# Supplementary material for: Proteomics analysis identifies new markers associated with capillary cerebral amyloid angiopathy in Alzheimer’s disease
Source: Acta Neuropathol Commun. 2018 Jun 4;6:46. doi: 10.1186/s40478-018-0540-2 (PMC5985582; doi:10.1186/s40478-018-0540-2)
Supplement: Supplementary file 4 — Table S1. Complete dataset, containing log2 transformed quantitative values (LFQ values) of all quantified proteins per individual case. (XLSX 665 kb) [file 40478_2018_540_MOESM4_ESM.xlsx]

## Sheet: Blad1
AD1	AD6	AD7	AD9	AD12	AD14	AD19	CAA3	CAA5	CAA8	CAA11	CAA15	CAA16	CAA18	Control2	Control4	Control10	Control13	Control17	Control20	Peptide.counts..all.	Peptide.counts..razor.unique.	Peptide.counts..unique.	Number.of.proteins	Razor...unique.peptides	Unique.peptides	ANOVA p value	Protein.IDs	Majority.protein.IDs	Protein.names	Gene.names
26.1005	26.9168	26.9675	26.3921	26.9091	26.8019	26.5615	28.1644	27.8483	27.9517	27.511	27.5391	28.0366	28.1261	25.45	25.3435	25.8481	26.3022	25.9931	25.3933	12	12	12	1	12	12	5.14649e-09	P10909	P10909	Clusterin;Clusterin beta chain;Clusterin alpha chain	CLU
22.8366	23.1334	22.4267	22.3899	22.6004	22.5183	22.1279	21.174	22.2272	21.9908	21.6982	22.2055	21.886	21.8343	20.9643	NaN	20.0913	21.1277	20.5013	21.0238	7	7	7	1	7	7	1.14233e-06	Q96I99	Q96I99	Succinyl-CoA ligase [GDP-forming] subunit beta, mitochondrial	SUCLG2
22.2993	24.6964	23.745	24.2277	24.8593	24.5567	24.6012	NaN	24.3097	22.6088	24.195	24.5731	24.4919	24.6129	21.418	20.2642	NaN	20.5691	19.3876	19.1063	15	15	15	1	15	15	1.20767e-06	P14550	P14550	Alcohol dehydrogenase [NADP(+)]	AKR1A1
27.2963	26.2137	25.9305	26.5953	26.9293	26.7802	27.0965	NaN	25.5887	26.1094	26.7473	25.8933	26.5295	27.1329	21.819	24.723	21.4697	23.0284	20.3416	24.5619	6	6	6	1	6	6	8.05597e-06	P52565	P52565	Rho GDP-dissociation inhibitor 1	ARHGDIA
25.1395	25.2744	25.2217	25.432	25.3446	25.6521	25.5599	25.1703	24.5284	25.2266	25.1643	25.6873	25.0005	25.0976	25.6478	26.4533	26.1374	26.189	26.1538	26.4519	14	14	14	1	14	14	1.10943e-05	P22695	P22695	Cytochrome b-c1 complex subunit 2, mitochondrial	UQCRC2
27.8679	26.5148	26.9829	27.3991	27.4952	27.0128	26.4236	28.4534	27.6743	28.3641	27.8819	28.2493	28.1763	28.4613	24.4937	26.9438	25.8332	26.1174	25.2468	26.572	NaN	NaN	NaN	2	15	15	1.19808e-05	P02649;CON__Q03247	P02649	Apolipoprotein E	APOE
26.5235	26.0733	26.5511	26.5888	26.7283	26.4862	26.702	26.2143	27.199	26.7637	26.8736	26.7876	26.7982	26.3764	25.956	26.1078	25.702	25.9539	25.6754	25.8442	24	24	24	1	24	24	3.63861e-05	P30101	P30101	Protein disulfide-isomerase A3	PDIA3
23.3814	23.3798	23.2782	23.3936	23.6073	23.6043	23.7266	22.7309	23.2706	23.581	23.5103	23.4901	23.4659	23.6231	22.9436	23.0029	22.7231	22.5381	22.2785	22.5575	5	5	4	1	5	4	4.80727e-05	Q99733	Q99733	Nucleosome assembly protein 1-like 4	NAP1L4
22.4172	20.9557	23.2487	20.6016	21.652	21.9678	21.0395	25.7574	23.7048	24.7648	23.7847	24.3579	23.9321	24.7082	NaN	22.5281	NaN	NaN	NaN	NaN	2	2	2	1	2	2	5.05682e-05	P05067	P05067	Amyloid beta A4 protein;N-APP;Soluble APP-alpha;Soluble APP-beta;C99;Beta-amyloid protein 42;Beta-amyloid protein 40;C83;P3(42);P3(40);C80;Gamma-secretase C-terminal fragment 59;Gamma-secretase C-terminal fragment 57;Gamma-secretase C-terminal fragment 50;C31	APP
NaN	NaN	NaN	NaN	NaN	NaN	NaN	20.2062	NaN	20.0511	19.9402	19.9078	20.0506	NaN	NaN	NaN	20.9678	21.3992	21.2754	NaN	4	4	4	1	4	4	5.39549e-05	O43143	O43143	Putative pre-mRNA-splicing factor ATP-dependent RNA helicase DHX15	DHX15
24.8637	25.1927	25.3385	25.0854	25.5611	25.3085	25.2367	23.464	24.5526	25.0713	25.3321	25.1762	24.8521	24.96	23.5666	23.6657	23.4038	24.5863	23.0214	23.6502	7	7	7	1	7	7	6.64932e-05	Q15102	Q15102	Platelet-activating factor acetylhydrolase IB subunit gamma	PAFAH1B3
25.9777	26.251	26.178	26.2043	25.9789	26.4794	26.5467	23.6778	25.4092	26.2849	25.8601	25.9663	26.2942	26.6315	24.5162	24.9573	23.8356	23.4867	23.5641	24.1113	10	10	10	1	10	10	7.18099e-05	Q16658	Q16658	Fascin	FSCN1
29.8238	30.4101	29.6447	29.654	28.9213	29.8262	29.6668	26.361	29.6664	29.5779	29.0677	29.6581	29.7166	30.0445	27.4054	28.1891	25.6284	26.1474	25.6667	27.4383	NaN	NaN	NaN	5	13	13	0.000118621	P62937;A0A075B759;Q9Y536;F5H284;A2BFH1	P62937	Peptidyl-prolyl cis-trans isomerase A;Peptidyl-prolyl cis-trans isomerase A, N-terminally processed	PPIA
NaN	24.9287	24.4413	24.6988	26.3514	26.0327	24.7619	22.4202	24.3171	24.2175	24.4886	24.5753	25.1825	26.5627	22.5576	22.856	NaN	20.688	21.422	20.842	4	4	4	1	4	4	0.000119577	P04080	P04080	Cystatin-B	CSTB
22.6675	22.5053	22.8632	22.4764	22.462	22.6298	22.2254	21.8669	22.2927	22.1111	22.0274	21.813	22.6891	23.0364	21.8443	20.8286	21.0727	21.803	20.2591	21.4562	3	3	3	1	3	3	0.000125334	Q9Y2Z0	Q9Y2Z0	Suppressor of G2 allele of SKP1 homolog	SUGT1
24.0248	23.9122	23.1402	23.7136	24.5323	23.4266	23.719	23.8241	23.4242	23.6624	23.7536	23.2828	23.6488	23.73	21.851	23.2116	23.1939	22.8365	22.0812	22.097	2	2	2	1	2	2	0.000186837	P41222	P41222	Prostaglandin-H2 D-isomerase	PTGDS
28.7446	28.8339	28.5611	27.9849	27.1229	29.0507	28.4705	26.7851	28.2664	28.0007	27.5719	28.4654	28.2764	28.8574	27.2299	27.0189	25.6877	26.0379	26.1364	26.9577	12	12	12	1	12	12	0.000200487	P30044	P30044	Peroxiredoxin-5, mitochondrial	PRDX5
28.1973	28.5517	28.2696	27.8243	28.0932	27.9233	28.2463	26.1753	28.0715	28.1715	27.2044	27.6542	27.8427	28.0394	27.2802	27.1773	24.7544	25.6206	25.6762	26.3467	16	16	14	1	16	14	0.000227485	P16152	P16152	Carbonyl reductase [NADPH] 1	CBR1
23.9269	24.9076	25.0375	24.51	23.6958	24.9008	24.4842	22.4698	24.8705	24.8606	24.622	24.717	24.6592	24.9896	22.6928	23.3502	21.2771	22.604	NaN	22.0134	7	7	7	1	7	7	0.00023679	Q9UBQ0	Q9UBQ0	Vacuolar protein sorting-associated protein 29	VPS29
32.3055	31.9961	32.0292	31.9891	32.0199	31.9521	31.9889	31.6858	32.022	31.917	32.0203	31.8026	31.9246	31.84	32.0905	32.3119	32.2398	32.229	32.1421	32.29	24	24	1	1	24	1	0.000238613	P63261	P63261	Actin, cytoplasmic 2;Actin, cytoplasmic 2, N-terminally processed	ACTG1
24.9339	23.1579	23.5505	24.259	23.572	23.9766	24.2744	24.506	24.522	24.5252	23.5235	23.1663	23.8097	23.5983	24.546	25.3381	25.5661	25.4103	25.7092	25.4856	9	9	9	1	9	9	0.000239452	P36957	P36957	Dihydrolipoyllysine-residue succinyltransferase component of 2-oxoglutarate dehydrogenase complex, mitochondrial	DLST
19.8854	20.3137	21.0491	20.2829	20.6391	20.6484	20.9686	21.2849	20.5081	21.1629	21.0213	21.5055	20.5088	NaN	21.8466	21.4017	21.456	21.5906	21.6323	22.2954	2	2	2	1	2	2	0.000241559	Q7Z6G8	Q7Z6G8	Ankyrin repeat and sterile alpha motif domain-containing protein 1B	ANKS1B
23.6384	24.9474	24.4289	24.1178	25.0156	24.7465	24.6882	23.4012	23.0392	24.1624	23.9661	24.0608	24.5698	24.4112	23.3141	21.993	NaN	22.2799	23.6481	22.0404	NaN	NaN	NaN	2	5	5	0.00024756	P13693;Q56UQ5	P13693	Translationally-controlled tumor protein	TPT1
25.4022	25.6069	25.2183	25.0752	25.4861	25.4961	25.6241	24.9361	25.0384	25.0613	24.9646	25.2979	25.4111	24.9657	24.9637	22.5784	24.4006	24.1449	24.5034	23.2593	8	8	8	1	8	8	0.000248933	Q15257	Q15257	Serine/threonine-protein phosphatase 2A activator	PPP2R4
23.3994	23.9235	24.6955	24.4485	24.6905	24.1748	24.0444	22.7912	24.6379	24.4791	24.5371	24.0294	24.3035	24.4188	23.614	NaN	22.1454	21.9096	21.027	22.6769	7	7	7	1	7	7	0.00025392	Q99426	Q99426	Tubulin-folding cofactor B	TBCB
22.1434	24.6424	24.3365	23.7862	24.5962	24.1754	23.381	23.455	24.5213	23.9083	23.6572	24.2422	23.7389	24.4442	20.3919	22.7736	21.4656	22.3637	22.9509	21.8842	10	10	10	1	10	10	0.00031042	Q96AQ6	Q96AQ6	Pre-B-cell leukemia transcription factor-interacting protein 1	PBXIP1
NaN	20.0137	20.8845	19.9556	NaN	20.501	20.2168	21.1822	20.4031	21.5993	19.9596	20.9066	20.8135	NaN	21.7207	22.6958	21.7448	21.679	21.4271	21.763	6	6	6	1	6	6	0.000353982	P41252	P41252	Isoleucine--tRNA ligase, cytoplasmic	IARS
NaN	NaN	20.1928	NaN	20.0989	NaN	NaN	NaN	NaN	20.0028	NaN	NaN	NaN	NaN	NaN	22.5701	NaN	NaN	NaN	22.5905	2	2	2	1	2	2	0.000389071	P14621	P14621	Acylphosphatase-2	ACYP2
NaN	22.3516	22.3359	22.9684	22.8119	23.0852	22.3542	NaN	22.0767	21.7809	22.7285	22.0213	22.3299	23.0585	NaN	20.9847	NaN	20.3661	NaN	NaN	4	4	4	1	4	4	0.000436622	Q8N6N7	Q8N6N7	Acyl-CoA-binding domain-containing protein 7	ACBD7
24.1899	25.4926	24.8072	24.6609	23.6219	25.0903	25.1306	22.8316	25.1101	24.9801	24.4765	24.7684	24.9458	24.9121	24.2331	22.3243	NaN	22.231	22.215	21.9717	3	1	1	1	1	1	0.000455039	O75828	O75828	Carbonyl reductase [NADPH] 3	CBR3
25.2958	24.5006	24.1824	24.1385	24.8177	25.0059	24.1862	21.151	23.7919	24.0524	23.6026	24.1644	24.2556	24.9524	21.9509	22.5947	21.4897	22.1565	21.4681	23.465	8	8	8	1	8	8	0.000461291	P62826	P62826	GTP-binding nuclear protein Ran	RAN
27.055	26.4665	26.4321	26.5973	26.7661	26.5856	26.874	27.4143	26.4665	26.7806	27.1965	26.7849	27.0716	26.8582	27.1058	27.2408	27.5362	27.6068	27.2587	27.7332	22	22	21	1	22	21	0.000468069	Q16623	Q16623	Syntaxin-1A	STX1A
22.9845	23.5999	21.2246	22.4975	22.8981	22.3578	22.1345	NaN	22.1183	21.4615	21.6007	21.8366	22.3157	22.7118	NaN	NaN	NaN	19.0887	NaN	20.1945	3	3	3	1	3	3	0.000492074	P52566	P52566	Rho GDP-dissociation inhibitor 2	ARHGDIB
24.7378	24.5486	23.9794	24.1939	24.3881	24.1136	24.0063	23.981	23.8814	24.1917	24.1806	24.4548	23.9953	23.9712	24.6707	24.1271	25.2003	25.7161	25.6111	25.3213	15	15	15	1	15	15	0.000507765	Q08211	Q08211	ATP-dependent RNA helicase A	DHX9
26.4675	26.1142	26.1921	26.0603	25.8904	25.9915	26.1813	26.3568	26.1855	26.3364	26.2544	26.1592	25.9039	26.0797	26.5978	26.3336	26.9208	26.5913	26.9183	26.4047	NaN	NaN	NaN	2	7	4	0.000511889	P51148;K7ERQ8	P51148;K7ERQ8	Ras-related protein Rab-5C	RAB5C
NaN	23.3723	NaN	NaN	NaN	23.3297	22.4045	20.7824	NaN	20.6778	NaN	21.5138	21.1497	20.9876	NaN	NaN	NaN	21.0944	NaN	NaN	3	3	3	1	3	3	0.000562052	P30626	P30626	Sorcin	SRI
NaN	21.9711	NaN	NaN	21.6961	NaN	NaN	21.0962	20.9394	NaN	21.5242	21.5739	21.1597	NaN	NaN	NaN	22.3743	22.8398	22.5675	NaN	4	4	4	1	4	4	0.000591335	P24821	P24821	Tenascin	TNC
22.2512	20.8823	21.9662	NaN	NaN	NaN	21.3709	22.4532	20.7035	21.4788	21.8159	20.9538	21.0605	20.2885	22.5572	22.2847	23.0279	23.434	23.0668	23.4963	7	7	7	1	7	7	0.000612872	P42166	P42166	Lamina-associated polypeptide 2, isoform alpha;Thymopoietin;Thymopentin	TMPO
24.6668	25.1983	24.7884	25.2413	26.1257	25.5264	25.2724	24.7151	24.6059	25.1779	24.6315	24.622	25.3064	25.573	23.6279	24.5567	23.0621	24.4439	24.083	24.2402	3	3	1	1	3	1	0.00062881	Q9H492	Q9H492	Microtubule-associated proteins 1A/1B light chain 3A	MAP1LC3A
NaN	NaN	20.8539	20.7604	20.2411	NaN	19.9403	NaN	NaN	20.0601	21.4038	19.6048	21.5221	20.4051	NaN	NaN	23.3152	23.3481	22.6679	NaN	NaN	NaN	NaN	2	4	3	0.000663376	O75525;Q5VWX1	O75525	KH domain-containing, RNA-binding, signal transduction-associated protein 3	KHDRBS3
21.5082	19.7959	21.1649	20.3244	NaN	19.8441	20.6689	21.7621	20.8827	21.2956	20.735	21.4355	20.3871	19.6363	22.1182	21.5696	22.3962	22.2154	22.1628	22.5707	1	1	1	1	1	1	0.000723966	P37108	P37108	Signal recognition particle 14 kDa protein	SRP14
22.3137	21.8309	22.5836	21.9887	22.9385	22.4956	22.7038	22.5952	21.3255	22.4083	22.1734	21.989	23.2092	21.907	22.7447	23.5446	24.1806	23.7857	23.6889	NaN	5	5	5	1	5	5	0.000745002	Q9BRQ6	Q9BRQ6	MICOS complex subunit MIC25	CHCHD6
26.5145	27.7839	26.3237	27.0431	25.3587	26.6852	25.7553	24.5911	26.3766	26.2792	26.1534	25.9727	26.8601	27.4285	25.6153	24.9924	23.9781	24.3277	24.2002	24.5278	6	6	6	1	6	6	0.000888288	Q15121	Q15121	Astrocytic phosphoprotein PEA-15	PEA15
23.5954	23.1191	22.3929	21.9292	23.224	23.1183	23.2525	20.7112	22.7646	21.5526	21.9112	20.3126	22.7437	22.625	20.5327	22.1965	19.4837	19.7325	20.9222	21.2672	5	5	5	1	5	5	0.000944422	P09455	P09455	Retinol-binding protein 1	RBP1
25.8634	26.4368	25.8944	26.3823	26.4871	27.1742	26.5874	25.136	25.6901	25.9426	26.3104	26.6321	26.5736	26.8716	25.5573	25.4768	24.341	24.9496	25.5982	24.6723	NaN	NaN	NaN	2	15	15	0.00094613	P55809;Q9BYC2	P55809	Succinyl-CoA:3-ketoacid coenzyme A transferase 1, mitochondrial	OXCT1
28.3407	28.6577	28.9229	29.4992	28.6887	29.2661	29.3612	27.0646	28.8351	28.5203	29.0074	29.5259	29.1534	29.2945	28.2774	28.3982	26.3595	26.8865	26.5726	26.8771	NaN	NaN	NaN	2	18	13	0.000959519	P18669;Q8N0Y7	P18669	Phosphoglycerate mutase 1	PGAM1
NaN	NaN	21.0122	19.9597	NaN	19.5523	19.9062	21.1808	NaN	20.3321	20.2498	20.7993	19.9451	20.6054	NaN	NaN	22.0571	24.2984	22.3405	NaN	6	6	6	1	6	6	0.000986512	Q9BYB0	Q9BYB0	SH3 and multiple ankyrin repeat domains protein 3	SHANK3
NaN	20.5672	20.8345	20.3409	21.3946	20.9642	20.7013	20.0104	19.8837	19.9917	20.754	20.8677	20.3335	20.6761	19.3977	19.9078	19.1443	19.9266	NaN	NaN	3	3	3	1	3	3	0.001053	Q9H9A6	Q9H9A6	Leucine-rich repeat-containing protein 40	LRRC40
NaN	24.7695	23.0565	24.941	25.3099	24.8344	23.9353	NaN	23.6752	21.8893	22.9813	24.6556	24.3246	24.4154	21.673	21.0455	NaN	NaN	21.3681	NaN	4	4	4	1	4	4	0.00108914	Q9BX68	Q9BX68	Histidine triad nucleotide-binding protein 2, mitochondrial	HINT2
28.3339	28.4107	27.8376	27.8915	27.6729	28.053	27.7007	28.278	28.2678	28.0438	27.7824	27.9961	27.6568	27.9736	28.434	28.9699	28.3487	28.2415	28.9479	28.7657	26	26	26	1	26	26	0.00109653	P28331	P28331	NADH-ubiquinone oxidoreductase 75 kDa subunit, mitochondrial	NDUFS1
23.6356	23.1195	22.562	23.2905	22.8151	22.1323	22.9223	21.8235	22.2896	22.69	23.7023	22.4105	23.1715	22.9897	21.4446	22.0575	20.9376	21.9527	21.7888	21.933	7	7	7	1	7	7	0.00124376	O60268	O60268	Uncharacterized protein KIAA0513	KIAA0513
23.52	24.7465	23.8377	24.5138	24.6189	24.7892	24.1115	24.098	24.3756	23.4289	23.8625	24.0119	24.4666	24.6248	23.7932	23.7593	22.1722	22.5209	23.1745	23.1364	4	4	4	1	4	4	0.0013011	Q9UHY7	Q9UHY7	Enolase-phosphatase E1	ENOPH1
NaN	19.3087	19.8398	NaN	19.7912	19.9043	19.8165	19.8076	19.7462	20.1464	20.2028	20.2974	20.2452	19.7863	20.2093	20.5119	20.8058	20.1771	20.76	NaN	4	4	4	1	4	4	0.00131064	Q8N2K0	Q8N2K0	Monoacylglycerol lipase ABHD12	ABHD12
27.6371	28.2277	26.9591	26.9651	27.0449	28.2398	27.762	25.1692	27.0031	26.8982	26.5831	27.6128	27.8252	28.5623	25.0849	26.7325	21.6341	24.7724	25.4693	25.1018	13	13	13	1	13	13	0.00133859	P60174	P60174	Triosephosphate isomerase	TPI1
25.7655	26.2062	26.4963	26.4986	26.0919	26.1823	26.537	25.7203	26.2411	26.5607	26.6642	26.4211	26.2822	26.0955	26.408	25.1821	25.3995	25.4048	25.139	25.4315	11	11	11	1	11	11	0.00134848	Q96FW1	Q96FW1	Ubiquitin thioesterase OTUB1	OTUB1
NaN	19.4866	NaN	19.7737	NaN	NaN	NaN	19.2162	19.4725	19.2027	NaN	NaN	NaN	NaN	NaN	NaN	20.2189	20.1301	20.2628	NaN	1	1	1	1	1	1	0.00136516	Q96DH6	Q96DH6	RNA-binding protein Musashi homolog 2	MSI2
NaN	26.115	25.2793	25.3819	26.5203	25.773	25.4906	23.5022	24.18	25.2145	25.2454	25.4602	25.1352	25.3248	25.1245	NaN	NaN	23.1773	21.3647	21.9824	5	5	5	1	5	5	0.00137447	Q9NRX4	Q9NRX4	14 kDa phosphohistidine phosphatase	PHPT1
24.9884	25.5333	24.0795	23.4665	24.913	24.7675	24.624	24.2186	23.7707	24.5421	24.4909	24.5703	24.6222	25.7052	21.9564	24.3481	20.2174	22.6935	21.4849	23.9096	NaN	NaN	NaN	2	23	23	0.00137752	O75891;Q3SY69	O75891	Cytosolic 10-formyltetrahydrofolate dehydrogenase	ALDH1L1
26.1963	27.18	27.3564	26.9759	27.0812	27.2091	27.1516	25.8192	27.0703	26.8783	27.0805	26.9983	27.3021	27.2056	26.4153	26.4846	25.6822	25.6362	26.2922	25.1205	NaN	NaN	NaN	2	18	18	0.00142915	P48735;O75874	P48735	Isocitrate dehydrogenase [NADP], mitochondrial	IDH2
26.0316	25.4535	26.5828	25.9741	26.0107	26.4067	25.4254	26.1747	26.2849	26.6823	26.7212	26.5093	26.6362	26.2589	26.6619	26.7886	26.7636	26.5953	26.613	26.6438	34	19	18	1	19	18	0.00154289	P12814	P12814	Alpha-actinin-1	ACTN1
22.7805	23.9265	22.9653	24.2569	23.9823	24.2109	24.1213	22.4138	23.2974	23.655	24.1594	24.0268	24.2226	24.0678	23.0229	22.8901	20.9141	22.7762	20.9429	22.1709	8	8	8	1	8	8	0.00156961	P46109	P46109	Crk-like protein	CRKL
25.8234	26.3847	25.9233	26.137	26.7925	25.8504	26.1805	25.2586	26.1855	26.0393	25.7381	25.9857	26.0886	25.7743	25.3427	25.854	25.2503	25.5868	24.6197	25.0583	11	11	11	1	11	11	0.00161931	O43175	O43175	D-3-phosphoglycerate dehydrogenase	PHGDH
27.4155	26.8592	26.9821	27.0922	26.6317	26.488	26.914	27.9729	27.6858	27.4862	27.4859	26.9383	27.0349	26.9078	28.1123	27.8045	27.9401	27.2044	28.4231	27.5162	NaN	NaN	NaN	2	12	12	0.0017945	Q9P0J0;E7ENQ6	Q9P0J0;E7ENQ6	NADH dehydrogenase [ubiquinone] 1 alpha subcomplex subunit 13	NDUFA13
21.515	23.4288	22.3724	21.9606	23.3741	22.4052	22.5965	NaN	22.4267	21.1026	22.2741	22.7227	22.7439	23.4003	NaN	20.9037	NaN	20.2996	20.1697	NaN	6	6	6	1	6	6	0.00182748	Q9UJ70	Q9UJ70	N-acetyl-D-glucosamine kinase	NAGK
22.9742	24.2591	24.0704	24.3395	23.6496	24.1818	23.7403	23.0609	23.7349	23.5099	23.812	23.9424	24.0943	23.9526	23.7115	21.0525	22.6585	22.5826	23.0545	22.3534	11	11	6	1	11	6	0.00189533	P42025	P42025	Beta-centractin	ACTR1B
22.1981	24.6926	24.6942	25.0497	25.435	25.0956	24.9699	NaN	25.209	24.7788	25.2943	24.8275	24.8368	24.3811	21.9761	22.3156	NaN	23.0295	NaN	NaN	10	10	10	1	10	10	0.00204655	P27797	P27797	Calreticulin	CALR
25.4937	26.3503	25.7203	25.6904	26.2569	25.9739	26.0112	25.0264	25.572	25.2343	25.195	25.3438	25.0356	26.0894	25.0469	24.9143	24.4555	24.4474	25.2065	25.8494	13	13	13	1	13	13	0.00219285	O43837	O43837	Isocitrate dehydrogenase [NAD] subunit beta, mitochondrial	IDH3B
23.3162	22.8325	23.4758	23.3269	23.2074	23.5181	22.9376	21.7512	23.5072	23.0957	23.2782	22.8749	23.006	22.5859	21.6366	22.4392	21.2228	21.9507	21.6007	23.1619	4	4	4	1	4	4	0.00221561	Q9HAV7	Q9HAV7	GrpE protein homolog 1, mitochondrial	GRPEL1
24.8417	24.5	23.9286	24.6378	23.5862	24.223	24.8352	20.3865	23.0798	23.9926	24.5881	23.1015	23.7566	24.6879	20.7828	22.8918	NaN	NaN	19.0963	21.6068	10	10	10	1	10	10	0.00221836	Q9NTK5	Q9NTK5	Obg-like ATPase 1	OLA1
23.7732	22.8118	23.7433	23.4933	23.6073	23.2302	23.5525	23.3807	23.2623	23.1845	23.8062	23.8208	23.7195	23.1319	23.5362	24.3683	24.3655	24.8263	24.166	23.9503	8	8	8	1	8	8	0.0022809	Q9GZY8	Q9GZY8	Mitochondrial fission factor	MFF
NaN	23.0204	23.4145	22.2581	22.3888	23.6609	22.7282	NaN	21.5568	22.8811	23.0136	22.4663	22.5342	24.1503	20.6431	NaN	19.9741	21.7149	21.4363	NaN	4	4	4	1	4	4	0.00229946	Q3ZCW2	Q3ZCW2	Galectin-related protein	LGALSL
27.2882	27.3759	26.3583	27.4015	27.6854	27.1409	26.3906	24.171	27.3202	25.3086	25.9684	27.0355	27.1216	26.968	24.6893	26.3472	23.3215	23.7696	24.6304	25.9193	10	10	10	1	10	10	0.00232496	Q12765	Q12765	Secernin-1	SCRN1
25.8347	25.5179	25.458	25.9375	25.7269	25.6001	25.8817	25.4007	25.5478	25.2337	25.6326	25.7672	25.7139	25.9717	25.2395	25.4241	24.8771	25.0341	25.3679	25.3829	19	19	19	1	19	19	0.00234517	P49588	P49588	Alanine--tRNA ligase, cytoplasmic	AARS
22.7819	22.9934	23.9651	23.2539	22.9098	23.6895	23.7228	21.6348	23.0459	23.5203	23.5825	23.6062	23.6095	24.3196	22.1684	NaN	21.4712	19.0135	NaN	NaN	6	6	6	1	6	6	0.00253454	P48147	P48147	Prolyl endopeptidase	PREP
NaN	19.8183	NaN	19.2287	20.0423	21.6365	20.3578	20.7843	20.0772	20.2852	19.9788	NaN	20.6285	19.6959	21.6667	NaN	21.7938	22.2854	21.4552	NaN	7	7	7	1	7	7	0.0029631	P05166	P05166	Propionyl-CoA carboxylase beta chain, mitochondrial	PCCB
26.0239	27.1014	25.4348	26.6948	27.1894	26.9003	25.9749	21.1788	26.3282	24.714	25.5742	26.3023	26.0582	26.6851	23.7392	23.4288	19.7767	20.2581	NaN	24.9647	16	16	16	1	16	16	0.00298848	Q96KP4	Q96KP4	Cytosolic non-specific dipeptidase	CNDP2
27.0049	26.6435	26.7071	26.3868	26.5997	26.8263	26.9379	26.797	26.7766	26.6345	26.4577	26.4341	26.9084	26.6061	26.7553	27.1395	27.0053	27.1152	27.0912	27.3487	17	17	17	1	17	17	0.00314419	Q9NQC3	Q9NQC3	Reticulon-4	RTN4
25.8754	26.9315	25.6083	25.7084	25.9359	26.5939	25.8845	26.3276	25.303	26.2503	27.6634	26.6155	26.515	26.4156	27.7793	27.261	27.9628	27.1473	28.6536	26.3491	4	1	1	1	1	1	0.00318934	O95716	O95716	Ras-related protein Rab-3D	RAB3D
NaN	27.2385	21.1017	25.5947	25.9404	24.9311	21.9918	23.0073	24.42	24.526	23.6992	24.2954	24.0393	26.9573	20.6048	20.6634	NaN	20.7766	20.6297	21.8798	7	7	7	1	7	7	0.00319578	O15540	O15540	Fatty acid-binding protein, brain	FABP7
23.6882	24.2117	23.6871	23.7595	23.7078	23.5725	23.5696	23.1522	23.8609	23.4686	23.2717	23.4565	23.4057	23.6727	23.5334	23.1338	22.5994	23.0982	23.0223	23.4844	10	5	5	1	5	5	0.00335028	P61163	P61163	Alpha-centractin	ACTR1A
22.9972	26.5925	25.4577	25.7916	25.0892	26.3225	25.6701	24.3509	25.0838	25.0015	25.0548	25.6966	26.0137	26.3934	24.1856	24.008	23.4685	23.2943	23.9743	23.5661	NaN	NaN	NaN	2	8	8	0.00337525	P07737;CON__P02584	P07737	Profilin-1	PFN1
21.7074	21.4098	22.1029	22.0824	21.7255	21.2211	21.9977	21.7225	22.1998	21.9396	22.1788	21.6838	21.9036	21.2477	22.1694	22.7438	22.8113	22.6429	22.316	21.9904	5	5	5	1	5	5	0.00341909	Q9UNK0	Q9UNK0	Syntaxin-8	STX8
NaN	22.9434	22.983	22.3295	22.433	22.4187	23.1315	22.5716	22.8661	23.0346	22.7014	22.8557	22.5141	22.2899	22.4237	22.1561	22.0663	21.9488	21.8455	NaN	11	4	4	1	4	4	0.00346961	Q96BM9	Q96BM9	ADP-ribosylation factor-like protein 8A	ARL8A
25.8841	25.8206	26.5188	25.981	26.1241	26.1278	26.6217	26.4969	25.9167	26.6287	26.8841	26.4396	26.66	26.0002	26.6576	26.7832	26.8006	26.7888	27.041	26.6994	43	35	35	1	35	35	0.00351107	O15020	O15020	Spectrin beta chain, non-erythrocytic 2	SPTBN2
NaN	18.3016	18.5022	NaN	NaN	NaN	NaN	19.6251	19.334	19.3673	NaN	19.1565	NaN	NaN	20.8211	NaN	NaN	NaN	NaN	NaN	2	2	2	1	2	2	0.00353308	Q8WVY7	Q8WVY7	Ubiquitin-like domain-containing CTD phosphatase 1	UBLCP1
25.1129	23.9252	24.3062	24.4243	23.9371	24.0803	24.2628	24.4726	24.5791	24.238	24.1145	24.2318	24.3637	23.683	24.7542	25.0434	24.9078	24.7306	24.7748	24.9587	NaN	NaN	NaN	2	8	8	0.00354918	P05388;Q8NHW5	P05388;Q8NHW5	60S acidic ribosomal protein P0;60S acidic ribosomal protein P0-like	RPLP0;RPLP0P6
22.1444	21.0209	21.165	NaN	21.444	21.0363	21.5993	18.7515	19.6163	NaN	20.5617	19.8295	20.5712	20.0446	NaN	21.8668	NaN	NaN	20.1514	21.2499	5	5	5	1	5	5	0.0038123	Q6NVY1	Q6NVY1	3-hydroxyisobutyryl-CoA hydrolase, mitochondrial	HIBCH
NaN	22.247	21.4384	21.7374	22.4879	22.4705	22.0554	NaN	22.1588	20.5268	21.778	22.1168	21.6556	21.7196	NaN	NaN	20.7768	20.5999	20.5942	NaN	6	6	6	1	6	6	0.00396411	Q9NUB1	Q9NUB1	Acetyl-coenzyme A synthetase 2-like, mitochondrial	ACSS1
NaN	19.9445	19.8919	NaN	NaN	NaN	NaN	NaN	18.275	NaN	18.5727	NaN	18.9633	NaN	20.1685	NaN	NaN	NaN	NaN	20.1158	2	2	2	1	2	2	0.00406954	Q86UP2	Q86UP2	Kinectin	KTN1
28.988	29.053	29.2594	28.9322	28.5991	28.9638	28.9124	29.3749	28.9588	28.8884	28.626	28.8718	28.7769	28.6777	29.4227	29.5637	29.0829	29.0225	29.5397	29.4592	24	24	24	1	24	24	0.00424497	P00505	P00505	Aspartate aminotransferase, mitochondrial	GOT2
20.8758	20.0708	20.265	20.3168	20.3154	20.2618	20.5085	21.202	20.6122	20.5311	20.8696	20.3914	20.2944	20.7019	20.8789	20.9166	20.8644	20.9179	20.7537	21.0694	4	4	4	1	4	4	0.00436048	O95219	O95219	Sorting nexin-4	SNX4
22.9325	21.8985	22.5789	21.719	22.7263	22.9631	23.4808	23.2711	23.0157	22.6164	23.1102	23.1256	23.1025	23.3335	23.6232	24.4686	23.4651	23.5937	23.2789	NaN	13	13	13	1	13	13	0.00444912	Q9C0H9	Q9C0H9	SRC kinase signaling inhibitor 1	SRCIN1
NaN	NaN	NaN	NaN	NaN	18.6652	NaN	20.4341	20.4743	20.2947	NaN	NaN	NaN	NaN	19.4032	NaN	NaN	NaN	19.0415	NaN	2	2	2	1	2	2	0.00446262	Q9NRZ7	Q9NRZ7	1-acyl-sn-glycerol-3-phosphate acyltransferase gamma	AGPAT3
27.5941	27.1356	27.0169	26.4476	26.1787	27.1903	26.5049	26.3051	26.3871	26.7334	25.8128	26.5176	26.4372	26.8494	26.6346	28.2076	27.235	27.2131	27.8286	27.5151	14	14	14	1	14	14	0.00448511	P40926	P40926	Malate dehydrogenase, mitochondrial	MDH2
21.5182	20.9731	20.4522	NaN	21.6586	21.9097	19.8117	21.0612	21.4328	20.6105	19.8938	21.2632	20.69	21.077	21.5761	21.6566	22.2109	22.5376	21.9613	22.9145	5	5	5	1	5	5	0.00449554	O95970	O95970	Leucine-rich glioma-inactivated protein 1	LGI1
NaN	21.9675	22.2353	22.708	22.8907	22.4948	22.8631	22.5554	22.6834	23.1021	22.9687	NaN	22.9556	23.4745	22.3746	NaN	NaN	21.4981	21.7587	NaN	2	2	2	1	2	2	0.00450112	Q9BRA2	Q9BRA2	Thioredoxin domain-containing protein 17	TXNDC17
24.7854	24.5649	25.459	24.4433	23.8068	24.8785	25.4355	25.4419	25.0958	25.2584	25.3082	25.4023	25.1075	25.3536	25.6442	25.9124	25.7046	25.5163	25.967	24.9898	5	5	5	1	5	5	0.00456439	Q9BUR5	Q9BUR5	Apolipoprotein O	APOO
24.273	25.6431	26.1506	26.2399	26.3603	26.48	25.7738	23.0164	26.4749	25.7889	25.5	26.2852	26.1504	25.6027	24.2851	24.7041	21.3717	20.6317	22.9945	25.325	27	27	27	1	27	27	0.00465268	Q14697	Q14697	Neutral alpha-glucosidase AB	GANAB
25.7996	25.1845	26.1235	25.2626	25.2509	25.0053	25.3896	26.2469	25.8636	26.2298	25.7975	25.4481	25.1106	25.3469	25.7466	26.2102	26.2103	26.5063	26.249	26.5638	12	12	12	1	12	12	0.00467467	Q8TB36	Q8TB36	Ganglioside-induced differentiation-associated protein 1	GDAP1
25.0124	25.0461	24.7912	25.066	22.6456	25.3189	24.8594	23.9748	24.6251	24.1384	24.841	25.0058	24.9132	25.4637	24.3477	23.7762	23.158	23.5475	21.8338	22.642	9	9	9	1	9	9	0.00490405	P36405	P36405	ADP-ribosylation factor-like protein 3	ARL3
26.3941	26.002	26.265	26.8286	26.3653	26.4054	26.5004	25.7817	26.7469	26.7893	26.8061	26.459	26.2659	26.2664	26.09	26.0623	25.5731	25.7085	26.0099	24.7411	21	21	21	1	21	21	0.00490656	Q9P2R7	Q9P2R7	Succinyl-CoA ligase [ADP-forming] subunit beta, mitochondrial	SUCLA2
27.2297	27.8334	27.1193	27.1873	28.0372	27.4008	26.9159	26.6651	27.2413	26.6267	26.3533	27.4043	27.4512	28.1773	25.8163	24.7661	26.6003	27.7022	25.3212	25.237	15	15	15	1	15	15	0.00497851	P04792	P04792	Heat shock protein beta-1	HSPB1
NaN	20.0493	20.0336	18.7122	NaN	19.3651	19.7967	18.7205	19.3158	18.6178	18.8468	19.4325	19.381	19.9353	18.5304	18.7208	18.182	18.5523	18.476	NaN	1	1	1	1	1	1	0.00513669	P49441	P49441	Inositol polyphosphate 1-phosphatase	INPP1
24.8065	25.1681	23.636	25.0717	25.076	24.7953	23.6174	NaN	24.858	23.0137	23.5339	24.4548	24.1772	24.2395	NaN	22.6541	NaN	NaN	NaN	22.3342	13	13	13	1	13	13	0.00554251	Q99714	Q99714	3-hydroxyacyl-CoA dehydrogenase type-2	HSD17B10
NaN	20.1538	22.1222	21.2215	NaN	20.8405	20.3597	21.8974	22.1283	21.7473	21.2044	21.9481	20.8249	NaN	22.2243	22.5904	22.1155	22.3105	22.267	24.4049	2	2	2	1	2	2	0.00562795	P62304	P62304	Small nuclear ribonucleoprotein E	SNRPE
NaN	20.2427	20.7955	NaN	19.8736	20.0823	21.0419	20.5798	NaN	20.0011	21.6826	20.4514	20.4116	20.5104	21.4466	NaN	21.2142	22.13	22.1014	NaN	4	4	4	1	4	4	0.00571464	Q15717	Q15717	ELAV-like protein 1	ELAVL1
26.2842	26.025	26.6746	26.3088	26.4191	26.1505	25.929	26.8715	26.2413	26.6061	26.1951	26.4063	26.2211	26.1192	26.5255	27.2331	26.6334	26.6688	26.8333	26.7411	12	12	12	1	12	12	0.00617363	P61106	P61106	Ras-related protein Rab-14	RAB14
24.5367	25.1074	25.3332	25.0382	25.2008	25.6447	25.417	23.7665	25.2982	25.7945	24.9413	25.6512	25.3088	25.3675	24.6025	24.714	23.6068	24.4767	24.2206	23.8658	9	9	9	1	9	9	0.00632154	P53597	P53597	Succinyl-CoA ligase [ADP/GDP-forming] subunit alpha, mitochondrial	SUCLG1
NaN	NaN	NaN	18.1766	18.5569	NaN	NaN	NaN	NaN	NaN	18.5232	18.0074	NaN	NaN	NaN	NaN	19.4816	19.6154	19.469	NaN	1	1	1	1	1	1	0.00644389	Q9BQ95	Q9BQ95	Evolutionarily conserved signaling intermediate in Toll pathway, mitochondrial	ECSIT
23.3244	23.5142	22.9184	22.9475	22.9369	22.8745	23.0118	21.727	22.7349	22.6608	23.2157	22.4981	22.816	22.6656	22.3422	23.3192	21.9338	21.7828	21.0109	21.7074	5	5	5	1	5	5	0.00685166	Q9Y266	Q9Y266	Nuclear migration protein nudC	NUDC
21.2259	20.4641	22.1819	NaN	20.8524	21.6053	21.3158	21.0913	NaN	20.9237	21.0778	21.3664	21.3903	20.3437	21.994	21.6153	21.7812	22.7213	21.8574	22.0369	7	7	7	1	7	7	0.00690646	O60884	O60884	DnaJ homolog subfamily A member 2	DNAJA2
20.7054	20.7314	20.563	21.2072	NaN	21.4352	21.4649	NaN	20.5793	20.0351	21.1853	21.6324	21.6057	21.6494	NaN	19.4483	18.4479	NaN	20.4144	NaN	3	3	3	1	3	3	0.00703727	Q96GG9	Q96GG9	DCN1-like protein 1	DCUN1D1
29.8261	30.0916	29.5148	30.2162	29.9556	30.4675	29.8365	29.8813	29.7423	29.9534	29.9557	30.235	30.206	30.2082	30.4922	29.9567	30.5619	30.4013	30.9055	30.664	28	28	28	1	28	28	0.00713136	P06576	P06576	ATP synthase subunit beta, mitochondrial	ATP5B
27.7706	27.0061	27.8283	27.5577	27.5075	27.3272	27.5823	28.2148	27.1746	27.7438	27.3824	27.388	27.2191	27.4782	27.753	28.3444	28.109	27.9472	27.9163	29.1789	13	13	11	1	13	11	0.00715462	O60641	O60641	Clathrin coat assembly protein AP180	SNAP91
NaN	21.0425	20.2704	20.7251	NaN	20.8544	20.4296	20.9211	20.6686	20.6401	20.612	20.6895	20.622	20.6578	21.4643	NaN	20.8623	21.9114	NaN	NaN	2	2	2	1	2	2	0.00715684	P61966	P61966	AP-1 complex subunit sigma-1A	AP1S1
25.5058	27.0862	26.4994	24.952	25.4914	25.3531	26.1889	22.396	24.4979	25.9208	26.4021	25.0027	25.1309	26.0454	23.798	24.7534	21.6332	24.0111	23.5789	24.2814	17	17	17	1	17	17	0.00743186	Q02252	Q02252	Methylmalonate-semialdehyde dehydrogenase [acylating], mitochondrial	ALDH6A1
22.6831	22.7597	22.9172	22.9943	22.415	22.8363	23.2984	22.1657	21.85	23.5029	22.1804	23.1115	22.692	22.9005	22.4074	22.5221	21.1126	21.1099	21.6231	NaN	NaN	NaN	NaN	3	4	4	0.00757742	O76054;H7C417;Q9UDX4	O76054	SEC14-like protein 2	SEC14L2
28.628	28.9544	29.0952	28.8793	28.5315	28.894	28.6902	28.559	29.3911	28.9094	28.6795	28.8703	28.937	28.1903	28.6995	28.0596	28.1847	28.4053	28.3617	28.1003	11	11	5	1	11	5	0.00768778	Q05639	Q05639	Elongation factor 1-alpha 2	EEF1A2
23.4248	24.3552	24.1522	24.0529	24.3877	25.0643	24.2526	22.6618	23.9649	23.9488	23.8027	24.6119	24.7186	24.7802	23.271	22.6077	22.0544	23.2511	22.6257	24.1895	6	6	6	1	6	6	0.00796181	P09622	P09622	Dihydrolipoyl dehydrogenase, mitochondrial	DLD
21.6685	20.6401	22.0155	NaN	21.0314	21.3439	21.4019	22.339	21.2874	21.6905	21.5015	22.1677	21.3806	NaN	22.4672	21.5983	22.4596	22.2732	22.0996	22.61	5	5	5	1	5	5	0.00838412	P15880	P15880	40S ribosomal protein S2	RPS2
28.433	27.989	28.3067	28.1963	28.4976	28.349	28.6927	27.6718	28.2579	28.1032	28.4059	28.5454	28.3205	28.9833	27.5851	28.346	27.4269	27.4128	27.7201	28.0092	28	28	28	1	28	28	0.00844714	P22314	P22314	Ubiquitin-like modifier-activating enzyme 1	UBA1
NaN	18.756	19.4923	NaN	19.3207	21.1912	19.698	20.0885	19.3198	19.9516	19.457	20.0542	19.6887	19.283	20.1172	19.8325	20.9758	21.7962	21.6405	21.5176	4	4	4	1	4	4	0.00849361	Q96HS1	Q96HS1	Serine/threonine-protein phosphatase PGAM5, mitochondrial	PGAM5
NaN	NaN	21.1722	20.4514	NaN	21.2549	NaN	19.4496	21.0304	NaN	20.8671	21.7458	21.5952	20.265	NaN	23.9193	NaN	21.9031	NaN	23.9432	1	1	1	1	1	1	0.00855281	P39210	P39210	Protein Mpv17	MPV17
NaN	NaN	21.0963	NaN	21.366	20.928	21.4339	21.1517	21.5001	21.0146	21.156	20.9647	21.085	20.746	21.0134	NaN	22.5392	22.2255	22.197	NaN	4	4	4	1	4	4	0.00863438	P49257	P49257	Protein ERGIC-53	LMAN1
25.1551	24.5762	24.8763	24.5245	24.5605	24.3799	24.5978	24.5396	24.7319	24.477	24.4282	24.1878	24.4476	24.3333	24.382	24.3266	24.0569	24.4925	24.0438	24.219	5	5	5	1	5	5	0.00864679	O95433	O95433	Activator of 90 kDa heat shock protein ATPase homolog 1	AHSA1
NaN	19.6191	20.2303	19.7317	NaN	20.0122	20.591	20.4045	19.6506	20.7949	20.8263	20.9616	20.821	20.3036	20.3895	20.9817	21.3588	21.5402	20.9909	NaN	2	2	2	1	2	2	0.00873395	P59780	P59780	AP-3 complex subunit sigma-2	AP3S2
27.1435	24.8786	26.6164	25.5611	25.476	25.4705	25.9185	26.1764	25.8531	26.3487	26.2008	25.7111	25.8803	25.5088	26.9307	26.83	26.4437	26.5139	26.8199	27.3419	8	8	8	1	8	8	0.00879822	Q00577	Q00577	Transcriptional activator protein Pur-alpha	PURA
22.6974	22.0054	22.5487	22.0235	22.567	23.2473	22.9528	20.6238	21.5061	22.5941	22.3729	22.1699	22.4117	22.734	21.838	21.8418	19.5417	21.2797	NaN	20.9104	8	8	8	1	8	8	0.00892425	Q9UNZ2	Q9UNZ2	NSFL1 cofactor p47	NSFL1C
22.9766	22.1006	22.4531	22.0189	22.6265	22.0208	22.6025	20.6201	21.9849	20.7626	22.2421	22.7317	21.1482	21.4693	21.7865	NaN	20.917	21.0698	20.9929	NaN	NaN	NaN	NaN	3	5	5	0.00893757	P63151;Q66LE6;Q00005	P63151	Serine/threonine-protein phosphatase 2A 55 kDa regulatory subunit B alpha isoform	PPP2R2A
21.2121	21.0742	21.5742	21.4691	21.4577	21.3233	21.4204	21.5063	21.6158	21.8383	22.009	21.8887	21.5224	21.4557	21.2839	22.0419	21.7503	22.1407	22.1344	21.6195	3	3	3	1	3	3	0.00943112	O95847	O95847	Mitochondrial uncoupling protein 4	SLC25A27
23.8593	NaN	21.3266	20.9949	NaN	21.6148	22.2637	21.9634	21.0766	21.5609	22.0076	21.534	23.1512	21.0759	22.3983	23.3468	23.6094	23.6023	22.7887	24.4858	5	5	4	1	5	4	0.00993554	P05387	P05387	60S acidic ribosomal protein P2	RPLP2
NaN	NaN	19.8776	20.3002	20.4855	19.7753	20.3984	20.931	19.6647	19.7014	20.4764	20.2615	20.6927	19.8181	20.372	NaN	21.7888	21.2112	21.5363	NaN	3	3	3	1	3	3	0.0100147	Q9NQ79	Q9NQ79	Cartilage acidic protein 1	CRTAC1
22.0635	19.8256	21.4087	21.667	22.238	21.0453	21.8377	21.587	21.0188	21.909	20.8732	22.5841	21.6102	NaN	22.9054	21.8173	21.9911	23.9246	22.7197	24.2782	3	3	3	1	3	3	0.0102118	P62318	P62318	Small nuclear ribonucleoprotein Sm D3	SNRPD3
28.5417	28.8424	27.2755	28.5577	28.7765	27.6303	27.9324	27.1463	27.9043	27.1821	28.1353	26.7434	27.3225	27.3931	27.7605	26.7344	27.4944	27.6633	27.5684	27.0983	17	17	17	1	17	17	0.0102197	P13611	P13611	Versican core protein	VCAN
NaN	20.5731	20.9278	21.8326	NaN	20.879	20.7503	19.4038	20.7841	21.2996	21.1526	21.1614	20.9528	21.4787	20.1648	20.0754	19.8258	18.7736	NaN	20.0346	3	3	3	1	3	3	0.0102261	Q99757	Q99757	Thioredoxin, mitochondrial	TXN2
24.1222	22.7374	22.8372	23.4259	23.2528	24.1458	23.6829	23.4648	23.6957	23.539	24.3142	24.8803	24.0066	24.3588	23.8987	24.7836	24.4963	23.8156	25.0089	24.8646	7	7	7	1	7	7	0.0103427	P21912	P21912	Succinate dehydrogenase [ubiquinone] iron-sulfur subunit, mitochondrial	SDHB
21.294	21.7271	20.9348	21.8823	19.8908	21.5609	21.1065	22.1563	21.2132	21.5966	21.9588	20.8304	21.0784	20.9905	22.3063	23.2753	22.0422	22.057	21.9233	21.9163	4	4	4	1	4	4	0.0105655	Q9H1E5	Q9H1E5	Thioredoxin-related transmembrane protein 4	TMX4
NaN	21.2633	21.7229	21.4146	21.8736	20.871	20.8578	21.1194	21.2412	21.4474	21.8787	21.5408	21.9278	21.7185	21.2475	NaN	20.5741	20.7831	20.2668	NaN	NaN	NaN	NaN	3	6	6	0.010629	E7EVH7;Q07866;Q9H0B6	E7EVH7;Q07866;Q9H0B6	Kinesin light chain 1;Kinesin light chain 2	KLC1;KLC2
NaN	NaN	21.149	NaN	NaN	NaN	NaN	21.8941	NaN	21.6995	21.9971	20.7664	NaN	NaN	23.1768	NaN	22.6379	22.9466	22.3962	NaN	2	2	2	1	2	2	0.0107733	Q8N3V7	Q8N3V7	Synaptopodin	SYNPO
19.6697	18.722	19.7144	19.3722	19.3133	19.1893	19.239	19.6625	18.8365	19.0897	19.4052	NaN	19.2311	18.6948	19.1136	NaN	20.7599	20.5732	19.8141	20.0295	1	1	1	1	1	1	0.0108823	Q12981	Q12981	Vesicle transport protein SEC20	BNIP1
NaN	18.4935	19.658	NaN	NaN	19.3684	20.7665	20.0761	18.5604	19.6891	20.7716	19.7068	19.6508	19.2118	20.209	20.8557	21.3294	21.3866	21.1781	NaN	3	3	3	1	3	3	0.0111542	Q96AG3	Q96AG3	Solute carrier family 25 member 46	SLC25A46
22.3852	21.3232	21.6665	21.6652	21.9081	21.8045	21.685	22.1039	21.3765	21.8222	21.8921	21.7466	22.0331	21.3588	21.882	22.4968	22.7468	22.0145	22.3226	22.2829	4	4	4	1	4	4	0.0112498	Q96EY1	Q96EY1	DnaJ homolog subfamily A member 3, mitochondrial	DNAJA3
29.7914	29.5647	29.2965	29.7113	29.9755	29.7823	29.6186	29.2523	29.5016	29.2579	29.6948	29.4667	29.2441	29.289	29.754	29.4103	29.6593	29.7474	29.6903	29.7756	29	29	29	1	29	29	0.0113644	Q92752	Q92752	Tenascin-R	TNR
26.6505	26.1121	27.0102	26.5425	26.3572	26.3346	26.7186	26.9067	26.4409	26.9392	26.9126	26.5926	26.7646	26.5213	27.1006	27.2837	27.1538	26.9526	26.7445	26.7554	28	28	28	1	28	28	0.0115445	O00429	O00429	Dynamin-1-like protein	DNM1L
NaN	22.8665	20.5892	21.3642	NaN	20.0186	NaN	25.0798	23.5417	24.1931	22.2067	22.7943	22.3469	24.869	NaN	NaN	NaN	NaN	NaN	NaN	2	2	2	1	2	2	0.0116391	Q00604	Q00604	Norrin	NDP
25.3264	27.4248	26.1297	26.349	27.2117	26.4949	26.9332	24.954	26.2655	26.0506	26.3467	25.9091	26.3836	26.9563	25.9277	24.4478	25.724	25.8694	25.2337	24.7376	NaN	NaN	NaN	3	17	17	0.011875	P06396;CON__Q3SX14;REV__Q6TDU7	P06396	Gelsolin	GSN
22.416	21.9261	22.6692	21.3856	21.8648	22.2112	21.6553	22.4518	22.6266	22.1321	21.8011	21.9622	21.5598	21.8628	22.6433	22.1054	22.8632	23.0618	23.2443	NaN	NaN	NaN	NaN	2	3	3	0.0122728	Q6U841;Q2Y0W8	Q6U841;Q2Y0W8	Sodium-driven chloride bicarbonate exchanger;Electroneutral sodium bicarbonate exchanger 1	SLC4A10;SLC4A8
NaN	21.9318	22.2015	22.1386	22.8124	22.2561	22.3637	21.0693	21.877	19.6034	21.7826	22.2236	21.6929	21.9751	21.4643	19.2004	20.2917	21.5329	20.8787	NaN	2	2	2	1	2	2	0.0124246	Q9BUE6	Q9BUE6	Iron-sulfur cluster assembly 1 homolog, mitochondrial	ISCA1
23.4402	24.4135	24.2861	24.0254	24.4015	24.4048	24.3807	23.696	23.9635	24.3918	23.9505	24.1014	24.2741	24.765	24.0458	24.3133	22.2251	22.5668	22.9026	23.6211	11	11	11	1	11	11	0.0125504	Q9C040	Q9C040	Tripartite motif-containing protein 2	TRIM2
NaN	20.0786	20.8096	20.9262	20.8085	21.1418	20.1589	21.183	20.8969	20.5277	20.4228	20.9356	20.4748	19.9441	21.3309	21.7566	21.1847	21.4337	21.4553	20.7123	2	2	2	1	2	2	0.012668	Q9NYS0	Q9NYS0	NF-kappa-B inhibitor-interacting Ras-like protein 1	NKIRAS1
21.7178	20.9345	21.2838	20.8411	NaN	20.5703	21.1565	22.537	21.1088	21.5604	21.4762	21.43	22.0907	20.9513	22.4511	21.7266	22.5417	21.8529	22.6108	21.2703	NaN	NaN	NaN	2	2	2	0.0128994	O60831;A6NM71	O60831;A6NM71	PRA1 family protein 2	PRAF2
17.1641	17.3225	17.4405	NaN	NaN	NaN	NaN	NaN	18.0557	NaN	NaN	NaN	17.8148	NaN	NaN	NaN	18.004	18.8984	18.4921	18.0593	2	2	2	1	2	2	0.0132892	O60573	O60573	Eukaryotic translation initiation factor 4E type 2	EIF4E2
NaN	19.9135	NaN	20.1255	NaN	19.765	19.085	NaN	19.2145	20.019	19.876	19.7558	19.934	19.3677	NaN	NaN	20.4329	20.4623	20.7479	NaN	2	2	2	1	2	2	0.0136474	Q5J8M3	Q5J8M3	ER membrane protein complex subunit 4	EMC4
NaN	14.7598	NaN	NaN	NaN	15.7271	NaN	NaN	NaN	NaN	17.6821	18.3869	NaN	17.5025	NaN	NaN	NaN	NaN	17.7295	NaN	1	1	1	1	1	1	0.0137237	Q9HB21	Q9HB21	Pleckstrin homology domain-containing family A member 1	PLEKHA1
24.5011	25.1792	23.7663	24.5765	24.5617	25.8749	25.2403	23.5104	24.4237	24.357	25.0614	24.8996	25.4205	25.5768	23.7346	23.565	21.1039	23.7831	24.2193	23.9747	4	4	4	1	4	4	0.0139519	P68402	P68402	Platelet-activating factor acetylhydrolase IB subunit beta	PAFAH1B2
NaN	20.2233	20.9352	20.7921	NaN	20.6853	20.3874	20.4607	20.4846	NaN	NaN	20.7309	20.3115	NaN	NaN	NaN	21.105	21.4771	20.9669	NaN	2	2	2	1	2	2	0.0139614	O94766	O94766	Galactosylgalactosylxylosylprotein 3-beta-glucuronosyltransferase 3	B3GAT3
21.9798	NaN	20.0576	19.701	19.9641	NaN	20.9698	21.9825	19.7358	21.7361	21.7414	19.9233	19.9134	19.2198	21.1767	23.29	22.1291	21.8503	21.8964	24.3312	6	6	6	1	6	6	0.0140305	O43399	O43399	Tumor protein D54	TPD52L2
NaN	19.847	NaN	20.6497	NaN	21.1559	22.3101	21.2117	19.9916	21.0173	22.0443	21.0665	21.3898	21.0116	21.8889	NaN	NaN	23.6606	23.1957	22.0656	2	2	2	1	2	2	0.0141013	Q9BRK0	Q9BRK0	Receptor expression-enhancing protein 2	REEP2
NaN	23.1996	23.0792	22.5763	NaN	22.7493	22.8197	23.1176	23.2479	23.341	23.1899	23.3875	23.3199	23.212	22.8907	NaN	23.0718	23.278	23.3844	NaN	5	5	5	1	5	5	0.0143345	O75340	O75340	Programmed cell death protein 6	PDCD6
21.97	22.1651	22.6614	21.8674	22.1962	22.0858	22.2719	23.6117	22.4714	22.8566	22.9536	23.2183	22.8028	21.9216	23.6412	23.3099	23.6856	22.9955	23.185	21.7575	10	10	10	1	10	10	0.014335	Q9UHQ9	Q9UHQ9	NADH-cytochrome b5 reductase 1	CYB5R1
21.8552	19.0126	23.0959	21.1129	20.9121	20.1741	22.3042	22.5082	20.7462	23.2023	22.6821	22.3312	22.0311	NaN	22.9543	22.4473	23.4467	23.8205	23.4458	NaN	7	7	7	1	7	7	0.0144294	Q9P2K5	Q9P2K5	Myelin expression factor 2	MYEF2
24.5352	23.4733	25.3459	25.0237	24.5234	24.9013	24.8721	25.7602	24.9952	25.4236	25.5436	25.5078	24.9525	24.6386	25.7356	25.2557	25.656	25.73	25.7515	24.8724	19	5	5	1	5	5	0.0144297	Q9NY65	Q9NY65	Tubulin alpha-8 chain	TUBA8
20.7864	NaN	21.0258	NaN	NaN	NaN	20.8052	NaN	21.4124	21.5671	NaN	NaN	21.9939	NaN	NaN	NaN	NaN	NaN	NaN	NaN	1	1	1	1	1	1	0.0144797	P00491	P00491	Purine nucleoside phosphorylase	PNP
NaN	23.9755	22.8588	22.9997	NaN	23.4722	22.8695	22.3284	22.8542	22.0853	22.7624	22.2186	22.1032	23.2957	22.5254	NaN	NaN	21.645	22.1929	NaN	4	4	4	1	4	4	0.0145504	Q96AB3	Q96AB3	Isochorismatase domain-containing protein 2, mitochondrial	ISOC2
NaN	19.8102	20.634	20.1607	20.0106	19.55	20.2329	19.5042	20.5832	19.477	20.3666	NaN	19.5358	20.2368	20.58	NaN	20.8725	20.9375	20.7495	NaN	2	2	2	1	2	2	0.014625	Q5VWJ9	Q5VWJ9	Sorting nexin-30	SNX30
29.2836	30.6784	31.0926	29.958	30.0571	30.4512	30.7174	29.6105	29.8057	30.981	30.938	29.9317	30.6359	30.5486	29.8431	29.2731	28.9715	29.9001	29.1983	29.6932	26	26	25	1	26	25	0.0148084	P17600	P17600	Synapsin-1	SYN1
NaN	NaN	NaN	NaN	NaN	18.5948	NaN	18.7586	18.6805	NaN	NaN	NaN	19.2835	NaN	NaN	NaN	NaN	19.895	20.8989	20.2335	4	1	1	1	1	1	0.0149145	P09493	P09493	Tropomyosin alpha-1 chain	TPM1
20.3126	25.0482	24.4327	23.5865	24.3772	24.5868	24.2101	22.5709	23.8913	24.1512	24.1007	24.1316	24.4111	24.2344	21.8329	22.9695	21.626	22.1879	22.8878	21.1999	11	11	11	1	11	11	0.014995	P43155	P43155	Carnitine O-acetyltransferase	CRAT
NaN	20.2167	20.092	20.2883	19.9545	20.1756	20.1691	19.674	NaN	21.0402	NaN	20.2313	21.1356	21.3601	19.2275	NaN	NaN	19.4204	NaN	NaN	NaN	NaN	NaN	2	4	4	0.0154781	Q9Y4J8;O60941	Q9Y4J8	Dystrobrevin alpha	DTNA
NaN	NaN	NaN	NaN	21.4159	NaN	21.983	20.2201	NaN	NaN	NaN	20.8449	20.7666	20.4169	NaN	NaN	20.2221	NaN	NaN	NaN	2	2	2	1	2	2	0.0154794	P04114	P04114	Apolipoprotein B-100;Apolipoprotein B-48	APOB
25.3164	23.7405	23.6563	24.3439	24.3171	25.2484	24.541	23.9866	23.8965	24.2886	24.0847	24.6245	25.4863	24.4196	24.6757	25.5711	25.2502	25.2809	25.0889	26.6931	NaN	NaN	NaN	2	15	15	0.0155375	P21281;P15313	P21281	V-type proton ATPase subunit B, brain isoform	ATP6V1B2
26.3861	28.7429	26.5514	26.9872	28.4392	27.4251	27.1836	28.0321	27.717	27.5546	27.6513	28.0418	27.2767	27.3313	26.6177	25.6892	27.0097	27.9226	24.3928	24.2348	6	6	6	1	6	6	0.0156294	P55087	P55087	Aquaporin-4	AQP4
22.3285	20.8494	21.4344	22.2397	21.1605	21.8026	21.6234	22.2406	21.7047	20.9515	21.1375	21.6266	20.2169	20.6736	22.1595	22.4843	21.8609	22.0452	22.5341	22.1141	5	5	5	1	5	5	0.0157882	O60762	O60762	Dolichol-phosphate mannosyltransferase subunit 1	DPM1
25.9722	26.3082	26.5506	26.6037	26.5688	26.5435	26.5316	26.0781	26.0845	26.3041	26.5429	26.4252	26.3248	26.8536	25.9593	25.9767	26.1916	26.2425	26.1307	25.7276	19	19	19	1	19	19	0.0157884	Q96QK1	Q96QK1	Vacuolar protein sorting-associated protein 35	VPS35
26.5343	25.493	25.8522	26.425	26.2746	26.1526	26.352	26.7898	27.0025	26.3803	26.2692	26.486	26.0691	25.4723	26.5932	27.0429	27.291	27.136	27.2079	26.2212	7	7	7	1	7	7	0.0163123	O96000	O96000	NADH dehydrogenase [ubiquinone] 1 beta subcomplex subunit 10	NDUFB10
NaN	NaN	20.3513	19.9632	NaN	NaN	19.9915	20.0485	19.1114	NaN	19.9624	20.4913	19.3441	NaN	20.5627	20.494	20.6199	21.5908	20.6354	22.2824	2	2	2	1	2	2	0.0164182	P62316	P62316	Small nuclear ribonucleoprotein Sm D2	SNRPD2
20.0589	19.8437	20.6541	NaN	NaN	19.1875	19.9083	20.034	NaN	NaN	19.6976	NaN	19.6623	NaN	20.1736	20.4666	21.0293	20.4341	20.6759	20.9104	3	3	3	1	3	3	0.0165149	Q9C0E8	Q9C0E8	Protein lunapark	LNP
26.3772	21.0507	20.8504	22.6467	22.8217	23.2842	23.2719	23.1262	20.9938	22.0491	23.2174	21.583	23.2375	22.6864	22.7053	26.4205	24.4289	25.0398	24.1674	26.7922	10	10	7	1	10	7	0.0166925	P06753	P06753	Tropomyosin alpha-3 chain	TPM3
25.8233	25.1903	23.917	24.9808	26.0365	25.3243	25.6931	24.4414	25.2053	24.7552	25.1354	25.5644	25.5084	25.5081	25.0532	22.9882	25.2473	24.7361	22.1872	22.9947	15	12	12	1	12	12	0.0167068	O43491	O43491	Band 4.1-like protein 2	EPB41L2
NaN	22.3542	21.6882	23.2674	23.2784	23.1345	23.3727	20.5405	23.9859	23.1223	21.9433	21.902	23.0785	22.3211	20.1939	22.7391	NaN	20.6221	21.3899	19.174	5	5	5	1	5	5	0.0169224	P29762	P29762	Cellular retinoic acid-binding protein 1	CRABP1
23.1315	26.43	25.3905	25.5058	26.8092	25.7309	25.5952	24.3101	26.0237	25.5478	25.3745	25.0557	25.5604	25.0494	24.9078	NaN	21.7257	24.0964	23.3255	NaN	7	7	7	1	7	7	0.0170657	P30043	P30043	Flavin reductase (NADPH)	BLVRB
19.666	20.3207	20.3448	20.554	19.7793	19.6986	20.5109	20.3752	20.9178	20.268	19.8411	20.4237	20.1645	20.4391	20.1177	20.3163	19.1263	19.6552	19.0284	19.4389	2	2	2	1	2	2	0.0170692	O76003	O76003	Glutaredoxin-3	GLRX3
NaN	21.4423	20.7858	21.4715	21.7509	21.752	21.2335	20.0787	21.4533	20.641	21.4816	21.7589	21.2766	21.101	19.9342	NaN	NaN	20.2425	NaN	NaN	2	2	2	1	2	2	0.0171942	Q96RP9	Q96RP9	Elongation factor G, mitochondrial	GFM1
23.7965	21.9182	22.9728	22.8426	21.8294	22.2971	22.3851	23.4348	22.8189	23.1989	22.0716	21.8881	21.8215	21.1971	23.4712	24.9407	23.2945	23.1004	23.1019	23.711	2	2	2	1	2	2	0.0173946	P62913	P62913	60S ribosomal protein L11	RPL11
NaN	23.9465	22.5224	22.8953	24.2351	23.6153	23.0293	21.5982	22.2477	22.4743	22.032	21.6344	23.1893	23.1416	22.3687	22.1372	19.5995	21.8606	19.8257	23.37	NaN	NaN	NaN	2	1	1	0.0185276	Q9GZQ8;A6NCE7	Q9GZQ8;A6NCE7	Microtubule-associated proteins 1A/1B light chain 3B;Microtubule-associated proteins 1A/1B light chain 3 beta 2	MAP1LC3B;MAP1LC3B2
NaN	NaN	NaN	19.998	20.6037	19.9367	19.7879	NaN	19.9041	19.7696	20.0277	19.9475	NaN	19.766	NaN	NaN	22.0794	20.4267	20.723	NaN	3	2	2	1	2	2	0.0186159	P20337	P20337	Ras-related protein Rab-3B	RAB3B
26.5393	27.208	25.4064	25.6927	26.684	26.3815	26.0778	20.4688	25.3963	25.0206	24.2771	26.0952	26.2175	27.0265	23.0667	25.9719	21.3353	22.2809	22.3441	25.1195	16	16	16	1	16	16	0.0187276	P29401	P29401	Transketolase	TKT
24.7176	26.1388	25.2766	25.8088	25.5551	25.3593	24.9424	24.7829	25.0121	25.0656	25.1747	25.1749	25.2395	25.7336	24.5303	24.2642	24.894	24.9815	25.0723	22.8261	13	12	9	1	12	9	0.0187864	P28161	P28161	Glutathione S-transferase Mu 2	GSTM2
NaN	NaN	21.8484	21.0698	21.4602	20.7057	21.7578	21.4086	20.8194	21.4772	21.8551	21.1082	21.9514	21.6407	21.2928	22.3676	22.2203	22.3875	22.032	22.427	1	1	1	1	1	1	0.0188428	Q8N5G0	Q8N5G0	Small integral membrane protein 20	SMIM20
23.2831	23.7001	23.8333	23.9555	25.1441	23.5606	23.6876	24.403	23.6543	23.9668	24.2392	23.4847	23.9154	23.6421	23.6908	22.1347	22.9478	23.3268	23.5145	23.0297	5	5	5	1	5	5	0.0189592	Q9ULP0	Q9ULP0	Protein NDRG4	NDRG4
NaN	NaN	19.8177	20.4795	20.7039	20.5798	20.9373	20.4183	NaN	20.1834	20.7455	20.6849	20.956	NaN	21.9473	NaN	20.9633	21.7712	NaN	20.8919	1	1	1	1	1	1	0.0192604	Q9H3S7	Q9H3S7	Tyrosine-protein phosphatase non-receptor type 23	PTPN23
25.1854	23.8114	24.2185	24.4528	24.0409	24.1495	24.2805	24.1954	24.0437	24.5655	23.8439	24.2252	24.1391	23.466	24.7958	25.3782	24.6625	24.4511	24.5231	24.5656	6	6	5	1	6	5	0.0193668	Q14103	Q14103	Heterogeneous nuclear ribonucleoprotein D0	HNRNPD
25.4913	24.3518	25.1236	24.7356	24.6848	24.5023	25.2237	24.4659	24.4384	25.4463	25.4519	25.1549	25.11	23.7536	24.9696	24.8813	26.0143	26.6455	26.1133	25.8941	22	22	22	1	22	22	0.0197426	Q03252	Q03252	Lamin-B2	LMNB2
NaN	22.915	24.728	24.3646	23.5959	24.461	24.6647	23.4702	23.4822	23.9892	24.9888	24.5011	24.5335	22.6706	24.9441	25.0384	25.4975	25.5103	25.5406	24.154	5	5	5	1	5	5	0.0199192	Q15773	Q15773	Myeloid leukemia factor 2	MLF2
23.2435	21.839	21.817	20.9831	NaN	21.8823	20.9807	22.8784	21.3408	21.558	21.5552	21.3956	21.8732	21.6462	22.4768	23.6926	21.5562	22.791	23.178	23.7467	2	2	2	1	2	2	0.0205519	P35268	P35268	60S ribosomal protein L22	RPL22
24.071	24.4243	24.613	23.8386	24.1133	24.3014	24.157	23.9241	24.184	24.3071	24.3676	23.9844	24.6965	24.6028	23.9133	24.6758	22.6221	23.3957	23.1258	23.7287	10	10	9	1	10	9	0.0206403	Q9NR46	Q9NR46	Endophilin-B2	SH3GLB2
NaN	22.1909	20.0289	22.6486	21.9456	NaN	20.2932	25.7031	21.4388	26.4839	22.9689	24.2573	22.6071	22.6357	20.0402	NaN	NaN	21.993	20.2669	NaN	21	21	21	1	21	21	0.0212599	P12111	P12111	Collagen alpha-3(VI) chain	COL6A3
23.8789	NaN	23.8256	21.0053	21.7755	22.0189	23.0481	23.9351	21.984	23.6486	23.2637	22.7767	22.3218	NaN	24.3097	23.7697	23.8874	23.6621	24.0483	24.8369	12	12	3	1	12	3	0.0214583	P26378	P26378	ELAV-like protein 4	ELAVL4
21.0427	21.4335	21.6535	21.3934	21.8707	21.5889	21.7076	21.974	21.1633	21.7307	21.7941	21.6895	22.1352	21.8373	21.8012	22.0722	21.8055	22.3827	22.1548	21.7988	4	3	3	1	3	3	0.0215321	P52907	P52907	F-actin-capping protein subunit alpha-1	CAPZA1
25.0205	25.6451	24.8397	23.8366	24.4062	24.3947	23.7571	24.5521	24.6467	24.402	24.2003	24.0528	24.0004	24.1828	24.5268	24.2362	22.9956	23.7479	23.3302	22.7334	10	10	10	1	10	10	0.0219797	O75083	O75083	WD repeat-containing protein 1	WDR1
NaN	21.3758	21.9017	20.4677	21.3045	21.5535	21.1386	22.9148	21.4394	22.1609	22.2584	21.424	21.261	20.6488	22.7434	NaN	22.4376	22.8473	22.8958	21.4977	5	5	5	1	5	5	0.0219948	P48556	P48556	26S proteasome non-ATPase regulatory subunit 8	PSMD8
NaN	21.9098	22.1748	22.9879	22.5648	21.9168	20.7837	21.8537	20.7225	22.408	20.1808	20.6169	20.5321	20.9706	19.7711	20.9466	21.1467	21.4694	NaN	20.1517	NaN	NaN	NaN	2	2	2	0.0221211	Q9H3K6;H3BVE0	Q9H3K6;H3BVE0	BolA-like protein 2	BOLA2
22.9606	23.3198	21.9076	23.3533	23.2627	22.9182	22.1791	20.5829	21.9421	23.2067	21.0526	22.5549	22.184	23.5735	NaN	24.4447	NaN	NaN	NaN	24.1227	8	8	8	1	8	8	0.0221942	Q8N573	Q8N573	Oxidation resistance protein 1	OXR1
25.0329	24.0939	25.1305	24.851	NaN	25.0046	25.8664	25.3333	26.1386	25.7439	25.8023	25.149	24.8846	24.5873	25.8918	26.7341	26.277	25.2116	26.4608	25.4781	7	7	7	1	7	7	0.022226	O00217	O00217	NADH dehydrogenase [ubiquinone] iron-sulfur protein 8, mitochondrial	NDUFS8
24.7159	24.2035	24.203	23.8811	23.9424	24.226	24.1035	24.2279	23.6618	24.4378	24.1988	24.1524	24.3772	24.2948	23.9334	24.8417	24.5554	24.8483	24.7932	24.8282	7	7	6	1	7	6	0.0223284	P47755	P47755	F-actin-capping protein subunit alpha-2	CAPZA2
28.6612	27.7479	26.9926	26.7186	26.5405	27.3857	25.8236	26.9618	27.3465	27.3948	26.5097	26.4421	26.6788	26.9952	27.5456	28.669	27.391	27.6151	28.0346	28.8042	31	31	31	1	31	31	0.0226745	P10809	P10809	60 kDa heat shock protein, mitochondrial	HSPD1
NaN	20.5605	20.4983	20.6537	NaN	NaN	NaN	21.3922	22.0243	NaN	21.1923	NaN	NaN	NaN	20.7312	NaN	NaN	21.2562	20.7455	NaN	3	3	3	1	3	3	0.0227025	Q96HY6	Q96HY6	DDRGK domain-containing protein 1	DDRGK1
22.995	25.3385	24.7036	24.8973	24.8241	24.8724	24.6751	24.4182	24.936	23.9193	24.7244	24.7969	24.5878	24.8923	23.8823	24.1944	23.9556	23.9278	23.7174	23.3656	11	11	11	1	11	11	0.0230069	Q9UK22	Q9UK22	F-box only protein 2	FBXO2
23.0755	22.1234	23.3354	22.2752	22.1156	21.9466	22.7836	22.6062	23.07	23.2149	22.4124	22.9169	22.6455	21.701	22.7611	23.4162	23.4396	23.3605	23.1441	23.5162	6	6	6	1	6	6	0.0235992	Q96AG4	Q96AG4	Leucine-rich repeat-containing protein 59	LRRC59
24.4761	22.4219	23.5626	23.6683	23.36	22.6393	23.8168	23.8149	23.966	23.6959	23.7648	23.6833	23.4068	22.9927	23.7643	24.3568	24.0869	24.2052	24.1952	24.8636	5	5	5	1	5	5	0.0236625	Q9NX40	Q9NX40	OCIA domain-containing protein 1	OCIAD1
NaN	21.1344	22.2544	21.5022	NaN	22.1468	21.4389	22.4219	22.9196	21.9469	21.2237	20.8001	21.3465	21.2413	22.4339	NaN	22.6325	22.7754	23.5204	NaN	3	3	3	1	3	3	0.0239762	O96008	O96008	Mitochondrial import receptor subunit TOM40 homolog	TOMM40
25.0007	26.0796	25.102	25.217	24.8396	25.0597	24.8995	25.3048	24.7355	25.2869	24.3875	24.5966	24.8862	25.8658	24.6999	23.9272	23.4488	23.8367	24.2489	25.4856	NaN	NaN	NaN	3	18	14	0.0240865	P28482;P31152;Q16659	P28482	Mitogen-activated protein kinase 1	MAPK1
26.858	27.004	26.8713	26.7737	27.0732	26.7752	26.7347	25.8839	26.4159	26.7724	26.3001	26.3461	26.8097	27.2981	26.0601	26.6154	26.098	26.2394	25.9987	26.8281	23	23	20	1	23	20	0.0245447	Q9H115	Q9H115	Beta-soluble NSF attachment protein	NAPB
23.7999	21.8957	23.165	22.5556	23.9791	21.2999	23.0137	21.0505	21.6604	21.9567	NaN	21.3698	21.6587	21.4701	20.8769	NaN	22.8023	20.4513	NaN	22.0615	NaN	NaN	NaN	5	5	5	0.0245515	A0A087WZW8;A0A087WWV8;P01834;A0A0A0MRZ8;P04433	A0A087WZW8;A0A087WWV8;P01834	Ig kappa chain C region	IGKC
28.917	28.2258	28.2813	28.4917	27.8346	28.2387	28.0919	28.5575	28.2617	28.088	28.2201	28.46	28.0161	27.8623	28.4774	28.349	28.533	28.7931	28.7794	29.2232	16	12	8	1	12	8	0.0247514	Q13554	Q13554	Calcium/calmodulin-dependent protein kinase type II subunit beta	CAMK2B
26.109	24.8697	24.4571	24.9274	24.9324	24.714	24.3894	24.8732	24.8685	25.0554	25.2277	25.4028	25.0501	24.4204	25.1388	25.7143	25.6083	25.3796	25.8391	25.6548	NaN	NaN	NaN	2	9	9	0.0248249	P47985;P0C7P4	P47985;P0C7P4	Cytochrome b-c1 complex subunit Rieske, mitochondrial;Cytochrome b-c1 complex subunit 11;Putative cytochrome b-c1 complex subunit Rieske-like protein 1	UQCRFS1;UQCRFS1P1
NaN	23.0905	22.81	21.8302	22.3812	23.3932	22.3214	20.0018	22.394	22.565	21.2883	20.586	23.0588	23.4472	21.4889	NaN	NaN	NaN	18.9117	20.3147	NaN	NaN	NaN	2	4	4	0.0249232	P30046;A6NHG4	P30046;A6NHG4	D-dopachrome decarboxylase;D-dopachrome decarboxylase-like protein	DDT;DDTL
26.1916	25.8181	25.874	25.7507	25.9115	25.4423	25.7044	25.6826	25.923	25.9088	25.5829	25.5711	25.6275	26.0723	25.7023	25.5923	25.4649	25.3529	25.5134	25.4304	15	15	15	1	15	15	0.0250548	Q14974	Q14974	Importin subunit beta-1	KPNB1
24.4306	25.6941	24.1581	23.9831	24.6667	24.6027	24.2333	23.2134	24.2864	23.5941	24.244	24.0371	24.607	25.0277	23.533	23.2866	23.7152	24.1072	23.6597	23.7482	9	9	8	1	9	8	0.0258821	O94760	O94760	N(G),N(G)-dimethylarginine dimethylaminohydrolase 1	DDAH1
21.5018	21.5386	21.839	20.4324	20.691	20.3937	20.7295	19.6227	20.7076	20.8725	20.2305	20.1241	20.7312	21.3406	19.861	NaN	NaN	19.6346	20.1417	NaN	6	6	6	1	6	6	0.0264309	Q9NR45	Q9NR45	Sialic acid synthase	NANS
21.1669	19.9066	20.1282	22.1834	NaN	20.8771	NaN	21.201	20.1108	20.9296	22.5148	19.8098	NaN	NaN	21.898	22.0376	22.8019	21.5518	22.1044	23.5297	NaN	NaN	NaN	4	6	5	0.0266118	P11940;Q9H361;Q13310;Q4VXU2	P11940;Q9H361	Polyadenylate-binding protein 1;Polyadenylate-binding protein 3	PABPC1;PABPC3
NaN	20.2764	20.4139	21.2992	20.5205	21.1984	20.8073	20.3807	21.1076	20.8325	21.0126	20.6259	20.6237	21.4805	20.6262	NaN	21.8771	22.0058	22.0006	NaN	NaN	NaN	NaN	4	2	2	0.0268263	Q96E39;P38159;O75526;Q8N7X1	Q96E39;P38159;O75526;Q8N7X1	RNA binding motif protein, X-linked-like-1;RNA-binding motif protein, X chromosome;RNA-binding motif protein, X chromosome, N-terminally processed;RNA-binding motif protein, X-linked-like-2;RNA-binding motif protein, X-linked-like-3	RBMXL1;RBMX;RBMXL2;RBMXL3
NaN	NaN	19.9696	20.3502	19.9678	20.2261	NaN	20.5973	20.2039	20.1912	20.2283	20.3491	19.4495	19.2198	20.8764	20.2211	NaN	21.4502	20.8407	20.5676	2	2	2	1	2	2	0.0268374	Q15029	Q15029	116 kDa U5 small nuclear ribonucleoprotein component	EFTUD2
NaN	22.4731	22.7605	23.3584	22.6585	22.488	23.2095	22.9814	22.9365	22.6471	23.4015	22.6522	22.664	22.6885	22.8697	NaN	23.692	23.4302	23.8218	NaN	8	8	8	1	8	8	0.0268395	Q14257	Q14257	Reticulocalbin-2	RCN2
NaN	21.4924	20.4146	21.8934	21.9229	21.5288	22.1117	22.2391	21.3423	21.5265	22.7354	21.836	22.3828	22.1067	22.0418	NaN	22.5199	22.5439	22.2981	23.1334	NaN	NaN	NaN	2	8	7	0.0268937	Q96CX2;Q6ZWB6	Q96CX2	BTB/POZ domain-containing protein KCTD12	KCTD12
24.9621	24.0813	24.9147	24.0955	23.7393	24.2354	24.5865	22.5549	24.0133	24.3102	24.1415	24.268	24.7578	24.2729	23.1437	24.789	22.4545	22.2033	22.7887	23.8157	11	9	9	1	9	9	0.0269582	O95757	O95757	Heat shock 70 kDa protein 4L	HSPA4L
23.2832	22.2204	22.4553	23.4804	23.49	23.4799	22.9957	21.5508	22.3378	22.013	23.0505	23.0324	22.9376	22.8636	22.1216	21.9744	21.7618	21.784	22.0759	23.1857	4	4	4	1	4	4	0.0272269	Q9UMS0	Q9UMS0	NFU1 iron-sulfur cluster scaffold homolog, mitochondrial	NFU1
22.5994	25.3915	25.4658	24.6336	24.9262	25.3016	24.593	24.2111	26.1719	25.0826	24.2718	25.0982	24.6025	25.6466	24.6876	22.6943	23.7713	23.6732	24.4366	21.2327	9	9	9	1	9	9	0.0272619	P51553	P51553	Isocitrate dehydrogenase [NAD] subunit gamma, mitochondrial	IDH3G
NaN	NaN	20.0906	NaN	20.5402	20.3288	20.1476	20.3827	NaN	20.393	21.0072	NaN	20.4466	NaN	20.5861	NaN	20.9136	20.794	21.0989	NaN	1	1	1	1	1	1	0.0275214	Q96K19	Q96K19	E3 ubiquitin-protein ligase RNF170	RNF170
24.4112	25.3769	24.7927	25.2323	25.2249	25.2887	25.0676	24.8919	24.0862	24.8832	24.6166	24.7403	25.1634	25.5947	24.4283	25.0233	24.3685	24.5619	23.4697	24.1839	13	13	12	1	13	12	0.0278606	Q9Y2Q0	Q9Y2Q0	Phospholipid-transporting ATPase IA	ATP8A1
NaN	22.8346	22.7639	21.0093	22.5832	22.2461	21.6107	20.1875	22.1077	22.1643	21.5617	21.238	21.5303	19.9004	21.3859	NaN	20.5534	20.7223	20.5014	NaN	4	4	4	1	4	4	0.0284165	Q96IU4	Q96IU4	Alpha/beta hydrolase domain-containing protein 14B	ABHD14B
26.469	25.8003	26.6095	26.4212	25.7468	26.4856	27.3659	27.0991	26.9728	26.672	27.5142	27.4717	27.4154	26.6353	27.2061	27.4182	27.653	26.7944	27.4166	26.1095	11	11	11	1	11	11	0.0284738	P08574	P08574	Cytochrome c1, heme protein, mitochondrial	CYC1
23.086	23.1327	23.7726	23.2	22.583	23.0937	22.5214	23.572	23.7737	24.1019	23.4544	23.1997	22.9661	23.4672	23.5476	24.4684	23.4745	23.4056	23.3852	23.8826	10	10	7	1	10	7	0.0289188	Q13367	Q13367	AP-3 complex subunit beta-2	AP3B2
28.6704	29.1619	28.3016	28.8358	26.9785	28.5859	28.7553	27.1819	28.8865	28.8653	28.2231	28.5512	28.9492	28.9392	27.3838	28.367	27.2145	27.0923	27.3306	28.0797	14	14	10	1	14	10	0.0294144	P23528	P23528	Cofilin-1	CFL1
NaN	21.2275	22.5517	22.9671	23.2092	21.8839	22.3112	22.645	23.3586	23.2828	23.2444	22.6096	22.9437	22.4493	22.4536	21.892	22.2	22.3591	22.3278	21.1862	4	4	4	1	4	4	0.0295468	Q9BRT3	Q9BRT3	Migration and invasion enhancer 1	MIEN1
23.6686	24.3278	24.0074	24.6443	23.0654	24.3906	23.6504	24.3325	23.7529	23.6077	24.0842	24.4705	24.4549	23.6682	24.8618	24.2693	24.8064	24.6965	25.5596	24.0315	6	6	6	1	6	6	0.0300725	O95563	O95563	Mitochondrial pyruvate carrier 2	MPC2
NaN	21.6931	20.3814	21.3315	22.019	21.0735	20.8694	19.9052	21.2138	20.6534	20.789	20.6645	21.6283	21.7121	19.5977	NaN	19.5545	20.4493	20.7468	20.5215	2	2	2	1	2	2	0.0303046	P61086	P61086	Ubiquitin-conjugating enzyme E2 K	UBE2K
22.7358	21.6283	24.6695	23.1328	21.4136	23.528	23.4197	23.96	22.7993	24.6281	24.3483	23.1195	23.4095	22.5715	24.3222	23.743	24.4333	24.6457	24.5424	24.1059	NaN	NaN	NaN	2	10	9	0.0309017	Q96PV0;Q5VWQ8	Q96PV0	Ras/Rap GTPase-activating protein SynGAP	SYNGAP1
NaN	NaN	24.4114	NaN	24.4063	NaN	22.0882	19.4655	19.798	NaN	20.6752	20.1089	NaN	24.0259	19.6373	NaN	NaN	19.9277	19.9306	NaN	2	2	2	1	2	2	0.030908	P61626	P61626	Lysozyme C	LYZ
NaN	23.2538	22.5629	22.5109	21.7301	22.983	23.3881	23.1282	23.0839	22.7136	21.803	23.7763	22.9712	23.1732	23.5804	23.6388	24.1894	23.3376	23.4886	23.3628	3	3	3	1	3	3	0.0310752	O75251	O75251	NADH dehydrogenase [ubiquinone] iron-sulfur protein 7, mitochondrial	NDUFS7
22.6658	22.6814	23.338	22.522	23.1369	22.3924	23.0545	22.9908	22.6909	22.3728	22.8493	23.0681	23.1148	22.6668	22.9491	22.0249	21.8135	22.597	22.2044	22.4275	6	6	6	1	6	6	0.0314598	O43237	O43237	Cytoplasmic dynein 1 light intermediate chain 2	DYNC1LI2
27.8109	27.0868	27.5434	27.7005	27.7358	27.3098	27.61	27.4866	27.4751	27.4275	27.3303	27.6317	27.6604	27.2796	27.4287	28.1035	27.8184	27.7876	27.6812	28.0805	26	26	26	1	26	26	0.0315546	Q86VP6	Q86VP6	Cullin-associated NEDD8-dissociated protein 1	CAND1
22.1391	22.4789	21.4819	22.0624	21.8363	22.0523	21.686	20.278	21.6774	21.2915	21.3706	21.8765	21.8239	21.7474	NaN	22.7322	NaN	NaN	NaN	22.1217	6	6	6	1	6	6	0.0316192	O43776	O43776	Asparagine--tRNA ligase, cytoplasmic	NARS
NaN	19.1567	18.6332	NaN	19.3466	19.7021	19.7258	20.137	19.5517	18.9421	19.0139	NaN	19.2616	NaN	20.4485	20.8811	20.0414	20.5015	19.1542	19.932	1	1	1	1	1	1	0.0316346	Q8NBM8	Q8NBM8	Prenylcysteine oxidase-like	PCYOX1L
23.6081	24.6134	25.1475	24.9651	25.1576	25.184	25.0155	25.7562	25.5369	25.3623	24.658	25.6724	25.0261	24.6946	25.6331	26.685	25.4704	25.7059	26.1268	24.713	9	9	9	1	9	9	0.0318479	Q9Y6M9	Q9Y6M9	NADH dehydrogenase [ubiquinone] 1 beta subcomplex subunit 9	NDUFB9
NaN	NaN	21.561	21.6614	21.4472	21.1364	21.3854	21.6107	21.6797	21.1767	21.8423	22.6031	NaN	NaN	21.676	21.372	22.4154	23.5882	23.3026	24.2056	3	3	2	1	3	2	0.0321242	P84103	P84103	Serine/arginine-rich splicing factor 3	SRSF3
29.6956	30.6642	29.0397	29.5188	30.3844	29.5065	29.3841	29.0844	29.4688	29.2815	29.0968	29.918	29.5407	30.0084	28.9328	29.0132	28.9023	29.3876	28.656	29.3633	NaN	NaN	NaN	2	147	146	0.0322229	Q15149;P58107	Q15149	Plectin	PLEC
23.3834	24.84	26.6477	27.0748	27.0586	26.0435	27.097	26.6237	27.2719	26.5322	27.4474	27.1575	27.1218	26.8532	26.7045	28.0747	27.3723	27.7027	27.7015	27.0651	9	9	9	1	9	9	0.0323969	P10606	P10606	Cytochrome c oxidase subunit 5B, mitochondrial	COX5B
27.054	26.3283	26.8387	27.8638	26.8688	27.0556	27.711	26.7222	26.5707	26.5965	27.8464	27.2118	27.3384	27.226	27.2784	27.5593	28.1937	27.8425	28.6197	27.3379	8	8	8	1	8	8	0.0326212	O95168	O95168	NADH dehydrogenase [ubiquinone] 1 beta subcomplex subunit 4	NDUFB4
19.1583	20.2672	22.0863	20.1779	20.084	19.4762	19.9704	NaN	20.8869	20.3813	19.9289	21.9267	20.5638	20.0613	NaN	19.0533	NaN	18.4401	19.3571	19.671	8	3	3	1	3	3	0.0331043	P62140	P62140	Serine/threonine-protein phosphatase PP1-beta catalytic subunit	PPP1CB
22.4624	24.1147	23.0701	24.2246	23.4114	NaN	20.3162	24.7748	25.0801	25.0336	24.1165	25.5741	24.5634	22.9231	24.8103	23.3909	NaN	23.7113	24.7623	25.1468	2	2	2	1	2	2	0.0334511	P30049	P30049	ATP synthase subunit delta, mitochondrial	ATP5D
22.6728	23.2229	23.8602	23.9115	23.7604	23.4545	23.8917	24.0534	23.197	23.64	24.2717	23.7953	23.7496	23.3988	23.7978	23.993	24.2778	24.3832	24.5121	NaN	7	7	7	1	7	7	0.0337415	Q8WXD9	Q8WXD9	Caskin-1	CASKIN1
20.1201	23.0977	23.0416	22.8789	23.6042	23.5671	22.6841	24.2742	23.2027	24.0558	NaN	23.3378	23.6299	22.4613	NaN	NaN	NaN	22.0458	NaN	19.7961	2	2	2	1	2	2	0.0338108	Q5VW32	Q5VW32	BRO1 domain-containing protein BROX	BROX
26.7242	25.8137	25.5439	26.0865	25.9917	26.0974	25.8077	25.3834	25.6868	25.498	25.2123	26.0044	26.0892	26.2187	24.5869	26.3198	23.5793	23.7185	25.0651	26.1531	17	17	17	1	17	17	0.0339007	O43426	O43426	Synaptojanin-1	SYNJ1
NaN	22.7443	24.6673	24.6717	25.0492	24.5596	24.5068	22.3384	24.2418	23.9386	24.4055	24.195	24.9281	25.0993	23.3266	23.3647	22.9374	22.455	22.5679	24.1392	NaN	NaN	NaN	2	5	5	0.0342593	Q9NP97;Q8TF09	Q9NP97;Q8TF09	Dynein light chain roadblock-type 1;Dynein light chain roadblock-type 2	DYNLRB1;DYNLRB2
25.1422	25.2696	25.6678	25.6311	25.7972	25.4145	25.5085	25.6391	25.2743	25.3429	25.6429	24.8583	25.2637	25.1272	25.555	26.4089	25.8125	26.0402	25.2243	25.7348	11	11	10	1	11	10	0.0345171	O00264	O00264	Membrane-associated progesterone receptor component 1	PGRMC1
NaN	NaN	19.9158	20.8057	NaN	NaN	20.2029	20.9108	19.9438	19.6362	20.8983	NaN	20.0265	NaN	20.4094	NaN	21.8467	21.825	21.721	NaN	1	1	1	1	1	1	0.0351378	Q9UEU0	Q9UEU0	Vesicle transport through interaction with t-SNAREs homolog 1B	VTI1B
NaN	21.2685	21.1584	22.7104	22.0189	22.4313	22.3609	NaN	21.868	20.597	21.2394	22.0574	20.7634	21.8841	NaN	21.9711	19.8565	20.2074	20.07	21.3829	3	3	3	1	3	3	0.0353375	P43034	P43034	Platelet-activating factor acetylhydrolase IB subunit alpha	PAFAH1B1
NaN	20.5077	20.5542	20.6661	20.5582	20.3864	19.7012	20.6961	20.7973	20.407	19.821	19.889	19.6908	19.6632	20.9842	NaN	21.0761	20.5172	20.8866	NaN	NaN	NaN	NaN	2	1	1	0.0353585	Q9UBF2;Q9Y678	Q9UBF2;Q9Y678	Coatomer subunit gamma-2;Coatomer subunit gamma-1	COPG2;COPG1
NaN	24.5583	23.6401	23.1655	25.0608	24.0019	24.2627	23.1234	23.8212	23.3069	23.9472	23.7147	24.0258	24.3312	23.4874	23.5854	23.0213	23.7147	22.7488	23.1672	4	4	4	1	4	4	0.0354588	Q9H4G4	Q9H4G4	Golgi-associated plant pathogenesis-related protein 1	GLIPR2
NaN	NaN	NaN	NaN	NaN	NaN	NaN	20.1262	NaN	NaN	NaN	20.0912	20.4724	20.2225	20.3823	NaN	21.357	21.5196	20.703	NaN	3	3	3	1	3	3	0.0355064	Q8N766	Q8N766	ER membrane protein complex subunit 1	EMC1
29.2085	28.7234	29.6502	29.1311	29.4121	29.3317	29.5949	29.8102	28.9843	29.4366	29.7145	29.4744	29.6613	29.2644	29.7327	28.3416	28.9278	29.0974	28.8618	28.3624	NaN	NaN	NaN	2	22	15	0.0355593	P06744;K7ESF4	P06744	Glucose-6-phosphate isomerase	GPI
23.0165	22.847	23.8899	23.4827	23.5735	23.3689	23.6964	23.5477	23.3489	24.2913	24.489	23.9222	23.8004	23.4448	23.2052	24.3972	24.7754	24.2874	24.3512	23.7309	7	7	7	1	7	7	0.0355626	Q53H12	Q53H12	Acylglycerol kinase, mitochondrial	AGK
22.9082	21.8593	21.6931	20.8292	21.3224	22.2749	20.1728	22.5488	22.7133	21.1524	22.3027	21.821	21.131	21.454	22.9062	22.0409	22.4422	22.6985	22.8147	23.0027	6	6	6	1	6	6	0.0367042	Q9UKM9	Q9UKM9	RNA-binding protein Raly	RALY
23.5703	20.0295	23.2324	NaN	20.0571	20.5802	21.6863	22.4547	20.6594	22.8073	22.435	20.0738	21.6189	20.2674	21.0331	23.8907	23.4247	24.3342	23.1983	24.2126	NaN	NaN	NaN	2	5	5	0.036914	P55327;H0YC42	P55327;H0YC42	Tumor protein D52	TPD52
22.6728	22.1882	22.7777	22.1454	22.2758	22.4615	22.6301	22.8363	21.9425	21.5371	22.888	22.151	22.8454	22.3309	22.862	22.5811	23.1114	22.8589	22.6753	23.7245	3	3	2	1	3	2	0.0371056	Q6DN90	Q6DN90	IQ motif and SEC7 domain-containing protein 1	IQSEC1
29.1808	29.0014	28.7352	29.1778	29.1516	29.1393	29.1759	28.9895	29.1282	28.6169	28.9692	28.8135	28.8699	28.7186	29.2825	28.8794	29.033	29.1693	29.1587	29.0358	31	31	31	1	31	31	0.0373071	O94856	O94856	Neurofascin	NFASC
NaN	23.449	24.1295	24.5408	24.7038	24.1256	23.3913	NaN	23.5913	NaN	22.9629	23.2044	24.2047	25.3429	22.3368	22.2873	NaN	NaN	NaN	NaN	NaN	NaN	NaN	2	4	4	0.03735	P62942;A0A087WV48	P62942	Peptidyl-prolyl cis-trans isomerase FKBP1A	FKBP1A
22.523	20.2468	20.8633	NaN	19.7889	20.6768	21.1487	NaN	NaN	20.2748	NaN	19.7889	NaN	21.1956	21.4202	22.3335	21.7679	21.6098	NaN	22.6329	2	2	2	1	2	2	0.0376129	P09497	P09497	Clathrin light chain B	CLTB
29.775	29.2996	29.9041	30.1133	30.0435	30.0196	30.2677	29.7564	29.2846	30.0457	29.9786	29.6799	30.1394	29.9252	29.6543	29.441	29.3983	29.6259	29.4141	29.6029	13	13	13	1	13	13	0.037696	P09936	P09936	Ubiquitin carboxyl-terminal hydrolase isozyme L1	UCHL1
NaN	22.7209	22.0004	21.4365	21.6368	21.8819	22.3297	21.1369	21.4124	21.0886	20.7356	22.1253	23.0443	21.7599	21.0471	NaN	19.8023	21.2515	21.0258	NaN	7	5	5	1	5	5	0.0377065	O60749	O60749	Sorting nexin-2	SNX2
NaN	NaN	21.1652	19.859	NaN	20.4614	20.3361	NaN	20.1975	20.3986	20.4261	20.4873	NaN	NaN	21.0601	NaN	21.5708	20.8544	20.9675	NaN	4	4	4	1	4	4	0.0378654	Q5T848	Q5T848	Probable G-protein coupled receptor 158	GPR158
22.0862	22.7667	22.9191	23.0045	22.6864	22.4668	22.2388	22.0151	23.0669	22.3469	22.2128	22.2759	21.8167	21.7082	22.8406	22.5912	20.0865	20.3432	21.123	21.9448	7	7	7	1	7	7	0.0379091	P22033	P22033	Methylmalonyl-CoA mutase, mitochondrial	MUT
20.7482	21.3427	NaN	NaN	20.1959	19.4927	20.8742	19.1366	NaN	19.3577	19.149	19.5018	20.3346	20.6721	NaN	20.5125	NaN	NaN	NaN	22.8362	2	2	2	1	2	2	0.0388357	Q99536	Q99536	Synaptic vesicle membrane protein VAT-1 homolog	VAT1
24.0059	23.1913	22.914	21.9842	NaN	23.2188	23.0271	23.3328	23.5798	23.3807	22.8011	23.7358	23.4	21.9398	23.4613	24.1203	23.5687	24.1318	23.7563	24.2845	6	6	6	1	6	6	0.0388569	P62277	P62277	40S ribosomal protein S13	RPS13
22.7925	22.4814	22.645	22.3532	22.5695	21.9878	22.4782	22.8008	21.0532	22.5002	22.6627	22.4633	22.7644	22.7005	22.7149	23.4055	23.1944	22.9238	23.1398	NaN	6	6	6	1	6	6	0.0395202	Q92974	Q92974	Rho guanine nucleotide exchange factor 2	ARHGEF2
20.8106	22.3084	21.8022	21.5738	NaN	21.8903	21.0469	21.5445	21.4112	21.2465	21.8658	21.1392	21.1378	21.0572	21.744	NaN	22.017	22.4037	22.0919	NaN	5	5	5	1	5	5	0.0396516	Q9BY50	Q9BY50	Signal peptidase complex catalytic subunit SEC11C	SEC11C
27.2033	25.1222	25.9775	26.3743	26.3292	26.7117	27.1772	27.5253	26.0012	26.4111	27.5288	26.8961	26.9636	26.5326	26.9512	27.4706	27.2255	27.7094	27.4134	27.0338	9	9	9	1	9	9	0.0398308	Q7Z6L0	Q7Z6L0	Proline-rich transmembrane protein 2	PRRT2
NaN	20.2861	20.4375	NaN	NaN	20.4014	20.4604	20.6461	19.9978	20.4809	20.4069	20.1972	20.4596	NaN	20.575	NaN	21.0928	20.5777	22.0741	NaN	3	3	3	1	3	3	0.0402324	Q15119	Q15119	[Pyruvate dehydrogenase (acetyl-transferring)] kinase isozyme 2, mitochondrial	PDK2
27.6175	27.2683	27.8947	27.2941	27.5273	27.4238	27.6708	27.4356	27.6498	27.8446	27.0102	28.0679	27.5227	28.1931	27.4175	27.7583	26.36	26.2316	27.1667	27.2694	28	22	22	1	22	22	0.0403753	P11216	P11216	Glycogen phosphorylase, brain form	PYGB
NaN	20.3068	20.5208	20.5233	20.014	20.7267	20.8146	20.8545	19.853	20.9336	20.7387	20.7809	19.737	20.2303	21.303	NaN	21.1694	20.895	20.9656	NaN	NaN	NaN	NaN	3	2	0	0.0408195	Q6S8J3;A5A3E0;Q9BYX7	Q6S8J3;A5A3E0	POTE ankyrin domain family member E;POTE ankyrin domain family member F	POTEE;POTEF
NaN	22.157	22.0529	22.0741	22.2126	22.1992	21.7693	22.2034	21.8193	21.8418	22.4114	22.4168	22.4268	22.1293	22.2404	22.0471	22.6883	22.8607	22.7054	NaN	NaN	NaN	NaN	2	5	5	0.041724	Q15436;Q15437	Q15436	Protein transport protein Sec23A	SEC23A
21.5688	22.4586	22.7468	22.572	NaN	21.9844	22.2237	21.5975	22.0615	21.8388	22.3174	22.0677	22.9814	21.8454	21.8614	22.3554	21.8032	21.1009	20.9829	21.0403	7	7	7	1	7	7	0.0418787	Q9Y570	Q9Y570	Protein phosphatase methylesterase 1	PPME1
27.7647	26.9122	27.5785	27.6216	27.5272	27.5352	27.5328	27.7745	27.1483	27.6467	27.8003	27.5686	27.7354	27.5945	27.5565	28.4119	27.9402	27.882	27.6659	27.8964	28	28	24	1	28	24	0.0421509	O95782	O95782	AP-2 complex subunit alpha-1	AP2A1
22.7454	22.3096	22.5315	23.5797	22.6734	22.2699	23.7407	23.1226	23.5975	22.5728	23.5814	24.1573	23.5226	23.2912	22.8583	22.7167	22.2537	23.3303	22.276	22.6518	7	7	7	1	7	7	0.0422638	Q9H2H8	Q9H2H8	Peptidyl-prolyl cis-trans isomerase-like 3	PPIL3
24.5789	22.9989	23.6065	23.5323	23.7138	23.4672	24.0807	24.0542	23.0805	23.3473	23.8199	23.448	23.7328	23.9645	23.7766	24.5287	24.2875	24.4581	23.8127	24.4509	6	6	6	1	6	6	0.0424748	O15400	O15400	Syntaxin-7	STX7
NaN	19.4531	19.6549	NaN	NaN	19.5282	19.5266	NaN	NaN	NaN	19.8018	NaN	19.2171	19.4961	NaN	NaN	20.5356	20.3328	19.6623	NaN	3	3	3	1	3	3	0.042523	Q3SXM5	Q3SXM5	Inactive hydroxysteroid dehydrogenase-like protein 1	HSDL1
21.5241	NaN	21.8018	21.8651	22.1369	21.3031	21.5619	21.7089	21.2929	21.7254	21.8702	21.355	21.1435	20.9418	22.2357	NaN	NaN	22.4035	21.6291	NaN	1	1	1	1	1	1	0.0426059	P47224	P47224	Guanine nucleotide exchange factor MSS4	RABIF
23.4077	24.2937	24.1619	23.9644	23.9852	23.1853	23.3586	24.0144	23.6923	23.5386	23.4048	22.7605	23.0299	23.6648	23.7301	22.8459	23.078	22.9796	23.2785	22.9786	11	7	7	1	7	7	0.0426203	P27361	P27361	Mitogen-activated protein kinase 3	MAPK3
21.827	NaN	22.048	21.0806	20.405	20.9569	21.3624	21.5905	20.5734	21.8794	21.5195	21.1016	20.798	NaN	21.7301	22.7304	21.4877	21.9993	22.2783	21.7275	4	4	2	1	4	2	0.0428221	P51513	P51513	RNA-binding protein Nova-1	NOVA1
NaN	20.6364	19.4454	20.4284	21.1109	20.2142	20.089	20.4504	20.196	20.9045	20.6019	19.8719	19.968	19.9023	19.9245	NaN	19.6011	NaN	19.8052	18.5264	4	2	2	1	2	2	0.0431831	Q13162	Q13162	Peroxiredoxin-4	PRDX4
NaN	21.8245	21.4008	21.102	21.9006	21.8761	22.0613	NaN	21.6317	21.5114	21.742	22.0888	22.2407	22.2767	20.6325	21.75	20.6509	21.5373	21.5492	NaN	5	5	4	1	5	4	0.0433635	Q12756	Q12756	Kinesin-like protein KIF1A	KIF1A
24.8064	24.7163	25.2828	24.6253	23.5354	24.4081	24.3846	25.6892	25.1366	25.2395	24.5416	24.5456	24.8235	23.9832	25.4137	24.9473	24.8986	25.2268	25.7459	25.5152	10	10	10	1	10	10	0.0436653	Q9BRX8	Q9BRX8	Redox-regulatory protein FAM213A	FAM213A
25.4798	23.5891	26.2779	24.59	24.7056	24.5756	26.6186	25.8507	25.2043	26.163	26.2765	25.9698	25.9198	24.4234	26.6903	25.5816	26.5412	27.0208	27.2039	25.4286	14	14	14	1	14	14	0.0437923	P43243	P43243	Matrin-3	MATR3
27.6455	26.9629	27.4641	27.3717	27.1133	27.1628	27.0492	27.4626	27.4314	27.4811	27.5736	27.2275	27.2839	27.027	27.3274	27.3982	27.7775	27.6216	27.6271	27.6219	22	22	10	1	22	10	0.0443593	P16615	P16615	Sarcoplasmic/endoplasmic reticulum calcium ATPase 2	ATP2A2
21.8675	21.1245	21.5651	21.2666	22.5374	21.3945	21.4161	20.9545	21.1763	21.3661	21.517	21.6309	21.5316	20.2936	21.834	21.5266	22.2787	22.1727	21.847	21.5095	2	2	2	1	2	2	0.0446066	P40616	P40616	ADP-ribosylation factor-like protein 1	ARL1
21.1531	21.1307	20.4833	20.4428	21.0813	20.2032	20.9874	20.1998	NaN	NaN	20.9596	20.9972	NaN	19.1992	NaN	21.4246	20.6791	22.0724	20.9447	22.8208	5	5	5	1	5	5	0.04523	Q8TCZ2	Q8TCZ2	CD99 antigen-like protein 2	CD99L2
NaN	22.2529	22.03	21.1048	21.8075	22.0548	22.1632	NaN	21.2923	21.8804	21.704	21.1114	21.102	21.3819	NaN	NaN	NaN	NaN	NaN	NaN	2	2	2	1	2	2	0.0454803	Q9NWV4	Q9NWV4	UPF0587 protein C1orf123	C1orf123
24.9221	23.6061	23.4721	23.6627	24.3507	24.414	24.1031	22.2451	23.345	23.5565	23.8288	22.7432	24.0339	24.7429	22.85	23.975	20.48	22.3462	21.3778	24.3762	6	6	6	1	6	6	0.0456136	Q9HB71	Q9HB71	Calcyclin-binding protein	CACYBP
24.2355	22.2887	24.1987	23.2931	22.7519	23.4594	23.6784	NaN	22.7696	23.8547	23.7882	22.7516	23.5354	22.9726	21.1989	23.2344	NaN	21.1459	21.3253	23.7613	8	8	8	1	8	8	0.0464921	Q02790	Q02790	Peptidyl-prolyl cis-trans isomerase FKBP4;Peptidyl-prolyl cis-trans isomerase FKBP4, N-terminally processed	FKBP4
24.9476	24.9845	25.3994	25.4818	25.3112	25.8419	25.9391	26.165	24.7152	25.8787	26.4528	25.5438	25.9155	25.1551	25.8172	26.0194	26.8127	26.3126	26.7534	25.415	17	17	16	1	17	16	0.0465193	P40123	P40123	Adenylyl cyclase-associated protein 2	CAP2
26.1527	27.0549	26.7256	26.6118	26.904	26.6425	25.8453	26.4647	26.8636	26.7079	26.0773	26.5193	26.2896	26.3759	26.3532	26.0701	25.8643	26.2032	26.2251	25.9538	11	11	10	1	11	10	0.0465533	P00568	P00568	Adenylate kinase isoenzyme 1	AK1
NaN	21.3116	21.3096	20.6569	NaN	21.1209	NaN	19.5321	21.1063	21.0111	19.4373	20.7377	21.1436	21.9063	19.6027	20.1557	NaN	19.2547	18.7736	20.8634	2	2	2	1	2	2	0.047039	Q9UJC5	Q9UJC5	SH3 domain-binding glutamic acid-rich-like protein 2	SH3BGRL2
NaN	21.1717	21.4543	NaN	21.6011	21.3514	21.2444	22.0353	20.9487	21.2565	21.5193	21.4004	20.9122	21.2803	20.903	NaN	20.9124	21.2698	20.8195	20.7377	2	2	2	1	2	2	0.0479318	Q9NXA8	Q9NXA8	NAD-dependent protein deacylase sirtuin-5, mitochondrial	SIRT5
NaN	NaN	21.7571	22.1778	NaN	21.0966	NaN	20.1771	21.7828	20.8733	21.1363	21.791	20.4691	20.3534	20.3739	20.7347	20.6576	20.7961	19.116	NaN	3	3	3	1	3	3	0.048068	P49458	P49458	Signal recognition particle 9 kDa protein	SRP9
NaN	NaN	NaN	20.1053	19.5617	20.3124	19.9529	21.2888	19.8693	NaN	NaN	NaN	21.5856	NaN	NaN	20.8022	NaN	21.4425	21.7585	NaN	3	3	3	1	3	3	0.0481741	Q7Z333	Q7Z333	Probable helicase senataxin	SETX
21.7247	19.2163	20.6767	21.5262	NaN	21.8671	20.6416	20.9089	21.7449	20.9602	20.9882	19.8804	21.0922	20.1311	21.5476	22.1316	21.1148	22.3837	21.891	21.9141	1	1	1	1	1	1	0.0485606	O95196	O95196	Chondroitin sulfate proteoglycan 5	CSPG5
NaN	20.7307	20.7682	21.8592	21.1291	21.1879	21.2111	21.4557	21.1661	21.0599	21.3212	21.9219	21.4276	20.4808	22.2673	21.4558	22.0314	21.6569	22.324	21.0627	3	3	3	1	3	3	0.0492067	Q13405	Q13405	39S ribosomal protein L49, mitochondrial	MRPL49
23.9665	24.2704	24.5853	24.9822	24.8977	24.7742	25.4971	25.4044	24.6084	24.852	25.094	25.2605	25.0293	24.6162	25.4051	24.805	26.1176	25.5255	26.4551	24.5982	5	5	5	1	5	5	0.0497913	O95169	O95169	NADH dehydrogenase [ubiquinone] 1 beta subcomplex subunit 8, mitochondrial	NDUFB8
23.9595	23.3123	23.6872	22.5087	22.7552	22.5597	23.3568	23.9578	23.2036	23.8333	23.1327	22.8366	22.9975	23.0571	23.5395	24.4104	23.778	23.569	23.5541	24.0846	7	7	7	1	7	7	0.050169	Q9NP72	Q9NP72	Ras-related protein Rab-18	RAB18
22.4592	22.6154	21.8724	22.4127	21.8806	23.0047	23.0517	21.1808	21.7743	22.0282	22.8609	22.1056	22.6693	23.3403	20.6799	21.7907	NaN	20.6988	NaN	22.3428	6	6	5	1	6	5	0.0501957	Q9Y6I3	Q9Y6I3	Epsin-1	EPN1
NaN	19.7087	19.8148	NaN	NaN	20.1716	19.4028	NaN	19.1888	19.669	20.7666	19.5978	19.8565	NaN	NaN	NaN	20.8667	20.8542	NaN	NaN	2	2	2	1	2	2	0.0504788	Q9Y3E5	Q9Y3E5	Peptidyl-tRNA hydrolase 2, mitochondrial	PTRH2
NaN	NaN	NaN	21.0455	NaN	NaN	20.9888	20.8992	NaN	NaN	NaN	20.7693	21.2367	NaN	NaN	NaN	21.5815	21.5654	22.4482	NaN	1	1	1	1	1	1	0.0505382	Q5T8D3	Q5T8D3	Acyl-CoA-binding domain-containing protein 5	ACBD5
21.007	NaN	20.1639	NaN	NaN	19.4856	20.2088	20.7402	19.6711	20.0245	20.2266	NaN	19.7874	NaN	NaN	20.1556	21.7555	20.5799	21.0954	21.9119	2	2	2	1	2	2	0.051148	P78318	P78318	Immunoglobulin-binding protein 1	IGBP1
27.2375	27.9703	27.5222	28.0316	27.7218	27.956	28.2703	27.35	27.9239	26.8546	28.2867	28.184	27.9483	27.7897	27.5695	27.5503	27.0833	27.3353	27.3279	26.7822	12	12	12	1	12	12	0.0514443	O00764	O00764	Pyridoxal kinase	PDXK
25.8237	25.8385	26.0114	25.9021	25.603	25.989	25.7981	26.0658	25.805	26.1793	26.0102	26.0874	25.72	25.7769	25.8402	26.4717	26.1379	25.9392	26.0916	26.2242	11	11	11	1	11	11	0.0515664	Q9Y6C9	Q9Y6C9	Mitochondrial carrier homolog 2	MTCH2
NaN	NaN	20.264	NaN	19.8217	NaN	20.3418	20.4536	NaN	19.8964	20.3789	NaN	NaN	20.2018	NaN	NaN	19.6517	19.5187	NaN	NaN	4	4	4	1	4	4	0.0516612	O14523	O14523	C2 domain-containing protein 2-like	C2CD2L
20.8178	21.0628	21.4073	21.2835	21.3552	21.1608	21.1803	21.4174	21.9318	21.2258	21.2269	20.8407	21.2075	20.4665	21.4178	21.2283	22.0554	21.8153	21.8502	21.4146	3	3	3	1	3	3	0.0519471	P43307	P43307	Translocon-associated protein subunit alpha	SSR1
NaN	NaN	19.8412	NaN	NaN	NaN	NaN	19.4699	NaN	19.6189	19.3823	NaN	NaN	NaN	19.2319	NaN	NaN	19.1804	NaN	NaN	6	2	2	1	2	2	0.0526218	Q86UW7	Q86UW7	Calcium-dependent secretion activator 2	CADPS2
26.2521	24.4751	23.823	23.7251	24.4235	23.5898	23.8826	23.1082	23.1725	23.4896	23.3681	23.6922	23.2808	23.166	23.0683	25.7678	23.8274	23.922	24.6763	27.279	8	8	8	1	8	8	0.0527012	P09417	P09417	Dihydropteridine reductase	QDPR
21.9937	21.4376	22.2386	22.4812	20.8814	22.2174	20.9623	23.1523	21.9979	22.9766	21.9514	22.0113	22.575	21.8692	22.4294	23.3072	22.823	21.9125	22.0984	22.5955	NaN	NaN	NaN	2	7	7	0.0527424	Q12979;P11274	Q12979	Active breakpoint cluster region-related protein	ABR
NaN	19.6771	NaN	NaN	NaN	18.5218	19.3636	NaN	NaN	NaN	NaN	NaN	21.5194	NaN	NaN	NaN	NaN	NaN	21.8241	20.5702	1	1	1	1	1	1	0.0527498	O75600	O75600	2-amino-3-ketobutyrate coenzyme A ligase, mitochondrial	GCAT
29.3367	28.7954	27.8008	27.7021	28.9679	27.8589	27.8928	27.9183	27.6991	28.8924	27.7332	27.3104	27.2038	29.0421	27.5549	27.3836	27.6544	28.042	27.0772	26.6039	NaN	NaN	NaN	5	4	4	0.052781	P62987;P62979;P0CG47;P0CG48;J3QRK5	P62987;P62979;P0CG47;P0CG48;J3QRK5	Ubiquitin-60S ribosomal protein L40;Ubiquitin;60S ribosomal protein L40;Ubiquitin-40S ribosomal protein S27a;Ubiquitin;40S ribosomal protein S27a;Polyubiquitin-B;Ubiquitin;Polyubiquitin-C;Ubiquitin	UBA52;RPS27A;UBB;UBC;UBBP4
24.3226	24.7497	25.142	25.5098	25.2933	25.5435	25.7449	25.4451	25.4074	25.4784	25.8637	25.5587	25.3113	25.7057	25.3854	25.6	25.8933	25.7371	25.4613	25.8656	14	14	14	1	14	14	0.0528201	O94826	O94826	Mitochondrial import receptor subunit TOM70	TOMM70A
23.1836	19.6974	20.2206	NaN	18.605	19.072	18.8302	20.3691	20.3829	NaN	19.0063	18.9417	19.4451	NaN	20.8216	23.0865	19.891	21.1916	21.3305	24.1214	4	4	4	1	4	4	0.0530186	P26373	P26373	60S ribosomal protein L13	RPL13
22.0926	20.5553	NaN	NaN	NaN	19.8192	19.4829	NaN	NaN	NaN	19.7677	19.7677	19.2968	20.1626	NaN	21.2077	NaN	NaN	NaN	23.7507	4	4	4	1	4	4	0.0534415	P38117	P38117	Electron transfer flavoprotein subunit beta	ETFB
NaN	NaN	17.843	17.8067	17.9608	18.7793	18.1707	NaN	18.6624	18.6779	18.2487	18.844	19.4259	18.493	NaN	NaN	18.2592	18.5208	18.4454	NaN	2	2	2	1	2	2	0.0536586	Q969V3	Q969V3	Nicalin	NCLN
24.8445	25.3428	27.4865	26.6614	25.7092	26.0606	26.8265	27.3987	25.9638	27.0698	27.5021	26.3577	26.9467	26.299	27.072	26.7783	27.8206	27.5536	27.4654	26.2968	19	19	19	1	19	19	0.0536922	Q9Y2J0	Q9Y2J0	Rabphilin-3A	RPH3A
NaN	20.8642	20.5933	NaN	NaN	21.1618	20.8958	20.8013	20.4504	NaN	NaN	NaN	20.7979	20.7224	NaN	NaN	20.5693	20.5148	20.2014	NaN	4	4	4	1	4	4	0.053934	O75208	O75208	Ubiquinone biosynthesis protein COQ9, mitochondrial	COQ9
NaN	20.5825	20.0437	NaN	NaN	19.724	19.6125	20.3195	21.117	20.9722	19.3312	NaN	20.1594	19.5513	20.961	NaN	20.6754	21.0292	20.531	21.7049	3	3	3	1	3	3	0.0546953	P32969	P32969	60S ribosomal protein L9	RPL9
23.2898	27.6628	27.1393	27.2275	26.995	27.2404	27.184	25.5673	26.2467	26.5629	26.9862	26.0291	27.2592	27.7878	25.7317	26.1	22.9021	25.1488	25.1261	25.8001	6	6	6	1	6	6	0.0547548	P35080	P35080	Profilin-2	PFN2
23.1012	26.0324	23.9867	26.2649	26.865	26.8703	25.3539	22.1579	25.2411	23.5328	23.9751	27.0762	26.8175	26.135	23.9427	NaN	24.6795	20.8685	21.447	NaN	NaN	NaN	NaN	3	10	10	0.0547551	A0A096LPI6;A0A0B4J2D5;P30042	A0A096LPI6;A0A0B4J2D5;P30042	ES1 protein homolog, mitochondrial	C21orf33
NaN	NaN	NaN	NaN	NaN	NaN	19.4015	19.6958	NaN	19.1327	19.3715	NaN	NaN	NaN	20.0997	19.9177	NaN	19.741	NaN	NaN	1	1	1	1	1	1	0.0548001	Q6NTF9	Q6NTF9	Rhomboid domain-containing protein 2	RHBDD2
NaN	NaN	NaN	NaN	NaN	NaN	19.3308	NaN	19.0201	NaN	19.6112	19.6711	NaN	NaN	NaN	NaN	NaN	19.9339	19.9706	20.1596	1	1	1	1	1	1	0.0552948	Q9BYN8	Q9BYN8	28S ribosomal protein S26, mitochondrial	MRPS26
28.4575	29.2088	26.685	26.9993	29.1763	26.6636	27.3661	27.7182	17.1128	NaN	24.2651	21.5824	NaN	28.4987	NaN	26.0616	NaN	21.234	20.0039	25.92	9	9	9	1	9	9	0.0553136	P10636	P10636	Microtubule-associated protein tau	MAPT
NaN	19.4801	20.2823	19.5685	NaN	20.516	20.8169	NaN	19.722	NaN	21.0321	21.2921	20.9513	20.5876	NaN	19.8307	NaN	19.4645	19.6075	NaN	1	1	1	1	1	1	0.0558724	Q9UJD0	Q9UJD0	Regulating synaptic membrane exocytosis protein 3	RIMS3
23.6905	22.546	22.3662	23.8597	23.063	22.991	23.189	23.3798	23.7785	23.0359	23.5183	22.7518	22.8928	22.9401	23.7294	24.0186	23.8269	24.1608	23.3869	23.1335	5	4	4	1	4	4	0.0559857	Q9P121	Q9P121	Neurotrimin	NTM
26.6017	26.3318	26.77	26.4889	25.6062	25.9583	26.7288	26.9833	25.9095	26.5193	26.6846	26.1002	26.082	26.5018	26.8131	27.5641	26.6212	26.9757	26.5935	26.7053	13	13	13	1	13	13	0.0562113	Q16799	Q16799	Reticulon-1	RTN1
21.719	NaN	NaN	21.4467	20.7655	22.5843	22.7667	NaN	NaN	NaN	23.1763	22.6218	22.6214	22.6687	NaN	NaN	NaN	20.4401	NaN	21.7748	6	6	6	1	6	6	0.0562847	Q08495	Q08495	Dematin	DMTN
26.4406	27.5976	25.9899	26.7959	27.3519	27.6936	26.8323	25.3357	26.5176	25.96	26.324	26.7853	26.7025	27.8101	25.8145	27.1027	25.377	25.2514	26.183	25.9908	11	11	11	1	11	11	0.0563137	P50213	P50213	Isocitrate dehydrogenase [NAD] subunit alpha, mitochondrial	IDH3A
NaN	19.8716	20.3637	19.8531	NaN	NaN	19.6158	21.4449	20.3087	20.5652	NaN	NaN	NaN	NaN	19.9759	NaN	NaN	NaN	NaN	NaN	7	1	1	1	1	1	0.0563983	Q58FF6	Q58FF6	Putative heat shock protein HSP 90-beta 4	HSP90AB4P
21.49	18.8837	20.2163	20.6717	NaN	19.8809	20.3316	20.1118	19.3595	19.4489	19.7695	20.134	20.2785	19.8832	20.2073	22.264	20.3624	20.3147	NaN	21.8835	4	4	4	1	4	4	0.0565226	P35998	P35998	26S protease regulatory subunit 7	PSMC2
22.5709	22.6101	22.1336	22.478	23.2121	22.7043	22.8238	21.4234	21.8813	21.9852	22.5816	22.2546	22.9822	23.0289	20.4304	22.508	21.7566	21.6966	22.6041	21.8027	4	4	4	1	4	4	0.0567267	Q9H479	Q9H479	Fructosamine-3-kinase	FN3K
19.2172	NaN	NaN	NaN	NaN	NaN	NaN	19.5151	19.3239	18.7989	NaN	NaN	NaN	NaN	19.9758	NaN	NaN	NaN	NaN	20.1744	2	2	2	1	2	2	0.0570273	P01011	P01011	Alpha-1-antichymotrypsin;Alpha-1-antichymotrypsin His-Pro-less	SERPINA3
NaN	19.4197	19.434	NaN	19.6101	19.6327	19.207	20.202	19.4422	19.3736	NaN	19.3351	19.635	NaN	19.9542	NaN	NaN	20.1097	19.55	20.3794	4	4	4	1	4	4	0.0570394	Q9Y6G5	Q9Y6G5	COMM domain-containing protein 10	COMMD10
NaN	20.5447	NaN	20.5472	21.1653	21.4607	20.7822	NaN	21.197	NaN	20.6824	20.7844	NaN	20.6634	NaN	19.9002	20.454	NaN	20.3683	NaN	NaN	NaN	NaN	3	3	3	0.057245	F5H5P2;P12694;Q6ZNR0	F5H5P2;P12694	2-oxoisovalerate dehydrogenase subunit alpha, mitochondrial	BCKDHA
22.8651	21.787	23.0645	23.2338	22.8836	23.1639	23.6897	23.579	22.2096	23.5676	24.0728	23.0255	23.4467	23.3129	24.6879	23.8281	24.2505	23.9135	23.4928	22.798	9	9	9	1	9	9	0.0573201	Q9Y285	Q9Y285	Phenylalanine--tRNA ligase alpha subunit	FARSA
31.7361	32.881	29.7753	31.5596	32.3948	30.9017	29.6859	30.8882	31.9238	30.3987	30.5017	31.5889	30.6431	31.6636	29.6475	30.1281	30.298	30.9322	27.3635	30.5939	NaN	NaN	NaN	3	39	37	0.0574511	P14136;CON__Q6KB66-1;Q6KB66	P14136	Glial fibrillary acidic protein	GFAP
23.0293	NaN	NaN	17.9795	NaN	18.054	18.0223	NaN	NaN	NaN	18.0341	18.4017	17.5388	NaN	NaN	23.06	NaN	20.5543	NaN	23.3456	1	1	1	1	1	1	0.0582439	P62750	P62750	60S ribosomal protein L23a	RPL23A
22.5948	20.725	20.799	20.753	NaN	21.538	21.7964	NaN	20.1059	22.7038	20.7356	20.1675	21.231	20.9786	21.6906	22.8865	22.0562	22.4681	21.0716	23.1179	3	3	3	1	3	3	0.0582452	P09496	P09496	Clathrin light chain A	CLTA
NaN	19.527	20.1278	NaN	19.3278	19.6007	NaN	21.4132	NaN	20.3464	21.0415	NaN	20.4957	NaN	NaN	NaN	20.8223	20.6089	19.171	NaN	3	1	1	1	1	1	0.0586486	Q7Z460	Q7Z460	CLIP-associating protein 1	CLASP1
22.6826	22.8538	23.0542	22.7472	22.523	22.103	22.2814	22.3327	22.351	22.453	22.3052	22.3666	21.879	22.7563	22.0526	22.4553	21.7277	21.2822	22.0905	22.7631	5	4	4	1	4	4	0.0587195	P55209	P55209	Nucleosome assembly protein 1-like 1	NAP1L1
25.1467	23.9358	24.6567	25.1755	25.3362	25.312	25.1152	24.6969	25.029	24.7651	25.5989	25.1343	24.8002	24.8019	24.8372	24.7949	26.1983	26.0231	26.2481	25.5057	8	8	8	1	8	8	0.0588405	Q9NX63	Q9NX63	MICOS complex subunit MIC19	CHCHD3
23.0217	22.6338	NaN	21.2923	21.1725	21.1806	20.4315	21.8301	NaN	20.6909	21.9918	NaN	20.6641	21.0336	NaN	20.2004	NaN	20.4565	19.7008	NaN	NaN	NaN	NaN	3	1	1	0.0591605	P0DMR1;B7ZW38;O60812	P0DMR1;B7ZW38;O60812	Heterogeneous nuclear ribonucleoprotein C-like 1	LOC649330;HNRNPCL1
NaN	18.1392	18.0987	NaN	NaN	NaN	NaN	18.9349	18.5432	19.2897	NaN	NaN	NaN	NaN	19.7997	19.4036	NaN	19.0098	18.6409	NaN	1	1	1	1	1	1	0.0593872	Q56VL3	Q56VL3	OCIA domain-containing protein 2	OCIAD2
NaN	22.154	21.2952	21.4155	21.7198	21.6948	21.6386	21.5409	21.4567	20.704	21.7664	21.2715	21.5981	21.3764	21.3717	NaN	20.795	21.508	NaN	20.4392	3	3	3	1	3	3	0.0595629	Q6ZVM7	Q6ZVM7	TOM1-like protein 2	TOM1L2
NaN	NaN	NaN	21.6616	NaN	NaN	21.2275	NaN	NaN	NaN	NaN	NaN	21.6716	NaN	NaN	20.6217	NaN	20.4547	NaN	NaN	1	1	1	1	1	1	0.0599666	Q99572	Q99572	P2X purinoceptor 7	P2RX7
26.0303	26.0848	26.1283	26.1184	25.8341	25.7264	25.2282	26.0926	26.362	26.0621	25.9851	26.2796	25.934	26.1231	25.8774	26.2042	26.4443	26.2381	26.2988	26.1404	4	4	4	1	4	4	0.0600814	P30531	P30531	Sodium- and chloride-dependent GABA transporter 1	SLC6A1
NaN	21.0997	21.0143	20.9088	NaN	20.1202	20.4904	21.1449	20.3577	21.1032	21.2072	21.1996	20.725	20.7166	20.993	20.6049	21.7706	22.2494	21.7374	NaN	2	2	2	1	2	2	0.0601678	Q9NYB9	Q9NYB9	Abl interactor 2	ABI2
NaN	19.7482	20.9883	NaN	20.1778	20.44	20.6076	19.8764	20.5513	21.136	20.7619	21.3958	20.9188	20.0132	21.1016	21.0852	21.1883	21.1534	20.9266	20.9386	3	3	3	1	3	3	0.0606779	Q8N9F7	Q8N9F7	Glycerophosphodiester phosphodiesterase domain-containing protein 1	GDPD1
22.8807	NaN	21.5197	22.3111	22.2508	21.1237	22.061	22.5533	22.8748	22.7362	22.3321	21.0134	21.8421	21.1787	22.4048	22.9799	22.4468	23.2931	22.8132	23.0214	2	2	2	1	2	2	0.0607288	Q15223	Q15223	Nectin-1	PVRL1
21.4227	21.4762	21.1954	22.5238	22.4833	21.5648	21.9195	20.6165	21.5994	21.9007	21.2192	21.5951	NaN	20.5886	21.2432	20.6794	22.791	23.5922	22.8967	23.7768	NaN	NaN	NaN	2	2	2	0.060918	Q71UI9;P0C0S5	Q71UI9;P0C0S5	Histone H2A.V;Histone H2A.Z	H2AFV;H2AFZ
28.5634	28.0895	27.8912	28.5327	26.6324	28.3191	28.2269	28.9882	28.4119	28.8286	27.8872	28.4893	27.989	27.1524	29.2311	27.463	29.2268	29.5795	29.1667	29.174	NaN	NaN	NaN	7	6	2	0.0613096	Q16777;Q6FI13;Q99878;Q96KK5;Q9BTM1;P20671;P0C0S8	Q16777;Q6FI13;Q99878;Q96KK5;Q9BTM1;P20671;P0C0S8	Histone H2A type 2-C;Histone H2A type 2-A;Histone H2A type 1-J;Histone H2A type 1-H;Histone H2A.J;Histone H2A type 1-D;Histone H2A type 1	HIST2H2AC;HIST2H2AA3;HIST1H2AJ;HIST1H2AH;H2AFJ;HIST1H2AD;HIST1H2AG
NaN	19.1077	17.9775	20.239	NaN	NaN	18.978	NaN	NaN	18.7066	19.4783	19.5083	19.5745	NaN	NaN	21.7849	20.0626	19.8436	20.3926	19.7615	2	2	2	1	2	2	0.0613162	O00142	O00142	Thymidine kinase 2, mitochondrial	TK2
25.0172	27.3481	26.306	25.2582	25.6264	25.9903	25.3065	25.9167	25.9444	25.9765	25.0748	25.8974	25.2873	26.7322	25.3047	25.6576	23.6978	24.7306	25.0782	NaN	10	10	10	1	10	10	0.0617284	P09211	P09211	Glutathione S-transferase P	GSTP1
NaN	20.5201	20.928	20.9826	NaN	20.599	21.1733	20.2254	20.3261	20.5179	20.1297	20.3641	20.5199	19.6853	20.4622	NaN	21.0869	19.5113	20.1957	NaN	NaN	NaN	NaN	2	4	4	0.0617652	Q9UBI1;R4GMX3	Q9UBI1;R4GMX3	COMM domain-containing protein 3	COMMD3;COMMD3-BMI1
NaN	21.8292	20.0139	22.3792	22.8806	21.2677	22.5161	21.0066	21.8013	19.6827	22.0299	21.9052	22.3073	22.7676	20.3889	NaN	20.3544	20.6027	20.0949	NaN	2	2	2	1	2	2	0.0618702	Q9C0C9	Q9C0C9	E2/E3 hybrid ubiquitin-protein ligase UBE2O	UBE2O
24.4767	24.6499	23.4491	22.2216	22.8944	24.0492	22.4798	NaN	23.1679	22.9073	21.7591	21.4683	22.2201	23.7176	NaN	22.3308	NaN	NaN	NaN	20.9656	7	7	7	1	7	7	0.0622987	P23284	P23284	Peptidyl-prolyl cis-trans isomerase B	PPIB
NaN	NaN	NaN	NaN	NaN	20.7574	20.2957	NaN	21.1607	NaN	22.703	22.6208	NaN	NaN	21.2512	NaN	21.2498	20.8365	NaN	NaN	2	2	2	1	2	2	0.062726	P13569	P13569	Cystic fibrosis transmembrane conductance regulator	CFTR
25.4733	26.4454	25.0835	24.5967	25.7003	24.4449	24.6191	25.3502	25.8253	25.0829	24.2217	23.3044	24.1578	25.1793	24.7598	24.1266	23.8264	24.3473	24.301	23.8386	13	13	13	1	13	13	0.0628678	Q9Y617	Q9Y617	Phosphoserine aminotransferase	PSAT1
NaN	20.6525	19.9512	21.4288	NaN	20.9983	21.6336	21.2427	21.2296	22.1479	21.1426	21.0184	21.8665	20.8377	21.5867	21.3792	NaN	22.0029	22.7165	21.5334	4	4	4	1	4	4	0.0630352	Q9BU61	Q9BU61	NADH dehydrogenase [ubiquinone] 1 alpha subcomplex assembly factor 3	NDUFAF3
NaN	23.6371	22.4579	22.6837	22.8312	22.2341	22.4841	20.4478	23.2216	21.857	22.5922	22.7544	22.5298	21.5788	20.9171	21.7515	21.9853	21.3586	22.1424	NaN	10	10	10	1	10	10	0.0633683	P23786	P23786	Carnitine O-palmitoyltransferase 2, mitochondrial	CPT2
28.2036	28.2632	28.5118	28.2057	28.5153	28.816	28.4647	28.8255	28.5707	28.7433	28.5853	28.6849	28.4122	28.1466	28.7742	28.5795	29.0141	28.785	29.3752	28.3225	16	16	16	1	16	16	0.0646882	P24539	P24539	ATP synthase F(0) complex subunit B1, mitochondrial	ATP5F1
22.7471	22.3161	21.586	22.2811	22.7519	22.9919	22.3083	21.8297	22.5704	22.2716	22.8586	22.8448	22.3988	22.6435	22.4205	23.105	20.7708	21.4178	21.1128	21.5719	3	3	3	1	3	3	0.0654372	Q99766	Q99766	ATP synthase subunit s, mitochondrial	ATP5S
22.4236	20.815	20.9322	21.7402	20.2145	20.6014	20.4765	21.8403	21.5739	21.5372	20.8891	20.8547	20.9446	20.6287	21.8593	22.9679	21.4472	21.1325	21.3592	22.9803	3	3	3	1	3	3	0.0657151	Q9UGV2	Q9UGV2	Protein NDRG3	NDRG3
24.3695	23.5406	23.8815	23.1794	23.8117	23.285	23.7566	24.0354	23.6931	23.7075	23.9208	23.6853	23.6909	23.3931	24.1275	24.5183	23.4473	24.1067	24.0609	24.5336	6	3	3	1	3	3	0.0659344	P61020	P61020	Ras-related protein Rab-5B	RAB5B
NaN	22.3734	21.7767	20.3229	21.8805	22.2188	NaN	22.7226	21.8137	22.273	NaN	21.265	20.8475	21.546	22.3758	21.7886	22.606	23.2878	23.0025	22.5923	NaN	NaN	NaN	2	5	5	0.0660632	O75367;Q9P0M6	O75367	Core histone macro-H2A.1	H2AFY
NaN	NaN	19.275	NaN	NaN	20.0685	NaN	NaN	19.9432	19.0061	19.9739	19.5681	20.0605	NaN	20.0899	20.6546	20.7576	20.2611	20.0177	NaN	3	3	3	1	3	3	0.0662233	O75078	O75078	Disintegrin and metalloproteinase domain-containing protein 11	ADAM11
21.2768	25.04	22.3068	23.2978	24.2691	23.5715	22.2005	NaN	22.4103	22.1429	22.3105	23.2472	22.7832	23.8946	21.171	22.5665	20.2244	21.9423	NaN	NaN	11	11	11	1	11	11	0.0664793	P51178	P51178	1-phosphatidylinositol 4,5-bisphosphate phosphodiesterase delta-1	PLCD1
22.7088	21.572	NaN	NaN	20.678	21.1812	NaN	NaN	NaN	NaN	NaN	20.6957	19.9273	21.415	NaN	22.5855	NaN	NaN	NaN	22.8367	5	5	5	1	5	5	0.0665309	P49591	P49591	Serine--tRNA ligase, cytoplasmic	SARS
23.9347	21.7377	22.9511	21.3106	22.4129	22.4142	22.7971	23.7128	23.1403	23.3543	23.2738	22.7017	22.6974	22.8345	23.5464	22.7055	23.3215	23.6807	23.1916	23.2276	12	12	12	1	12	12	0.0665888	Q9UBC2	Q9UBC2	Epidermal growth factor receptor substrate 15-like 1	EPS15L1
21.9926	22.5726	21.4883	23.0892	23.2565	22.9243	21.341	22.9883	23.0459	22.9234	22.817	23.079	23.3739	22.7453	22.9952	23.0391	23.4167	23.2977	22.4576	NaN	3	3	2	1	3	2	0.0667192	Q9UQB3	Q9UQB3	Catenin delta-2	CTNND2
NaN	20.1517	21.7927	20.3158	20.3022	19.8656	NaN	21.6163	20.8438	20.9598	21.2503	20.4391	21.3012	19.9372	21.1906	NaN	21.3612	21.7981	21.6473	NaN	4	4	3	1	4	3	0.0670017	Q96SB3	Q96SB3	Neurabin-2	PPP1R9B
NaN	19.689	19.8049	19.7585	NaN	20.0576	19.5932	20.8168	19.5503	20.1695	19.4351	19.3784	19.3657	NaN	20.3697	NaN	20.3937	19.9912	20.347	22.438	1	1	1	1	1	1	0.067176	P49721	P49721	Proteasome subunit beta type-2	PSMB2
23.9257	NaN	NaN	21.2094	NaN	20.4889	21.8405	NaN	19.3907	20.2005	21.2703	20.748	21.4162	20.7919	NaN	24.0563	NaN	20.8669	NaN	23.9829	4	4	4	1	4	4	0.0672014	P62166	P62166	Neuronal calcium sensor 1	NCS1
24.8537	23.9268	24.2763	24.4465	24.5274	24.0917	24.6247	24.9503	24.3134	24.9563	24.6365	24.3612	24.1388	24.4072	24.3748	25.6427	25.1689	24.6864	24.7615	24.7039	9	9	9	1	9	9	0.0672728	Q8NBX0	Q8NBX0	Saccharopine dehydrogenase-like oxidoreductase	SCCPDH
22.5308	20.5059	21.7082	21.6841	22.0505	21.8148	22.0129	22.689	21.2618	21.2559	21.4941	21.7387	22.3343	20.933	22.9724	22.3253	22.5654	21.7779	22.1829	22.6706	5	5	5	1	5	5	0.0674552	Q8N145	Q8N145	Leucine-rich repeat LGI family member 3	LGI3
21.6767	21.2304	21.4337	21.4443	20.7485	21.214	21.135	NaN	21.6303	20.7532	21.5435	21.0268	21.0376	21.3187	NaN	21.584	NaN	19.637	20.4243	20.6245	3	3	3	1	3	3	0.0674805	Q9NRN7	Q9NRN7	L-aminoadipate-semialdehyde dehydrogenase-phosphopantetheinyl transferase	AASDHPPT
26.1918	25.5821	25.7918	25.482	25.1376	25.4142	24.9675	25.8883	25.8724	25.8013	25.5405	25.3888	25.5055	25.288	25.9181	26.5632	25.5501	25.7324	25.8162	26.2856	25	25	25	1	25	25	0.0675548	O95202	O95202	LETM1 and EF-hand domain-containing protein 1, mitochondrial	LETM1
23.0283	21.8122	22.6959	22.5925	22.0629	22.05	22.4975	21.7732	21.6988	22.4482	22.8853	22.8006	22.613	22.1292	21.8353	23.4512	23.0735	23.2713	22.8585	23.3757	5	5	5	1	5	5	0.06768	O15126	O15126	Secretory carrier-associated membrane protein 1	SCAMP1
29.3529	29.6381	30.4699	29.7608	29.162	29.57	29.6387	29.974	29.5234	29.8956	29.7581	29.5748	29.4688	29.7197	30.162	29.6224	30.0204	29.9665	30.2275	30.2569	18	18	13	1	18	13	0.0679779	Q9UQM7	Q9UQM7	Calcium/calmodulin-dependent protein kinase type II subunit alpha	CAMK2A
NaN	NaN	21.8167	20.4445	NaN	19.6539	NaN	19.8802	NaN	NaN	21.0856	22.3845	NaN	NaN	22.6336	NaN	21.9349	22.809	23.4842	21.5891	5	5	5	1	5	5	0.0680636	Q12906	Q12906	Interleukin enhancer-binding factor 3	ILF3
25.1705	26.3683	25.1682	25.543	26.2714	25.827	24.5104	25.2351	25.2165	25.1145	24.6958	25.5065	25.6028	25.3279	24.7474	22.8161	24.9575	26.263	24.3384	23.9913	12	12	12	1	12	12	0.068927	Q9UEY8	Q9UEY8	Gamma-adducin	ADD3
NaN	21.5392	20.8939	21.3581	22.1639	20.8189	20.4459	22.9685	22.6226	21.9687	21.2621	20.7446	21.3433	21.5865	21.5827	NaN	20.428	20.458	20.3834	NaN	4	4	4	1	4	4	0.0693674	P13726	P13726	Tissue factor	F3
25.0685	23.8929	23.9875	23.284	23.3008	23.9511	23.0987	24.7575	23.2945	24.1722	23.8843	23.6608	23.5623	23.9646	24.2982	25.187	23.4931	24.5805	24.5759	27.7112	5	4	4	1	4	4	0.0694063	Q16143	Q16143	Beta-synuclein	SNCB
NaN	24.7312	24.5487	24.6862	20.508	24.3365	24.0973	23.1237	24.5463	24.591	24.2686	24.9764	24.389	24.8449	23.7198	22.7077	22.9785	23.1477	23.297	21.4767	10	8	8	1	8	8	0.0695339	Q9UMY4	Q9UMY4	Sorting nexin-12	SNX12
23.7751	20.9771	20.3751	NaN	22.2728	NaN	NaN	21.3144	20.7666	20.0025	21.049	22.089	20.6064	21.1005	NaN	24.4646	21.6171	21.6149	NaN	23.6078	NaN	NaN	NaN	2	5	5	0.0696284	O43865;Q96HN2	O43865;Q96HN2	Putative adenosylhomocysteinase 2;Putative adenosylhomocysteinase 3	AHCYL1;AHCYL2
24.2745	25.8552	27.581	27.1573	23.0824	26.7705	26.4445	27.3039	27.5738	27.3902	26.7273	26.6299	26.8924	26.576	27.4742	26.9429	27.2587	27.002	26.914	27.0822	4	4	2	1	4	2	0.0696955	P56134	P56134	ATP synthase subunit f, mitochondrial	ATP5J2
NaN	20.7934	21.8606	20.799	21.2282	21.5231	21.395	20.9636	21.0276	21.3847	20.856	20.9339	21.3819	20.7609	21.9213	21.992	21.2897	21.2352	20.9393	22.2365	4	4	4	1	4	4	0.0703379	Q9UNS2	Q9UNS2	COP9 signalosome complex subunit 3	COPS3
24.4064	21.9265	22.0818	24.5632	25.4181	24.5	23.1597	23.7335	24.1942	22.6753	24.8333	23.8268	24.4993	24.082	NaN	25.2889	24.8804	25.7272	24.0504	25.6247	1	1	1	1	1	1	0.0706831	Q9P241	Q9P241	Probable phospholipid-transporting ATPase VD	ATP10D
25.4201	25.0764	25.3388	25.233	25.6449	25.0534	25.2319	25.735	25.6314	25.4229	25.3995	25.5664	25.3514	24.9693	25.2126	25.7104	25.8924	25.7648	25.6019	25.4621	12	12	12	1	12	12	0.0711287	P00387	P00387	NADH-cytochrome b5 reductase 3;NADH-cytochrome b5 reductase 3 membrane-bound form;NADH-cytochrome b5 reductase 3 soluble form	CYB5R3
22.4535	21.9559	21.9843	21.9068	21.8305	22.1426	21.6665	21.6097	21.3269	20.8338	21.8634	21.6945	21.5804	22.1097	22.5695	20.6713	20.9061	20.8167	21.5043	NaN	4	4	4	1	4	4	0.0711445	Q9NVT9	Q9NVT9	Armadillo repeat-containing protein 1	ARMC1
30.1743	29.4127	29.8741	30.1371	29.9064	30.1755	29.4514	30.4756	30.0756	30.3243	30.0608	30.2193	29.9822	29.6996	30.0073	30.6312	29.9421	30.2497	30.1771	30.7155	NaN	NaN	NaN	4	42	42	0.0711843	P19367;Q2TB90;P52789;P52790	P19367	Hexokinase-1	HK1
19.9671	NaN	NaN	19.5517	NaN	NaN	NaN	NaN	18.6267	NaN	NaN	NaN	NaN	NaN	NaN	NaN	18.4654	18.9069	NaN	NaN	1	1	1	1	1	1	0.0713355	P53365	P53365	Arfaptin-2	ARFIP2
21.0405	20.1533	23.3339	22.4432	NaN	21.7381	21.5925	23.1351	22.3292	21.7573	22.5392	22.3801	21.7461	20.746	23.4737	21.243	22.8587	24.6611	24.0232	NaN	6	6	5	1	6	5	0.071894	Q9UN86	Q9UN86	Ras GTPase-activating protein-binding protein 2	G3BP2
28.2619	26.5761	26.1538	27.6113	26.752	26.8862	27.4199	26.6341	26.1648	26.1977	27.4154	26.6715	27.2858	26.3653	26.7295	27.9213	27.7443	27.2855	27.677	27.3836	2	2	2	1	2	2	0.0720204	Q9Y342	Q9Y342	Plasmolipin	PLLP
21.9953	21.0689	22.0365	21.8741	21.2672	21.2909	21.2574	21.4003	21.2693	21.6857	21.1606	21.215	21.1716	21.301	21.7233	22.5298	21.4754	21.5113	21.9355	21.5599	4	4	4	1	4	4	0.0722044	O00232	O00232	26S proteasome non-ATPase regulatory subunit 12	PSMD12
22.0172	19.5606	NaN	19.8056	20.2813	20.4471	NaN	NaN	NaN	19.2585	19.1254	19.6669	19.22	19.8006	NaN	21.8791	NaN	NaN	19.3469	22.7911	8	3	3	1	3	3	0.0722804	P16298	P16298	Serine/threonine-protein phosphatase 2B catalytic subunit beta isoform	PPP3CB
27.0427	28.3519	23.6713	24.6893	25.1553	26.9545	24.9886	22.4364	24.7679	23.7422	23.5392	25.778	25.5906	27.7335	NaN	26.1439	22.1576	19.2663	20.067	25.8125	NaN	NaN	NaN	2	15	14	0.0725483	P06733;P13929	P06733	Alpha-enolase	ENO1
NaN	NaN	NaN	20.7074	20.8849	NaN	20.8321	20.7532	20.3164	19.7281	21.1681	20.7494	21.039	20.5154	21.7827	NaN	21.6933	20.7946	NaN	NaN	1	1	1	1	1	1	0.0725753	Q8N490	Q8N490	Probable hydrolase PNKD	PNKD
23.5436	23.3947	23.2973	23.2943	23.3279	22.777	22.8019	23.3207	23.182	23.4599	22.0243	22.4801	22.7309	22.9049	22.7804	NaN	22.8336	22.3923	22.5054	NaN	8	8	8	1	8	8	0.0739522	P06756	P06756	Integrin alpha-V;Integrin alpha-V heavy chain;Integrin alpha-V light chain	ITGAV
24.9207	24.8576	25.0519	24.9149	24.6248	24.8502	24.9574	25.0902	24.1847	24.9285	24.9355	24.7559	25.0045	25.2282	24.8181	25.2844	25.2378	25.2476	24.9835	25.5548	NaN	NaN	NaN	2	19	19	0.0741519	Q8TDJ6;Q9Y485	Q8TDJ6	DmX-like protein 2	DMXL2
24.8062	24.9737	23.9447	24.5567	21.6587	25.5719	25.5338	21.7905	24.5893	24.3978	24.42	25.0225	24.9307	25.8802	22.3118	24.1151	21.2947	22.6313	21.9265	24.8125	6	6	6	1	6	6	0.0751042	Q96F85	Q96F85	CB1 cannabinoid receptor-interacting protein 1	CNRIP1
25.3817	25.7298	25.5977	25.6853	25.9412	26.2128	26.227	26.0359	26.0545	25.6956	25.8785	26.2018	26.0615	25.8493	26.3248	25.9729	27.044	26.6705	27.1133	25.2828	20	20	20	1	20	20	0.0751211	O75306	O75306	NADH dehydrogenase [ubiquinone] iron-sulfur protein 2, mitochondrial	NDUFS2
23.4645	23.0383	23.2869	21.3361	23.1196	23.2414	22.9635	23.7108	22.7317	23.3065	23.3442	23.3333	22.9911	23.1241	23.706	22.8988	23.6518	23.498	23.7491	24.3913	8	8	8	1	8	8	0.0751871	Q9H7Z7	Q9H7Z7	Prostaglandin E synthase 2;Prostaglandin E synthase 2 truncated form	PTGES2
NaN	19.4495	18.5053	NaN	20.6076	20.5929	20.9062	21.7049	20.8815	21.0402	21.3357	20.2257	NaN	20.3079	21.0861	NaN	21.8029	20.7178	20.988	NaN	6	6	6	1	6	6	0.0752103	A0FGR8	A0FGR8	Extended synaptotagmin-2	ESYT2
NaN	20.2725	20.4329	20.796	20.7586	20.327	20.79	20.6333	20.5044	21.1109	20.4682	20.5907	20.8391	20.6041	20.5207	NaN	20.3178	19.9036	NaN	NaN	NaN	NaN	NaN	2	6	6	0.0754459	O75689;Q9NPF8	O75689	Arf-GAP with dual PH domain-containing protein 1	ADAP1
26.9261	27.3716	26.2007	26.6827	27.1232	27.6501	26.3657	26.0264	26.7125	25.5355	26.562	26.8792	27.1764	27.5585	26.627	27.9883	27.5771	27.1248	27.7223	27.4386	14	14	14	1	14	14	0.0756912	P11177	P11177	Pyruvate dehydrogenase E1 component subunit beta, mitochondrial	PDHB
25.5994	24.817	25.3585	25.5895	25.2273	25.2932	25.4383	25.6827	25.2287	25.3735	25.3979	25.6023	25.2694	24.996	25.57	25.881	25.8309	25.8679	25.6273	25.1572	9	9	9	1	9	9	0.0760803	O75396	O75396	Vesicle-trafficking protein SEC22b	SEC22B
NaN	NaN	NaN	NaN	NaN	NaN	20.0329	NaN	NaN	20.0126	20.1355	NaN	NaN	NaN	NaN	NaN	20.5593	20.3119	20.7728	NaN	1	1	1	1	1	1	0.0761079	Q96GQ5	Q96GQ5	UPF0420 protein C16orf58	C16orf58
23.9465	25.1037	24.9751	25.0069	23.8274	24.2493	25.0825	23.4427	24.7279	24.8482	25.0178	25.5182	25.0127	24.7667	25.2345	23.5756	23.7859	24.2481	23.516	23.1795	8	7	7	1	7	7	0.0762668	P60981	P60981	Destrin	DSTN
26.0796	25.0066	26.1515	25.5309	25.295	25.0017	25.43	26.3961	25.6394	26.2733	26.0743	25.6801	25.6069	24.506	26.4931	25.7687	26.0955	26.8695	26.5902	25.5529	17	17	17	1	17	17	0.0763762	P52272	P52272	Heterogeneous nuclear ribonucleoprotein M	HNRNPM
NaN	21.6638	22.5818	21.0356	22.0869	21.7727	22.3331	21.6631	21.5528	21.8891	21.797	22.1083	21.437	18.6922	21.8014	22.8438	21.9776	22.8269	22.4216	22.6647	3	3	3	1	3	3	0.0768652	P46379	P46379	Large proline-rich protein BAG6	BAG6
24.6401	24.4933	24.4461	24.0865	24.2567	23.9836	24.8434	25.2276	24.3762	24.6524	24.9339	24.8084	24.8888	24.888	25.2752	24.461	24.3435	24.6419	24.3853	25.4526	13	13	13	1	13	13	0.0772991	Q9Y5K8	Q9Y5K8	V-type proton ATPase subunit D	ATP6V1D
22.4468	22.1151	22.9358	23.0354	22.9854	22.9745	23.5362	23.4689	23.2298	23.5838	23.5849	23.3966	23.7505	23.2894	23.6028	22.1249	23.9339	23.3129	23.3777	22.5859	10	10	10	1	10	10	0.0773266	Q9Y4E6	Q9Y4E6	WD repeat-containing protein 7	WDR7
28.8846	28.5582	28.679	28.6291	28.6591	28.6167	28.4383	28.9998	28.0938	28.725	28.8854	28.5146	28.8307	28.5272	28.5108	29.5686	29.0676	28.8493	28.7145	29.196	33	33	21	1	33	21	0.0777845	P63010	P63010	AP-2 complex subunit beta	AP2B1
NaN	21.6772	21.8652	22.1052	22.5776	22.579	22.7397	20.7498	22.9325	22.768	22.2696	22.1459	22.9844	22.9248	21.4678	22.1856	NaN	20.9074	NaN	21.1946	5	5	2	1	5	2	0.0779699	O60739	O60739	Eukaryotic translation initiation factor 1b	EIF1B
23.1515	20.6513	21.7394	22.2808	23.0117	21.8898	23.2237	23.4435	23.6181	23.6741	22.6665	23.5368	23.6949	22.2349	23.7536	NaN	21.4651	22.5683	20.9009	22.414	7	7	7	1	7	7	0.0780699	P01009	P01009	Alpha-1-antitrypsin;Short peptide from AAT	SERPINA1
28.7826	26.2662	27.9976	27.4401	27.3626	27.183	28.2792	27.73	26.7737	28.0663	28.2384	27.5693	28.1428	26.8298	27.8143	28.9924	28.3936	28.3506	27.8167	29.2326	43	43	43	1	43	43	0.078426	P11137	P11137	Microtubule-associated protein 2	MAP2
19.8525	NaN	NaN	19.7464	NaN	NaN	19.7062	19.8616	NaN	NaN	20.144	19.9128	19.6363	19.7059	20.0114	NaN	20.0997	20.2039	21.2378	NaN	9	3	3	1	3	3	0.0788158	Q14576	Q14576	ELAV-like protein 3	ELAVL3
NaN	20.3563	21.1811	20.0689	21.4135	20.9748	20.6952	NaN	20.6162	20.785	20.7076	21.1684	21.0837	NaN	NaN	NaN	20.123	19.9919	NaN	NaN	NaN	NaN	NaN	2	4	4	0.0791288	P26599;O95758	P26599	Polypyrimidine tract-binding protein 1	PTBP1
23.0719	23.7652	23.8639	23.7241	23.5034	23.916	23.9663	24.1111	23.6995	24.2396	23.9558	24.1282	24.0281	23.6886	23.6157	24.2992	24.6377	24.5369	24.6817	23.3798	13	13	13	1	13	13	0.0794659	O95831	O95831	Apoptosis-inducing factor 1, mitochondrial	AIFM1
22.3468	22.3668	22.5008	22.2302	22.945	22.7361	21.7836	23.2199	23.0797	21.7958	21.839	21.5653	21.5573	19.9858	22.526	23.0031	22.7252	22.4153	22.732	23.4731	2	2	2	1	2	2	0.0801259	P62829	P62829	60S ribosomal protein L23	RPL23
NaN	21.112	20.9493	20.4985	21.1127	NaN	NaN	20.8971	20.9982	21.1667	21.3918	21.3131	NaN	NaN	20.8621	20.4055	20.8672	20.8456	NaN	NaN	2	2	2	1	2	2	0.0808165	Q9UIQ6	Q9UIQ6	Leucyl-cystinyl aminopeptidase;Leucyl-cystinyl aminopeptidase, pregnancy serum form	LNPEP
21.3502	25.5113	25.3245	24.8144	25.2872	24.7392	25.1276	24.5505	25.3417	24.5395	24.8383	25.6347	24.8912	24.8506	24.7904	24.1438	23.5259	23.5978	23.7458	20.2363	22	22	22	1	22	22	0.0813389	P31939	P31939	Bifunctional purine biosynthesis protein PURH;Phosphoribosylaminoimidazolecarboxamide formyltransferase;IMP cyclohydrolase	ATIC
NaN	20.0446	NaN	NaN	NaN	NaN	NaN	19.4042	NaN	18.7002	NaN	19.1077	NaN	NaN	19.6812	NaN	NaN	19.8711	NaN	NaN	2	2	2	1	2	2	0.081344	Q13613	Q13613	Myotubularin-related protein 1	MTMR1
NaN	NaN	19.2981	19.6298	19.1255	19.6476	19.1447	18.9507	NaN	20.1666	20.1874	NaN	19.2963	19.8654	19.4683	NaN	20.2002	20.2566	22.037	NaN	5	5	5	1	5	5	0.0826253	P28289	P28289	Tropomodulin-1	TMOD1
24.2031	23.626	23.9607	25.0823	NaN	24.7668	25.3716	24.3284	24.9441	24.5264	24.3231	25.9342	24.9077	24.6195	24.2919	24.5753	25.9566	26.5714	26.0379	25.3877	7	7	7	1	7	7	0.0833957	P51970	P51970	NADH dehydrogenase [ubiquinone] 1 alpha subcomplex subunit 8	NDUFA8
20.2658	20.6416	19.5197	20.9783	20.501	19.7945	19.919	20.7282	20.4932	20.87	19.6006	20.4728	19.2163	20.1488	20.1837	22.2036	20.5684	20.2874	20.8679	21.8816	3	3	3	1	3	3	0.0834864	Q9NTJ5	Q9NTJ5	Phosphatidylinositide phosphatase SAC1	SACM1L
21.4108	20.7375	19.6109	19.3904	NaN	19.0599	NaN	20.2431	NaN	19.7608	18.4482	NaN	NaN	19.2061	19.9499	22.4036	NaN	NaN	NaN	21.6946	1	1	1	1	1	1	0.0839917	Q9NPJ3	Q9NPJ3	Acyl-coenzyme A thioesterase 13;Acyl-coenzyme A thioesterase 13, N-terminally processed	ACOT13
26.966	25.6364	26.3073	25.5306	25.4794	25.9561	26.1067	26.2098	25.9444	26.2263	26.3146	25.5746	25.9013	25.354	26.6402	25.5309	26.5141	26.8236	26.8005	26.6998	NaN	NaN	NaN	2	8	4	0.0845725	P07910;B2RXH8	P07910;B2RXH8	Heterogeneous nuclear ribonucleoproteins C1/C2;Heterogeneous nuclear ribonucleoprotein C-like 2	HNRNPC;HNRNPCL2
NaN	22.7637	22.7282	22.1561	22.2802	22.8406	22.3062	21.8859	22.5974	22.4663	22.36	22.5425	21.9388	22.291	22.4881	22.7889	21.0187	21.8405	21.5449	21.8593	4	4	4	1	4	4	0.0849846	Q96RQ3	Q96RQ3	Methylcrotonoyl-CoA carboxylase subunit alpha, mitochondrial	MCCC1
NaN	NaN	NaN	NaN	NaN	22.2825	21.5689	21.0417	NaN	20.9621	21.366	NaN	NaN	21.6111	21.3174	NaN	22.0664	22.7024	22.7708	NaN	1	1	1	1	1	1	0.085171	Q9Y3D7	Q9Y3D7	Mitochondrial import inner membrane translocase subunit TIM16	PAM16
21.3702	22.0832	22.2874	22.2779	21.8074	22.5815	22.8784	22.7479	21.9269	22.7924	22.3588	22.6212	22.5059	22.6631	22.2763	22.7232	22.8466	22.7024	22.8953	NaN	10	5	5	1	5	5	0.0852127	P36507	P36507	Dual specificity mitogen-activated protein kinase kinase 2	MAP2K2
NaN	21.2248	21.7824	21.9268	21.7228	21.1448	22.2702	21.7771	20.0346	21.9851	22.398	22.872	NaN	21.8842	22.1013	22.6476	22.5055	22.8909	22.7701	NaN	8	8	8	1	8	8	0.0855906	Q8N1G4	Q8N1G4	Leucine-rich repeat-containing protein 47	LRRC47
NaN	NaN	22.07	NaN	NaN	22.4689	22.0663	20.5863	NaN	22.4145	NaN	NaN	NaN	21.3547	NaN	23.284	22.3569	22.2106	22.4679	22.2942	2	2	2	1	2	2	0.0857243	Q8NBU5	Q8NBU5	ATPase family AAA domain-containing protein 1	ATAD1
27.9642	27.2669	27.9227	27.0157	27.7083	27.9287	27.6395	26.9514	28.2084	27.7624	27.0025	28.4821	27.6667	27.7496	27.2645	27.8123	26.113	25.3287	27.2229	27.6292	NaN	NaN	NaN	2	32	26	0.0860155	P11217;P06737	P11217	Glycogen phosphorylase, muscle form	PYGM
21.3351	21.2003	22.3821	20.8955	21.3963	21.0319	21.7924	21.9001	20.8916	21.8207	21.5603	21.8966	21.5808	21.0426	22.9843	22.429	21.4993	22.058	21.5566	NaN	8	6	6	1	6	6	0.0860603	P17844	P17844	Probable ATP-dependent RNA helicase DDX5	DDX5
21.8529	23.6952	23.6251	23.5459	22.3678	23.4739	23.538	24.1528	23.4227	23.4634	23.2312	23.3214	23.757	24.1975	23.2931	NaN	22.7592	22.8328	22.6331	NaN	6	6	6	1	6	6	0.0865481	Q5T0D9	Q5T0D9	Tumor protein p63-regulated gene 1-like protein	TPRG1L
21.7135	20.2391	21.207	21.5804	20.9525	20.9784	20.8661	22.0534	20.0186	20.963	21.3236	21.2814	21.6074	21.3775	21.2103	21.8373	22.324	21.8204	21.5217	21.7062	1	1	1	1	1	1	0.0867349	Q9Y584	Q9Y584	Mitochondrial import inner membrane translocase subunit Tim22	TIMM22
20.3378	19.5335	19.4678	20.0331	NaN	18.6354	19.042	NaN	NaN	18.5976	18.9285	18.9965	19.3504	NaN	NaN	22.8817	19.265	19.5503	19.5098	23.5958	1	1	1	1	1	1	0.0867485	Q92747	Q92747	Actin-related protein 2/3 complex subunit 1A	ARPC1A
23.5752	NaN	21.3547	21.5709	21.6254	21.5546	22.6611	22.454	21.103	21.6715	22.6786	22.0688	22.6399	21.7658	22.7614	23.1329	22.7815	22.1676	22.4861	23.9044	5	5	3	1	5	3	0.0868614	Q9UHD9	Q9UHD9	Ubiquilin-2	UBQLN2
30.7954	31.6215	31.9409	30.4417	32.4994	31.8018	32.5437	32.3854	31.9597	31.2328	31.2366	32.1821	31.7246	31.3292	31.3366	29.1017	31.252	31.2642	31.1481	31.0256	16	16	9	1	16	9	0.0871682	P68871	P68871	Hemoglobin subunit beta;LVV-hemorphin-7;Spinorphin	HBB
NaN	20.8825	20.0426	20.3735	NaN	20.7848	20.0768	20.6271	20.3008	20.7232	20.2901	21.0565	20.253	NaN	21.1954	NaN	21.2879	21.498	21.6464	19.9342	1	1	1	1	1	1	0.0872228	Q9UNL2	Q9UNL2	Translocon-associated protein subunit gamma	SSR3
NaN	NaN	20.7877	NaN	NaN	20.4761	20.2967	21.2134	NaN	21.2035	20.6245	NaN	20.669	NaN	20.7708	NaN	21.0676	21.963	22.5634	NaN	NaN	NaN	NaN	2	1	1	0.0874192	Q9P0S3;Q53FV1	Q9P0S3;Q53FV1	ORM1-like protein 1;ORM1-like protein 2	ORMDL1;ORMDL2
NaN	20.1533	20.2163	20.2902	NaN	20.2885	21.6504	20.7931	18.1743	20.5986	19.6512	20.9157	21.4922	20.199	20.6797	NaN	21.7813	21.3315	22.7	NaN	3	3	3	1	3	3	0.0879404	P62341	P62341	Selenoprotein T	SELT
29.0824	28.6082	29.1396	29.3343	27.0153	29.0145	29.3429	29.7227	28.73	29.1449	29.2556	29.5173	29.0374	28.6238	29.83	29.7871	29.7344	29.4242	29.5837	28.9169	8	8	8	1	8	8	0.0881447	P00403	P00403	Cytochrome c oxidase subunit 2	MT-CO2
NaN	NaN	NaN	19.6959	NaN	19.4396	19.3747	NaN	NaN	19.8676	20.9513	NaN	NaN	20.03	NaN	NaN	NaN	NaN	20.219	NaN	2	2	2	1	2	2	0.0907685	P49841	P49841	Glycogen synthase kinase-3 beta	GSK3B
24.8725	25.0427	23.7197	24.8591	24.9769	24.216	23.5296	24.2523	24.4977	23.942	24.5536	24.4006	24.2854	24.6824	23.3424	24.3168	23.8199	24.0943	22.9725	24.4629	9	9	9	1	9	9	0.0910358	Q9UHD8	Q9UHD8	Septin-9	2016-09-09
27.2848	26.8479	26.9457	27.4922	26.4509	27.3909	27.6968	26.9234	27.2392	27.1277	27.5751	27.3999	27.3377	27.1749	27.059	27.6783	26.3802	26.3183	26.4684	26.6177	13	7	7	1	7	7	0.0920241	P31946	P31946	14-3-3 protein beta/alpha;14-3-3 protein beta/alpha, N-terminally processed	YWHAB
NaN	NaN	20.9128	NaN	20.4576	20.6325	NaN	20.5764	20.501	NaN	20.1454	20.7004	NaN	20.5433	21.5268	NaN	20.7898	20.8535	20.6889	NaN	4	4	4	1	4	4	0.0928072	Q9NZ01	Q9NZ01	Very-long-chain enoyl-CoA reductase	TECR
26.6053	25.1356	25.6128	25.4978	25.4677	25.0832	25.9352	25.2522	25.6524	25.5458	25.5292	25.2375	25.5481	25.3796	25.9219	26.8289	25.5682	25.7636	25.5117	26.3966	8	8	2	1	8	2	0.0928148	P62834	P62834	Ras-related protein Rap-1A	RAP1A
NaN	NaN	18.0207	NaN	NaN	18.591	NaN	NaN	NaN	NaN	NaN	NaN	NaN	NaN	NaN	NaN	22.6608	NaN	20.5658	NaN	2	2	2	1	2	2	0.0929578	Q8TBF8	Q8TBF8	Protein FAM81A	FAM81A
24.4948	24.4766	25.0021	24.7714	24.6252	24.8961	25.0874	25.3454	24.6721	24.8894	25.337	25.0941	25.0441	24.6241	25.0827	25.4554	25.1413	25.0493	25.435	24.5819	8	8	8	1	8	8	0.0932126	P19086	P19086	Guanine nucleotide-binding protein G(z) subunit alpha	GNAZ
26.2941	28.3999	26.7919	27.7808	27.8802	25.6404	26.9932	25.4348	27.1178	27.2892	27.0778	26.6618	25.6366	27.4025	26.7746	26.5859	25.9636	25.1217	25.1546	26.4725	14	14	13	1	14	13	0.0933782	P21266	P21266	Glutathione S-transferase Mu 3	GSTM3
24.0491	22.4789	23.3133	21.9825	22.8835	22.9553	22.2429	22.9255	21.3601	22.9007	22.5269	22.3628	22.1984	23.1688	22.7541	22.5882	23.7196	24.8396	22.9068	23.6967	NaN	NaN	NaN	2	8	8	0.0937673	P14866;M0QYT0	P14866;M0QYT0	Heterogeneous nuclear ribonucleoprotein L	HNRNPL
25.3236	24.8065	25.3288	25.0194	25.024	25.1221	25.3077	25.0284	25.2116	25.5216	25.3033	25.0087	25.2038	24.6876	24.7385	25.8523	25.533	25.4548	25.52	25.6564	9	9	6	1	9	6	0.0943586	Q9H936	Q9H936	Mitochondrial glutamate carrier 1	SLC25A22
NaN	NaN	21.8676	22.958	22.947	22.7103	21.7675	22.8764	23.1009	22.6381	23.2663	22.2915	22.8886	23.3426	23.0415	NaN	23.2849	23.6429	22.6419	NaN	2	2	2	1	2	2	0.094492	O00408	O00408	cGMP-dependent 3,5-cyclic phosphodiesterase	PDE2A
NaN	21.427	21.2838	22.306	21.3025	20.3519	21.2912	21.3498	22.8503	21.6485	NaN	21.5424	21.5218	22.6217	20.994	NaN	21.7074	20.9837	20.5029	NaN	1	1	1	1	1	1	0.0945431	O94772	O94772	Lymphocyte antigen 6H	LY6H
NaN	23.9859	21.7739	22.8247	22.3002	22.9219	22.0933	20.2901	22.3757	21.7072	NaN	22.4191	20.8419	22.6561	NaN	22.1967	NaN	NaN	NaN	NaN	3	3	3	1	3	3	0.0947296	Q4J6C6	Q4J6C6	Prolyl endopeptidase-like	PREPL
25.3595	26.1636	26.3252	26.0466	26.1878	25.8282	25.6851	26.0439	26.2979	26.234	26.1808	26.2474	26.2113	25.2024	25.9411	27.3586	26.0279	26.3894	26.7737	26.2957	29	29	29	1	29	29	0.0947763	P42704	P42704	Leucine-rich PPR motif-containing protein, mitochondrial	LRPPRC
NaN	20.7503	20.8758	20.8058	NaN	20.7113	20.9395	20.9854	NaN	20.9969	20.641	20.65	20.3553	NaN	NaN	NaN	21.0145	20.8667	21.7259	NaN	NaN	NaN	NaN	2	3	3	0.0948025	P18507;Q8N1C3	P18507	Gamma-aminobutyric acid receptor subunit gamma-2	GABRG2
20.045	20.0243	20.8885	20.2904	21.5678	19.8669	20.3774	20.9484	20.0827	21.237	21.0275	20.1239	20.1292	20.0346	20.8711	21.3806	21.8769	20.9011	20.6629	NaN	3	3	3	1	3	3	0.0950324	P51648	P51648	Fatty aldehyde dehydrogenase	ALDH3A2
21.6556	21.5076	21.9186	21.4896	21.6827	21.58	21.4894	22.0388	21.2941	21.8247	22.1524	21.7948	21.6359	21.6095	21.424	22.1967	22.1096	21.8929	21.8735	22.1288	4	4	4	1	4	4	0.0952524	Q8N9N7	Q8N9N7	Leucine-rich repeat-containing protein 57	LRRC57
25.9097	25.8505	26.5769	25.7824	25.6242	25.884	25.7234	27.1391	26.1564	26.5511	25.4762	25.6932	25.9714	25.8043	26.7796	26.8516	25.94	26.4379	26.2795	26.447	14	14	6	1	14	6	0.0952958	P61019	P61019	Ras-related protein Rab-2A	RAB2A
NaN	NaN	NaN	NaN	21.8076	NaN	21.5045	NaN	20.164	NaN	NaN	NaN	20.7957	21.1674	NaN	NaN	NaN	NaN	NaN	NaN	2	2	2	1	2	2	0.0958833	Q8N4Q1	Q8N4Q1	Mitochondrial intermembrane space import and assembly protein 40	CHCHD4
27.0303	27.2014	27.1057	26.5997	26.7824	27.1667	27.1341	26.4996	25.89	27.0597	26.6516	26.4282	27.3261	28.0838	26.7127	26.6221	26.0612	26.2764	25.8015	26.8268	13	12	12	1	12	12	0.0971078	Q92777	Q92777	Synapsin-2	SYN2
26.0384	24.9736	25.8686	25.4563	25.5037	24.7415	25.662	26.2276	25.2399	25.869	25.557	25.7504	25.4145	24.8183	26.2093	26.673	25.9727	26.2231	25.8124	25.2658	10	10	9	1	10	9	0.0977694	Q9P0L0	Q9P0L0	Vesicle-associated membrane protein-associated protein A	VAPA
20.9065	20.2235	20.614	20.0296	NaN	20.196	20.5278	19.7705	20.1182	20.6578	20.4138	20.8096	21.1486	20.2162	NaN	20.5587	21.3297	21.5823	20.5836	NaN	3	3	3	1	3	3	0.0983257	Q07812	Q07812	Apoptosis regulator BAX	BAX
27.9362	27.9575	26.7392	27.2152	27.2753	27.6721	26.9515	26.5227	26.4045	27.0009	27.0183	27.7575	27.3388	28.195	25.8553	27.9745	26.4539	26.0706	26.9875	26.2342	16	16	13	1	16	13	0.0984054	P00558	P00558	Phosphoglycerate kinase 1	PGK1
28.1322	27.675	27.395	27.9202	28.0377	27.9929	27.8679	27.5117	27.6191	27.667	27.8041	27.7394	27.9554	27.435	28.0914	27.3993	28.0928	28.0805	28.1311	28.069	35	35	35	1	35	35	0.0988792	P78357	P78357	Contactin-associated protein 1	CNTNAP1
NaN	20.4871	NaN	NaN	NaN	20.1196	20.1163	21.0834	NaN	20.1727	NaN	20.3769	NaN	20.4272	NaN	NaN	20.1312	19.9322	19.6958	NaN	1	1	1	1	1	1	0.0998265	Q08623	Q08623	Pseudouridine-5-monophosphatase	HDHD1
21.0656	21.576	22.3165	21.3057	20.3051	21.7113	20.8771	22.9461	21.976	22.0315	21.6155	21.2471	20.9054	20.7769	22.7806	22.6098	22.3456	21.6593	21.6315	NaN	4	4	4	1	4	4	0.0998591	Q8WWC4	Q8WWC4	Uncharacterized protein C2orf47, mitochondrial	C2orf47
NaN	20.0247	22.3259	22.4387	23.0781	22.4697	22.7814	23.6262	22.2223	22.9116	23.4925	22.8681	23.2448	22.5999	23.2624	23.3065	22.8017	23.6901	23.2216	22.1671	2	2	2	1	2	2	0.0999298	Q96D05	Q96D05	Uncharacterized protein C10orf35	C10orf35
20.8541	20.5196	21.9268	21.2794	20.7793	22.6049	22.7685	21.8811	23.0938	22.7801	22.2829	21.9785	22.5062	21.6376	22.4673	22.6114	23.6221	22.5609	22.2111	21.0221	4	4	4	1	4	4	0.10007	P31689	P31689	DnaJ homolog subfamily A member 1	DNAJA1
24.4246	24.3267	25.5566	26.3222	26.134	26.2931	25.8391	25.6467	26.7113	26.2123	26.4956	26.3413	25.8229	26.0925	25.7603	26.0395	26.7225	26.089	26.2189	26.1556	5	5	5	1	5	5	0.100635	Q16718	Q16718	NADH dehydrogenase [ubiquinone] 1 alpha subcomplex subunit 5	NDUFA5
27.1984	25.3809	26.5839	26.2687	25.9144	25.9434	27.0926	26.3598	25.8317	26.5679	26.4651	26.2682	26.9754	26.0524	26.4153	27.7813	26.4838	26.737	26.6699	27.865	35	34	34	1	34	34	0.100734	P78559	P78559	Microtubule-associated protein 1A;MAP1A heavy chain;MAP1 light chain LC2	MAP1A
25.9498	25.3705	26.0743	25.7654	25.9966	25.5725	25.8889	26.334	25.6977	25.8914	25.7106	25.8738	25.754	25.3024	26.5668	26.0852	25.824	25.9246	26.039	26.201	6	6	6	1	6	6	0.10085	Q96A26	Q96A26	Protein FAM162A	FAM162A
NaN	18.7422	19.0066	NaN	19.1177	NaN	NaN	NaN	18.9659	NaN	19.9339	19.691	19.7136	19.0251	NaN	18.5106	NaN	19.0188	NaN	NaN	1	1	1	1	1	1	0.101257	Q8TAT6	Q8TAT6	Nuclear protein localization protein 4 homolog	NPLOC4
23.8288	23.4706	24.1116	23.4824	23.1173	23.7577	23.0695	24.294	24.2816	24.1098	23.5503	23.1389	22.9344	22.7024	24.9298	23.4526	24.3987	24.6874	24.7017	23.2157	4	4	4	1	4	4	0.101326	P61353	P61353	60S ribosomal protein L27	RPL27
NaN	NaN	NaN	NaN	19.7295	19.8639	20.2762	20.3261	NaN	19.865	19.9446	19.8	20.5959	NaN	20.3446	NaN	20.5912	NaN	20.6147	NaN	2	2	2	1	2	2	0.10226	Q08AM6	Q08AM6	Protein VAC14 homolog	VAC14
26.3855	24.1707	24.7769	25.2773	24.7301	24.7721	24.4813	25.0095	25.2276	24.8679	24.9886	24.3337	24.1875	24.5449	24.7165	25.9269	25.3698	25.5897	25.3133	25.4931	8	8	8	1	8	8	0.102703	P35613	P35613	Basigin	BSG
NaN	NaN	NaN	NaN	NaN	23.6338	NaN	24.2787	24.1036	NaN	24.3463	24.1803	NaN	NaN	NaN	22.5441	24.3998	NaN	NaN	22.8368	1	1	1	1	1	1	0.103332	Q9BW72	Q9BW72	HIG1 domain family member 2A, mitochondrial	HIGD2A
NaN	22.2154	21.8475	22.3982	22.317	22.3043	21.5554	22.5229	21.768	22.4373	22.422	22.5038	22.4607	22.2542	22.0564	22.6732	22.7999	22.5508	22.4758	NaN	NaN	NaN	NaN	2	5	5	0.103812	O95140;Q8IWA4	O95140	Mitofusin-2	MFN2
22.5471	22.2787	22.8933	22.0695	NaN	22.1037	22.4404	22.1953	21.7317	22.0474	22.0581	21.9772	22.7273	22.3519	22.3722	22.0481	22.5839	23.1026	22.4652	22.9061	6	6	5	1	6	5	0.104111	Q4G0F5	Q4G0F5	Vacuolar protein sorting-associated protein 26B	VPS26B
27.4045	26.2752	26.4495	26.9329	26.6958	26.6811	26.7938	27.1092	26.5906	26.7471	27.1493	26.8643	26.8497	26.5548	26.7149	27.7668	27.1469	26.9003	26.925	27.469	10	10	10	1	10	10	0.104408	P61421	P61421	V-type proton ATPase subunit d 1	ATP6V0D1
NaN	NaN	19.3033	19.4841	19.8097	NaN	18.9234	20.5951	20.8715	19.6328	19.3292	19.8032	19.9951	NaN	20.6612	NaN	19.8575	20.0011	19.8291	NaN	3	3	3	1	3	3	0.104565	P0C7M8	P0C7M8	C-type lectin domain family 2 member L	CLEC2L
29.5802	29.6605	29.8025	30.4204	30.5594	29.9754	30.1832	29.4959	29.9147	29.7916	30.2194	30.3538	30.5158	30.3538	30.0473	30.2992	29.801	28.9116	29.2362	29.2272	17	13	13	1	13	13	0.105079	P63104	P63104	14-3-3 protein zeta/delta	YWHAZ
20.5079	21.214	23.2087	23.4992	23.2835	22.4556	23.5028	23.7129	23.8166	22.2817	23.9227	22.9516	23.3906	23.0495	23.6159	23.8161	23.6487	23.8459	23.6302	22.5315	4	4	4	1	4	4	0.105263	Q9Y2R0	Q9Y2R0	Cytochrome c oxidase assembly factor 3 homolog, mitochondrial	COA3
NaN	NaN	NaN	21.2855	NaN	20.245	20.8762	20.4178	19.8214	NaN	20.6707	20.198	19.7592	19.982	20.1834	NaN	20.5339	20.5487	21.4027	NaN	1	1	1	1	1	1	0.10532	Q6P161	Q6P161	39S ribosomal protein L54, mitochondrial	MRPL54
19.2311	20.0474	NaN	NaN	NaN	19.6033	NaN	NaN	NaN	19.4439	NaN	18.881	NaN	NaN	NaN	20.1123	NaN	NaN	19.7608	20.5601	1	1	1	1	1	1	0.105576	P23368	P23368	NAD-dependent malic enzyme, mitochondrial	ME2
NaN	19.6935	20.9136	NaN	20.4043	NaN	20.0228	21.3902	21.154	21.0257	20.755	20.5408	20.3453	20.2522	20.3701	NaN	21.3902	20.7816	21.9764	NaN	5	5	5	1	5	5	0.105987	O43581	O43581	Synaptotagmin-7	SYT7
21.8316	20.7509	21.5602	21.1663	21.4503	21.1826	21.8924	21.5573	21.4098	21.381	21.4133	20.9479	21.4936	21.4884	21.5307	NaN	21.8991	22.1326	21.8639	21.402	5	5	5	1	5	5	0.106558	O43752	O43752	Syntaxin-6	STX6
NaN	NaN	NaN	19.9977	NaN	19.9915	19.8223	NaN	19.3851	NaN	19.7798	NaN	19.9478	19.197	19.7948	NaN	20.3889	19.7916	19.9725	19.9378	2	2	2	1	2	2	0.107057	O14735	O14735	CDP-diacylglycerol--inositol 3-phosphatidyltransferase	CDIPT
NaN	22.5722	22.2351	21.9655	23.4385	21.7735	23.2046	22.7178	22.4345	22.8282	23.2321	22.5402	22.776	22.7372	22.9372	NaN	21.8203	21.7024	21.5463	NaN	NaN	NaN	NaN	4	7	7	0.107352	Q9Y696;O15247;Q9NZA1;Q96NY7	Q9Y696	Chloride intracellular channel protein 4	CLIC4
26.5904	26.7438	26.656	26.9506	25.6335	25.8973	26.3645	26.8854	27.27	26.8178	26.5028	26.3817	26.98	26.843	26.8825	26.354	26.2851	26.0264	26.4695	26.6227	NaN	NaN	NaN	2	7	7	0.107395	P61088;Q5JXB2	P61088;Q5JXB2	Ubiquitin-conjugating enzyme E2 N;Putative ubiquitin-conjugating enzyme E2 N-like	UBE2N;UBE2NL
24.2314	23.81	24.405	23.9166	23.79	24.3607	24.3345	22.8071	23.5469	24.1489	23.8223	24.4245	24.2461	24.2596	23.4157	24.7965	NaN	22.4629	22.3941	23.4743	9	9	9	1	9	9	0.107549	P51452	P51452	Dual specificity protein phosphatase 3	DUSP3
22.4799	21.5676	21.9831	22.3543	22.1088	21.944	22.0289	21.5834	22.275	21.3697	21.8097	22.172	22.0742	22.6527	21.805	22.888	22.4497	22.4679	22.1942	22.8848	5	5	3	1	5	3	0.107819	O15083	O15083	ERC protein 2	ERC2
NaN	NaN	19.643	20.8017	NaN	19.5076	20.0498	19.2384	19.3048	20.5214	21.611	NaN	20.005	NaN	19.7398	NaN	21.8388	22.1047	21.845	NaN	NaN	NaN	NaN	2	3	3	0.107893	O95319;Q92879	O95319	CUGBP Elav-like family member 2	CELF2
NaN	22.0806	22.7046	21.5396	22.5587	22.0565	22.9856	22.5463	22.3066	22.376	23.0019	23.1224	22.4566	21.8408	22.9027	23.6263	22.8293	22.8326	22.5326	NaN	NaN	NaN	NaN	3	8	7	0.109085	O00571;O15523;Q9NQI0	O00571;O15523	ATP-dependent RNA helicase DDX3X;ATP-dependent RNA helicase DDX3Y	DDX3X;DDX3Y
23.2496	23.3828	23.5626	24.3453	24.1475	23.458	23.9092	23.4228	24.597	23.9566	23.4352	23.5215	23.9725	23.383	23.3418	22.7007	23.5487	23.9544	23.3765	22.3238	10	10	10	1	10	10	0.109445	O14672	O14672	Disintegrin and metalloproteinase domain-containing protein 10	ADAM10
NaN	21.3358	19.3346	18.8502	20.7323	20.2513	20.4888	NaN	20.2308	NaN	19.1251	20.297	19.9596	20.1144	18.634	NaN	19.1713	19.2862	NaN	NaN	2	2	2	1	2	2	0.109694	Q9UDY2	Q9UDY2	Tight junction protein ZO-2	TJP2
23.8087	23.4138	24.065	23.6596	23.6637	23.6377	23.7133	24.1894	23.5929	24.0747	23.8304	23.9583	23.6109	23.5951	24.4	25.242	23.9589	23.8804	23.8087	23.6672	NaN	NaN	NaN	13	8	7	0.109802	Q00535;P06493;P24941;P11802;Q00534;P50750;Q96Q40;O94921;Q07002;Q00536;Q00537;Q9NYV4;Q14004	Q00535	Cyclin-dependent-like kinase 5	CDK5
NaN	20.1784	21.4271	21.0693	NaN	21.6153	20.8169	19.5967	NaN	21.0352	21.5083	20.874	20.6259	20.9589	20.4373	NaN	20.1211	19.5774	NaN	NaN	2	2	2	1	2	2	0.110315	P14854	P14854	Cytochrome c oxidase subunit 6B1	COX6B1
24.1039	23.0387	23.6114	23.1604	23.5336	23.2346	23.7558	22.0982	22.4485	22.9859	23.5693	23.1485	23.1633	23.3357	22.1825	23.8842	22.8636	23.2607	22.1183	23.1624	4	4	4	1	4	4	0.111781	Q92882	Q92882	Osteoclast-stimulating factor 1	OSTF1
25.329	NaN	20.9163	23.1128	NaN	22.6804	22.6866	21.6103	19.6525	21.9099	23.2406	23.2746	22.847	23.4616	21.1799	24.8738	24.1234	24.2049	24.6262	25.9472	4	4	4	1	4	4	0.111788	Q6PUV4	Q6PUV4	Complexin-2	CPLX2
NaN	19.3773	NaN	21.0248	NaN	20.3465	20.4048	20.3299	NaN	20.327	21.6802	20.649	21.5221	21.0356	20.2162	NaN	19.3816	20.5029	20.3141	NaN	2	2	2	1	2	2	0.11192	Q9BYN0	Q9BYN0	Sulfiredoxin-1	SRXN1
23.578	25.1984	23.3373	24.2075	24.8441	24.5836	23.1	20.603	24.3171	23.8427	21.1879	22.424	23.1051	23.6855	NaN	24.0508	NaN	NaN	NaN	22.5055	6	6	6	1	6	6	0.112386	P21291	P21291	Cysteine and glycine-rich protein 1	CSRP1
32.573	32.6791	33.0942	33.0915	32.6871	32.7322	32.9329	33.1983	33.0361	32.8889	33.0032	32.941	32.8587	32.7632	33.3443	32.8218	33.2361	32.9713	33.1767	32.8353	27	27	6	1	27	6	0.11295	P04350	P04350	Tubulin beta-4A chain	TUBB4A
NaN	21.1851	23.1527	21.9236	22.0368	21.9585	21.3848	20.7211	23.2001	22.6365	21.6362	21.0305	22.1524	21.6223	21.0395	21.3285	NaN	NaN	20.6602	20.8681	5	5	5	1	5	5	0.113223	Q86U28	Q86U28	Iron-sulfur cluster assembly 2 homolog, mitochondrial	ISCA2
26.8955	26.8062	26.7894	26.683	26.6881	26.6655	26.2647	26.7695	26.9616	27.3183	26.3806	26.7478	26.6313	26.1496	27.2885	26.7977	27.0327	27.1259	27.317	26.5722	10	10	10	1	10	10	0.113565	Q9UN36	Q9UN36	Protein NDRG2	NDRG2
NaN	20.4969	20.6917	20.7808	20.7377	20.851	20.5299	20.7791	21.18	20.7137	20.6829	20.9872	20.8029	21.0462	21.0077	NaN	20.5133	20.6864	20.481	NaN	3	3	3	1	3	3	0.113849	Q8NE86	Q8NE86	Calcium uniporter protein, mitochondrial	MCU
NaN	18.8369	19.6069	19.2382	NaN	19.2042	19.2403	19.0817	18.8428	19.4911	NaN	19.876	19.4561	19.1383	18.9489	20.1965	NaN	19.7298	20.3807	19.6131	NaN	NaN	NaN	2	1	1	0.114577	Q96CQ1;Q9BSK2	Q96CQ1;Q9BSK2	Solute carrier family 25 member 36;Solute carrier family 25 member 33	SLC25A36;SLC25A33
23.6205	25.2138	25.4316	25.1047	23.2542	24.9438	25.3089	26.0264	25.4604	25.8194	25.7605	25.3389	25.0914	25.0898	26.1306	24.6963	26.0339	26.0869	25.9446	23.8917	7	7	7	1	7	7	0.114976	Q00765	Q00765	Receptor expression-enhancing protein 5	REEP5
NaN	18.7391	19.001	NaN	NaN	18.8795	19.3565	19.2514	19.6288	19.1673	NaN	NaN	18.9037	NaN	20.9048	NaN	NaN	NaN	19.2424	NaN	1	1	1	1	1	1	0.115585	Q9ULX7	Q9ULX7	Carbonic anhydrase 14	CA14
24.8817	23.9424	24.1209	24.4264	23.2763	24.2283	23.6503	24.2139	24.0454	24.0439	24.7267	23.6539	24.2994	24.5965	24.1631	25.6283	24.9537	24.4571	23.7992	25.2516	1	1	1	1	1	1	0.115807	Q969L2	Q969L2	Protein MAL2	MAL2
27.1462	26.389	27.3529	26.847	25.9955	26.0894	27.0964	27.3843	26.2574	27.2061	27.1724	26.4645	26.5446	26.3889	27.1462	27.7883	27.6391	26.9952	26.9902	26.8922	10	10	4	1	10	4	0.116407	P62820	P62820	Ras-related protein Rab-1A	RAB1A
NaN	NaN	20.9837	NaN	20.7709	19.7708	20.7034	20.6508	20.3771	20.3833	20.6575	20.8726	20.5571	NaN	20.5457	NaN	NaN	21.7616	21.3564	NaN	5	5	5	1	5	5	0.116657	Q6P2Q9	Q6P2Q9	Pre-mRNA-processing-splicing factor 8	PRPF8
22.9705	22.7506	23.0442	NaN	21.9899	22.4345	22.0644	23.1768	23.4616	23.9237	23.17	22.3717	22.4737	22.1992	23.264	22.6406	23.1669	23.2859	23.8741	NaN	2	2	2	1	2	2	0.117033	Q9BWH2	Q9BWH2	FUN14 domain-containing protein 2	FUNDC2
24.0277	21.8618	22.7746	23.8499	22.8261	23.0768	23.7913	23.5687	23.1086	23.2804	23.5588	22.2363	23.2089	22.7614	23.7766	24.1229	23.9718	23.4594	23.1513	24.05	6	6	5	1	6	5	0.117088	Q14982	Q14982	Opioid-binding protein/cell adhesion molecule	OPCML
28.024	27.867	27.8671	26.7751	27.6089	26.9481	27.1939	27.4304	27.9751	28.0104	27.0978	27.3402	27.2496	26.8197	27.7789	27.7776	27.7169	28.2007	27.5622	28.374	5	5	5	1	5	5	0.118194	O95197	O95197	Reticulon-3	RTN3
22.722	22.4454	22.9381	22.4731	22.3717	21.8312	22.2314	22.2747	22.6001	22.7406	22.521	22.8701	21.8867	23.3268	22.4887	22.6947	21.2728	21.7795	NaN	21.8692	7	7	7	1	7	7	0.118483	O00139	O00139	Kinesin-like protein KIF2A	KIF2A
23.8126	22.844	21.6553	23.3354	24.0479	22.2355	22.9889	23.0763	22.8108	22.2353	23.0503	22.5504	22.8219	22.5949	21.7854	22.3413	22.5899	21.9062	22.7072	22.4435	4	4	4	1	4	4	0.118665	P05556	P05556	Integrin beta-1	ITGB1
25.5636	25.9162	25.7939	26.2111	26.9094	26.059	27.262	25.916	25.9927	26.4463	26.6089	25.5457	26.8939	25.0608	26.6776	24.2614	26.1223	25.4315	25.2427	24.704	12	12	12	1	12	12	0.119171	Q9GZV7	Q9GZV7	Hyaluronan and proteoglycan link protein 2	HAPLN2
NaN	NaN	19.9365	NaN	NaN	19.7226	19.2321	19.1574	19.8894	19.592	19.4755	19.7998	19.2961	19.5609	NaN	NaN	20.2841	19.9078	19.7701	NaN	3	3	3	1	3	3	0.11922	Q9HBH5	Q9HBH5	Retinol dehydrogenase 14	RDH14
20.8685	22.2267	22.5362	21.9647	21.9188	22.0432	21.9206	21.9191	21.7349	22.3949	21.9602	21.7797	22.0814	22.1625	21.3857	21.8287	21.5159	21.6718	21.8817	21.2037	6	6	6	1	6	6	0.119521	Q9NRW7	Q9NRW7	Vacuolar protein sorting-associated protein 45	VPS45
23.3149	21.578	22.7514	22.0413	22.6295	22.6003	23.2777	22.8399	22.1918	21.8758	23.084	22.5165	23.0484	22.0983	22.7381	23.3641	23.1279	22.636	23.0549	23.7632	5	4	4	1	4	4	0.119708	Q9UDY4	Q9UDY4	DnaJ homolog subfamily B member 4	DNAJB4
23.3973	22.885	22.6254	22.9048	22.8656	22.326	22.6474	22.7766	22.9055	22.5097	22.6345	22.2113	22.4307	22.9238	21.9914	23.0709	22.1249	22.1907	22.1841	22.7756	7	7	7	1	7	7	0.120115	Q99963	Q99963	Endophilin-A3	SH3GL3
27.5314	27.0542	27.0194	26.7563	27.4019	27.2686	27.2759	26.5389	26.7329	26.7754	26.9662	27.2929	27.4665	27.3219	26.5835	26.8978	26.6099	26.8134	26.7632	27.2914	35	35	35	1	35	35	0.120314	P49327	P49327	Fatty acid synthase;[Acyl-carrier-protein] S-acetyltransferase;[Acyl-carrier-protein] S-malonyltransferase;3-oxoacyl-[acyl-carrier-protein] synthase;3-oxoacyl-[acyl-carrier-protein] reductase;3-hydroxyacyl-[acyl-carrier-protein] dehydratase;Enoyl-[acyl-carrier-protein] reductase;Oleoyl-[acyl-carrier-protein] hydrolase	FASN
23.9431	22.1127	21.0406	21.5855	22.7413	21.5681	21.6885	22.8274	22.8618	22.4585	22.6058	21.4788	22.5357	NaN	22.1662	23.9418	23.3037	22.6017	22.4884	23.7458	4	4	4	1	4	4	0.120356	O14773	O14773	Tripeptidyl-peptidase 1	TPP1
24.6668	23.8386	22.0448	23.5058	24.1679	23.7041	23.2857	20.5649	22.7466	22.1424	22.7743	23.2928	23.2004	23.3005	22.1156	23.9789	NaN	22.2685	22.6542	23.6223	6	6	6	1	6	6	0.120982	P13489	P13489	Ribonuclease inhibitor	RNH1
27.4123	27.8328	27.376	27.8465	26.9392	27.5938	27.0374	27.2474	27.6358	27.2807	26.4779	27.949	27.4681	27.177	26.6533	27.6398	26.2254	26.4804	27.295	27.1402	14	14	14	1	14	14	0.121042	P40925	P40925	Malate dehydrogenase, cytoplasmic	MDH1
20.1922	NaN	17.3322	19.1458	18.8757	17.1434	18.8741	17.8015	18.0078	17.3124	18.0668	18.6342	19.4945	18.1984	NaN	19.8141	19.0958	19.4443	20.0463	18.3016	5	5	5	1	5	5	0.121379	P61313	P61313	60S ribosomal protein L15	RPL15
23.0039	21.8782	24.3373	24.5942	23.7906	24.0952	23.9448	24.7097	23.5069	24.5232	24.7128	23.6035	24.1588	24.2962	24.3086	24.4788	24.304	24.934	24.1981	24.2273	13	13	11	1	13	11	0.121537	P42262	P42262	Glutamate receptor 2	GRIA2
NaN	NaN	NaN	20.7398	20.4925	NaN	21.2697	20.68	21.008	NaN	20.6586	21.1461	20.7869	NaN	NaN	NaN	20.9068	21.4098	21.964	NaN	5	5	5	1	5	5	0.12158	P82650	P82650	28S ribosomal protein S22, mitochondrial	MRPS22
NaN	21.1023	21.2843	21.2361	21.2643	20.8927	20.8175	20.4035	20.1322	21.5857	20.3945	21.3978	20.8627	21.1959	NaN	20.3804	20.4597	20.5658	NaN	NaN	4	4	4	1	4	4	0.122651	O75146	O75146	Huntingtin-interacting protein 1-related protein	HIP1R
26.4996	25.648	25.893	25.5164	25.2359	25.4143	25.7447	26.2382	26.0571	25.7374	25.9547	25.4244	25.4035	25.4937	26.0693	26.6292	25.9145	25.8019	25.9327	26.3011	NaN	NaN	NaN	2	23	23	0.123285	P21283;Q8NEY4	P21283	V-type proton ATPase subunit C 1	ATP6V1C1
23.521	21.0028	21.8659	22.4956	21.7129	21.8929	21.9012	22.0651	20.954	21.9841	22.5206	22.1644	22.1526	21.6801	21.7032	22.57	22.9085	22.5391	22.5725	23.906	3	3	3	1	3	3	0.123293	Q99784	Q99784	Noelin	OLFM1
23.586	23.4977	23.4814	23.2282	23.4604	23.1391	23.5477	23.146	23.4154	22.4238	23.0177	23.2451	23.2781	23.0216	23.379	23.0319	23.1082	23.1563	22.3745	23.6636	9	9	7	1	9	7	0.123355	Q13596	Q13596	Sorting nexin-1	SNX1
NaN	NaN	21.3309	20.0074	20.5905	19.2706	20.1923	NaN	NaN	21.4211	21.6105	21.3319	21.7712	19.4052	NaN	21.9184	22.2933	21.4115	20.4575	NaN	2	2	2	1	2	2	0.123408	Q12791	Q12791	Calcium-activated potassium channel subunit alpha-1	KCNMA1
24.7494	24.5456	23.7835	24.6488	24.6926	24.2647	24.4185	24.2872	24.8283	24.5274	24.1939	24.3754	24.2405	24.4658	24.1444	24.1571	23.9026	23.8687	23.7439	24.7827	6	6	6	1	6	6	0.123485	O94819	O94819	Kelch repeat and BTB domain-containing protein 11	KBTBD11
23.5035	23.3695	23.1555	22.7439	23.2967	22.6958	23.1968	23.9745	23.5326	23.4554	23.2114	23.6556	23.2479	23.1017	23.8406	24.1276	23.1634	23.5538	23.2628	23.1062	7	7	7	1	7	7	0.123857	Q8N2F6	Q8N2F6	Armadillo repeat-containing protein 10	ARMC10
22.2246	23.4879	24.5517	24.2772	24.572	24.3335	24.7503	24.1329	24.8079	24.4983	24.1173	24.9822	24.4454	24.9812	23.9825	24.5467	23.2789	24.0948	24.0603	22.4129	14	14	14	1	14	14	0.12413	P11586	P11586	C-1-tetrahydrofolate synthase, cytoplasmic;Methylenetetrahydrofolate dehydrogenase;Methenyltetrahydrofolate cyclohydrolase;Formyltetrahydrofolate synthetase;C-1-tetrahydrofolate synthase, cytoplasmic, N-terminally processed	MTHFD1
26.055	26.9505	26.3781	26.6034	26.603	25.992	26.2046	26.736	26.272	26.626	26.7141	26.5831	26.8238	26.3504	25.7021	26.1336	26.2966	25.94	26.7842	26.3933	14	13	13	1	13	13	0.124753	P00338	P00338	L-lactate dehydrogenase A chain	LDHA
NaN	NaN	NaN	NaN	NaN	18.5267	NaN	18.3059	18.4873	NaN	NaN	NaN	NaN	NaN	NaN	NaN	19.2621	18.799	NaN	NaN	NaN	NaN	NaN	2	2	2	0.125532	Q9UIA9;Q9H2T7	Q9UIA9;Q9H2T7	Exportin-7;Ran-binding protein 17	XPO7;RANBP17
26.0792	26.3648	26.7869	26.3957	26.6433	26.5376	26.6058	26.8661	26.652	26.7595	27.0352	26.7064	26.6745	26.6305	26.5566	26.6874	27.0645	26.8046	26.8379	26.1024	12	12	11	1	12	11	0.125554	Q9H9B4	Q9H9B4	Sideroflexin-1	SFXN1
21.86	21.9239	22.6625	21.5738	21.9548	21.3956	21.4929	22.3837	22.4845	22.2211	22.2367	21.936	22.0085	21.1972	22.4553	22.1077	22.8592	21.8781	22.2436	22.3923	8	8	8	1	8	8	0.125648	Q9UNM6	Q9UNM6	26S proteasome non-ATPase regulatory subunit 13	PSMD13
24.223	23.1386	23.2163	23.1391	22.7136	22.5392	22.5007	23.3269	22.0992	23.6436	22.6544	23.1918	22.6009	22.4542	22.8091	25.0623	22.979	23.2588	23.4048	24.3738	4	4	4	1	4	4	0.125805	P03905	P03905	NADH-ubiquinone oxidoreductase chain 4	MT-ND4
22.3677	24.1061	26.0497	26.0715	27.014	26.4329	26.7019	25.369	26.9199	26.3908	26.1015	26.7414	27.7453	25.8937	25.85	26.8895	25.79	27.8085	27.4137	28.1296	10	10	10	1	10	10	0.12581	P20674	P20674	Cytochrome c oxidase subunit 5A, mitochondrial	COX5A
21.7329	21.6619	20.6877	21.8707	22.1732	21.6198	21.2973	21.8441	21.9029	21.5705	22.2189	21.5605	21.138	21.0688	21.5904	NaN	22.2653	22.2547	22.6259	21.7288	3	3	3	1	3	3	0.126516	Q6NZI2	Q6NZI2	Polymerase I and transcript release factor	PTRF
26.6182	24.517	26.2095	25.4291	25.4516	25.5596	25.996	26.06	25.708	26.6768	26.3518	25.8596	25.7437	24.61	26.2479	25.8905	26.3651	26.824	26.6164	26.2578	11	11	11	1	11	11	0.12661	Q00839	Q00839	Heterogeneous nuclear ribonucleoprotein U	HNRNPU
29.6046	29.0355	29.157	29.316	29.6747	29.2954	29.3018	27.5725	29.0718	29.1972	29.4687	29.1937	29.1992	29.2018	29.0842	29.7168	29.4709	29.6545	29.4357	29.4135	6	1	1	1	1	1	0.127959	Q562R1	Q562R1	Beta-actin-like protein 2	ACTBL2
NaN	22.5926	22.234	22.465	22.3091	22.4794	22.2609	23.1563	23.0143	22.9402	23.1358	22.1938	22.7419	22.3266	22.391	22.9511	23.2574	23.4243	23.1977	21.9424	9	3	3	1	3	3	0.128127	Q13557	Q13557	Calcium/calmodulin-dependent protein kinase type II subunit delta	CAMK2D
NaN	NaN	22.2511	21.508	21.6584	19.9286	21.2004	22.2775	21.569	22.2845	21.9219	20.801	20.8602	20.7776	22.1556	22.7093	21.6673	22.1864	21.8921	22.0509	2	2	2	1	2	2	0.12887	Q3ZAQ7	Q3ZAQ7	Vacuolar ATPase assembly integral membrane protein VMA21	VMA21
NaN	20.7046	NaN	21.979	NaN	19.8515	20.9035	NaN	21.1987	22.1913	22.196	21.3872	21.5374	NaN	21.5748	NaN	21.8709	21.1444	21.6976	NaN	2	2	2	1	2	2	0.129253	P52434	P52434	DNA-directed RNA polymerases I, II, and III subunit RPABC3	POLR2H
27.1846	27.7948	28.2663	27.6776	27.2054	28.0818	27.7634	27.8687	27.7135	27.6017	27.7731	27.749	27.7878	27.5339	27.9366	28.1127	28.1402	28.1843	28.431	27.4332	17	17	16	1	17	16	0.129669	O75390	O75390	Citrate synthase, mitochondrial	CS
22.6076	22.1609	22.4651	NaN	NaN	22.2656	22.4936	23.4042	22.2013	22.9054	23.1107	22.2878	22.5695	22.6508	22.9425	22.4115	23.1181	23.2484	23.1826	22.3492	4	4	4	1	4	4	0.129855	P00167	P00167	Cytochrome b5	CYB5A
NaN	NaN	19.1021	19.5724	18.7296	18.5094	18.9809	NaN	NaN	18.8377	19.0442	18.7201	NaN	NaN	NaN	NaN	18.3282	18.3895	NaN	NaN	NaN	NaN	NaN	2	1	1	0.130112	Q7L523;Q5VZM2	Q7L523;Q5VZM2	Ras-related GTP-binding protein A;Ras-related GTP-binding protein B	RRAGA;RRAGB
24.7634	25.075	23.8893	24.2748	22.6956	24.4483	24.6731	22.8465	25.1422	24.8011	24.532	24.4292	24.3164	24.6504	24.3636	24.077	23.1246	23.4997	22.2741	23.8919	10	6	6	1	6	6	0.130503	Q9Y281	Q9Y281	Cofilin-2	CFL2
21.9045	21.7816	21.628	21.6362	21.707	20.8492	21.4872	20.8307	21.0154	21.3095	21.6054	21.4558	20.9075	21.1416	21.1443	22.2898	21.2249	21.0604	21.8037	21.6643	7	6	6	1	6	6	0.130722	Q9H9S4	Q9H9S4	Calcium-binding protein 39-like	CAB39L
NaN	23.0337	23.0996	22.2711	23.342	22.525	22.4658	22.8183	22.9084	23.1568	22.4454	23.7985	24.3848	23.373	22.4911	24	22.5893	24.6316	23.5146	25.7789	NaN	NaN	NaN	2	5	3	0.131374	O95670;F2Z307	O95670;F2Z307	V-type proton ATPase subunit G 2	ATP6V1G2;ATP6V1G2-DDX39B
NaN	22.7535	23.0429	23.2726	24.0798	23.6802	22.8006	21.1806	23.7281	22.9316	23.1859	22.382	23.5112	24.5158	21.9367	22.412	20.409	21.478	20.8896	24.7835	4	4	4	1	4	4	0.131712	Q9HD34	Q9HD34	LYR motif-containing protein 4	LYRM4
NaN	18.9677	18.9642	18.659	18.6818	18.264	18.5053	18.7026	18.4035	19.1005	19.4024	19.17	19.301	18.7642	NaN	NaN	19.3837	18.8229	19.1206	NaN	3	3	3	1	3	3	0.132585	P28288	P28288	ATP-binding cassette sub-family D member 3	ABCD3
27.3605	26.6136	27.5021	26.889	27.0646	26.8546	27.2707	26.7145	28.1384	27.6579	26.5038	26.5621	26.8249	27.0415	26.8726	26.5666	26.1367	26.5404	26.4874	27.0483	NaN	NaN	NaN	2	29	29	0.132926	P14625;Q58FF3	P14625	Endoplasmin	HSP90B1
NaN	19.729	19.3756	20.0293	NaN	19.8881	20.3842	19.9082	21.0022	NaN	19.8973	21.2019	20.268	19.5682	20.6318	20.3294	20.3335	21.2909	NaN	NaN	2	2	2	1	2	2	0.133253	Q16540	Q16540	39S ribosomal protein L23, mitochondrial	MRPL23
27.3954	27.8459	27.9527	28.0499	27.4183	27.9535	28.0411	28.6698	28.1812	28.0751	28.1412	28.3097	28.1234	27.8178	28.7115	27.1765	28.4888	28.2856	28.574	27.9254	11	11	11	1	11	11	0.133876	P36542	P36542	ATP synthase subunit gamma, mitochondrial	ATP5C1
NaN	NaN	NaN	NaN	NaN	18.0738	17.9913	NaN	NaN	NaN	NaN	16.5426	17.5124	17.4984	NaN	NaN	NaN	NaN	NaN	NaN	2	2	2	1	2	2	0.133901	Q5SW79	Q5SW79	Centrosomal protein of 170 kDa	CEP170
NaN	NaN	24.3969	NaN	NaN	NaN	NaN	24.7947	NaN	24.6278	NaN	NaN	NaN	NaN	24.0663	NaN	NaN	22.4674	23.7371	NaN	2	2	2	1	2	2	0.13453	Q96PE2	Q96PE2	Rho guanine nucleotide exchange factor 17	ARHGEF17
NaN	20.0293	20.482	NaN	20.7891	20.1353	20.9095	20.4494	20.7512	20.3737	20.2636	19.4785	20.4256	20.6158	21.6029	NaN	20.8623	20.1888	21.2797	20.5556	3	3	3	1	3	3	0.134768	Q08380	Q08380	Galectin-3-binding protein	LGALS3BP
26.2811	25.341	23.9901	25.7593	24.839	25.3618	25.9801	25.2915	24.8842	24.0357	25.7937	25.6506	25.9112	25.2707	25.3246	26.0666	25.5269	25.9627	26.3102	26.7508	5	5	5	1	5	5	0.135339	Q07021	Q07021	Complement component 1 Q subcomponent-binding protein, mitochondrial	C1QBP
23.6383	24.4481	24.2583	24.5267	24.5447	24.0825	24.758	24.4988	24.2837	24.6663	24.6905	24.615	24.755	24.4337	24.0688	23.796	24.311	24.6017	24.2929	24.4047	12	11	11	1	11	11	0.135968	Q01518	Q01518	Adenylyl cyclase-associated protein 1	CAP1
NaN	20.1526	20.7287	21.3412	21.2707	21.7119	21.2474	21.2269	20.648	20.4428	21.2387	21.6866	21.4554	21.693	21.5124	NaN	21.5955	21.7265	21.9714	NaN	5	5	5	1	5	5	0.136566	Q13724	Q13724	Mannosyl-oligosaccharide glucosidase	MOGS
NaN	20.5873	22.1904	NaN	22.4718	22.1407	22.1989	22.1327	20.9971	21.8536	22.9845	22.0173	22.4002	21.0407	NaN	NaN	23.2551	22.7512	22.6057	NaN	1	1	1	1	1	1	0.13758	Q4KMP7	Q4KMP7	TBC1 domain family member 10B	TBC1D10B
28.6708	28.6327	29.1539	29.1865	29.5645	29.2658	29.7463	28.9086	29.0038	28.77	29.2783	29.1133	29.426	29.0152	29.2374	28.495	29.2136	28.9842	28.5888	27.4785	27	24	24	1	24	24	0.138972	P12036	P12036	Neurofilament heavy polypeptide	NEFH
NaN	20.5885	19.5917	20.3321	NaN	NaN	NaN	20.541	20.1081	NaN	NaN	NaN	NaN	NaN	21.3321	NaN	20.9358	NaN	NaN	NaN	2	2	2	1	2	2	0.139178	Q07699	Q07699	Sodium channel subunit beta-1	SCN1B
26.7547	24.7259	25.7113	26.4287	25.4327	25.8782	26.5345	26.3957	26.8405	26.7425	26.3651	25.1402	26.13	22.192	27.1321	26.4605	27.0455	26.6331	27.4825	26.6057	10	10	10	1	10	10	0.140744	P23471	P23471	Receptor-type tyrosine-protein phosphatase zeta	PTPRZ1
22.0353	21.1189	21.3296	20.7029	NaN	20.9584	21.294	21.1012	20.9057	20.456	NaN	20.7715	NaN	NaN	21.0765	NaN	NaN	20.6915	20.4604	NaN	4	4	4	1	4	4	0.141493	P61201	P61201	COP9 signalosome complex subunit 2	COPS2
22.2575	21.9041	22.5928	22.3459	22.0907	22.1324	22.3173	21.9504	22.0161	22.3398	22.3955	21.8877	22.3429	21.701	21.7018	22.4609	22.8795	22.7806	22.5016	22.3534	5	5	5	1	5	5	0.141857	Q9NWS8	Q9NWS8	Required for meiotic nuclear division protein 1 homolog	RMND1
21.6313	NaN	NaN	20.7818	NaN	19.9135	20.2211	22.2082	19.9492	21.6525	20.7152	21.84	20.6542	19.696	21.4494	25.7421	20.6186	20.3681	22.0223	24.1656	NaN	NaN	NaN	2	4	4	0.142126	P99999;CON__P62894	P99999	Cytochrome c	CYCS
22.5087	23.5141	24.0098	23.3298	23.1907	23.325	23.2838	22.407	23.0688	23.8745	22.9	23.4147	23.1165	23.1718	23.039	23.0736	22.8891	22.6482	23.1986	21.6882	NaN	NaN	NaN	2	8	8	0.142497	P36404;V9GYD0	P36404;V9GYD0	ADP-ribosylation factor-like protein 2	ARL2;ARL2-SNX15
NaN	23.5187	25.5109	25.6288	25.3672	25.1866	25.1325	25.5675	25.0573	25.1567	25.4211	24.3544	25.1786	25.4603	25.6664	26.7827	23.9855	25.8937	25.9288	27.8265	4	4	4	1	4	4	0.143476	P56385	P56385	ATP synthase subunit e, mitochondrial	ATP5I
23.4364	22.035	22.6389	22.7946	22.8604	22.3585	21.9816	22.3845	22.8155	22.4747	21.707	22.761	22.5157	21.9595	22.2751	23.8058	22.7077	22.548	22.8165	23.6208	3	3	3	1	3	3	0.144191	P11166	P11166	Solute carrier family 2, facilitated glucose transporter member 1	SLC2A1
NaN	21.1167	20.3275	21.2716	21.6492	21.5783	21.5333	NaN	21.5204	NaN	21.4958	21.7163	21.3356	20.636	NaN	21.3249	NaN	NaN	20.1746	20.3023	5	5	5	1	5	5	0.144195	P04181	P04181	Ornithine aminotransferase, mitochondrial;Ornithine aminotransferase, hepatic form;Ornithine aminotransferase, renal form	OAT
27.0621	27.0349	26.6023	27.2674	27.1495	27.4793	27.4021	26.5079	27.2412	26.9855	27.3514	27.5597	27.3484	26.9584	26.6226	26.9518	28.2794	27.8466	28.2533	27.6779	15	15	15	1	15	15	0.144406	O75489	O75489	NADH dehydrogenase [ubiquinone] iron-sulfur protein 3, mitochondrial	NDUFS3
21.7971	21.7468	23.4176	22.4993	22.8339	22.8895	23.3734	23.9398	22.3117	23.1788	23.5253	23.287	23.3774	22.7446	23.5937	23.102	23.178	23.5097	23.2898	22.4748	8	8	6	1	8	6	0.145432	P49802	P49802	Regulator of G-protein signaling 7	RGS7
26.7407	26.0561	26.5336	26.7949	26.9204	26.8132	26.0467	26.6507	26.0689	26.2806	27.1932	26.3106	26.2877	26.0529	26.4765	27.0055	26.7496	26.9865	26.4915	27.2103	20	20	20	1	20	20	0.145833	P32004	P32004	Neural cell adhesion molecule L1	L1CAM
21.4621	22.9624	22.0909	22.2518	22.3191	22.4609	22.0801	22.6892	22.362	22.5995	22.6973	23.1075	22.2513	22.7546	21.8761	22.3624	22.8465	22.2593	22.651	22.501	6	6	6	1	6	6	0.1459	Q16134	Q16134	Electron transfer flavoprotein-ubiquinone oxidoreductase, mitochondrial	ETFDH
22.1603	20.6692	21.2314	20.9741	21.5289	NaN	21.7183	NaN	21.0507	21.0431	21.1971	21.713	21.3096	20.9434	20.249	20.1497	21.3138	20.9046	21.336	NaN	NaN	NaN	NaN	2	4	4	0.14592	Q8NFP9;P50851	Q8NFP9	Neurobeachin	NBEA
24.0063	23.5828	23.052	23.4109	23.6338	23.6546	24.0046	23.0187	23.6204	23.1523	22.9278	23.7596	23.2973	23.3535	23.5079	23.3303	23.7064	22.8642	22.7084	23.4951	3	3	3	1	3	3	0.146386	O43236	O43236	Septin-4	2016-09-04
NaN	20.2564	22.4148	21.278	NaN	20.4527	20.5576	21.8922	21.6077	21.6676	22.385	NaN	21.1431	20.9634	22.1642	21.435	21.5179	21.4882	21.4825	22.1594	2	2	2	1	2	2	0.146714	Q9Y5U9	Q9Y5U9	Immediate early response 3-interacting protein 1	IER3IP1
22.7285	21.4674	21.0409	22.1033	23.1391	21.8215	22.0914	20.0057	22.0092	NaN	21.2272	21.9664	22.3291	22.5857	20.8193	NaN	20.6016	NaN	NaN	NaN	6	6	6	1	6	6	0.146913	Q8TAM6	Q8TAM6	Ermin	ERMN
NaN	20.5573	NaN	19.4614	NaN	19.8562	19.5343	NaN	19.3909	NaN	19.4072	19.3764	19.2583	19.9237	21.0752	NaN	NaN	19.6834	NaN	NaN	2	2	2	1	2	2	0.148462	Q9GZT4	Q9GZT4	Serine racemase	SRR
23.3291	24.7158	25.354	26.2886	26.2681	25.4704	26.2472	26.9045	26.7305	27.1935	26.6403	26.0301	26.0203	25.5695	27.2045	25.5696	26.8911	26.1599	27.5613	24.0462	NaN	NaN	NaN	2	10	10	0.148473	O95298;E9PQ53	O95298;E9PQ53	NADH dehydrogenase [ubiquinone] 1 subunit C2;NADH dehydrogenase [ubiquinone] 1 subunit C2, isoform 2	NDUFC2;NDUFC2-KCTD14
NaN	19.3656	21.2954	NaN	21.3182	NaN	NaN	NaN	NaN	NaN	19.8318	NaN	NaN	NaN	NaN	NaN	21.3934	22.0798	22.2374	NaN	1	1	1	1	1	1	0.148914	Q7KZI7	Q7KZI7	Serine/threonine-protein kinase MARK2	MARK2
21.1565	20.9179	21.3806	20.8518	20.9657	20.2646	21.3433	20.9329	20.8662	21.6557	21.3307	21.2126	21.0074	19.6471	20.2657	NaN	21.8748	22.3192	21.8858	21.7185	4	4	4	1	4	4	0.149238	P20700	P20700	Lamin-B1	LMNB1
22.4364	20.9758	21.2314	21.8795	NaN	21.2316	21.7972	21.2359	21.7414	21.6352	21.7024	20.985	21.4514	20.9171	20.9562	21.6993	22.3025	22.5375	22.1779	21.9448	3	2	2	1	2	2	0.149425	Q7Z7H5	Q7Z7H5	Transmembrane emp24 domain-containing protein 4	TMED4
23.0882	21.2244	22.7195	21.5171	21.2305	21.7945	22.5043	21.8664	21.7158	22.0814	22.7243	22.3836	22.0925	21.9765	22.0195	23.1801	22.7956	22.7905	22.7502	22.1173	7	7	7	1	7	7	0.149528	Q86YM7	Q86YM7	Homer protein homolog 1	HOMER1
27.7152	27.5748	27.9874	27.7332	27.301	27.6923	27.1526	28.2289	27.9286	27.9424	27.6962	27.4927	27.1362	27.0614	28.4143	27.9625	28.1128	27.8476	27.9816	27.4814	17	17	17	1	17	17	0.150625	P35232	P35232	Prohibitin	PHB
27.8476	28.83	27.2239	27.5077	27.1168	27.6496	26.9688	26.3516	27.2277	27.1865	27.2665	26.7048	27.3291	27.8878	26.4639	27.7137	26.2307	26.5027	26.4055	28.0139	NaN	NaN	NaN	4	11	6	0.150852	P84077;P61204;F5H423;H0YGG7	P84077;P61204;F5H423	ADP-ribosylation factor 1;ADP-ribosylation factor 3	ARF1;ARF3
22.9997	NaN	NaN	22.0098	NaN	22.0288	NaN	NaN	NaN	22.2676	22.1954	22.346	21.7809	22.0975	NaN	22.7244	NaN	22.8457	NaN	NaN	2	2	2	1	2	2	0.151742	Q9UIC8	Q9UIC8	Leucine carboxyl methyltransferase 1	LCMT1
24.8641	18.8238	NaN	20.1489	20.6387	NaN	24.6767	19.5029	19.6156	18.9625	21.1782	21.1588	20.4875	19.4285	19.7414	23.7215	21.5201	21.1909	NaN	24.3456	NaN	NaN	NaN	2	5	5	0.152045	P02689;P15090	P02689	Myelin P2 protein	PMP2
22.9178	21.7134	21.5627	22.3553	22.4885	22.6125	21.9628	21.388	21.4382	21.8553	21.6763	22.2884	22.0525	22.2079	21.7774	21.3536	22.9518	22.6294	22.5844	23.9501	4	4	4	1	4	4	0.152328	Q00059	Q00059	Transcription factor A, mitochondrial	TFAM
NaN	23.7916	24.2724	24.337	24.0355	23.7567	24.3346	24.6401	24.4092	24.2723	24.108	24.3979	23.7048	24.0103	24.2522	24.2503	24.83	24.1499	24.8549	NaN	4	4	4	1	4	4	0.152387	Q9NX14	Q9NX14	NADH dehydrogenase [ubiquinone] 1 beta subcomplex subunit 11, mitochondrial	NDUFB11
NaN	NaN	NaN	19.3997	NaN	NaN	NaN	NaN	18.9351	NaN	NaN	NaN	NaN	20.0304	NaN	20.604	NaN	NaN	NaN	20.9506	1	1	1	1	1	1	0.152971	Q9NQP4	Q9NQP4	Prefoldin subunit 4	PFDN4
19.8452	20.7192	23.2382	23.9562	23.6465	23.7368	23.999	23.2548	23.2435	NaN	24.227	24.0881	23.6373	23.63	23.5405	24.1749	24.135	24.1497	NaN	23.9529	1	1	1	1	1	1	0.15337	P15954	P15954	Cytochrome c oxidase subunit 7C, mitochondrial	COX7C
NaN	20.3866	20.6049	NaN	NaN	20.4108	21.1048	21.1027	20.3781	22.1336	20.7041	20.465	20.93	21.008	21.661	20.7047	21.5735	21.3913	21.1393	NaN	2	2	2	1	2	2	0.153511	Q2TAP0	Q2TAP0	Golgin subfamily A member 7B	GOLGA7B
NaN	19.8143	NaN	NaN	NaN	NaN	NaN	19.8531	NaN	NaN	NaN	19.8186	NaN	NaN	20.2558	NaN	NaN	19.8927	20.1651	NaN	NaN	NaN	NaN	2	2	2	0.153689	O95573;O60488	O95573;O60488	Long-chain-fatty-acid--CoA ligase 3;Long-chain-fatty-acid--CoA ligase 4	ACSL3;ACSL4
27.4952	28.3575	26.2669	27.8346	28.5967	27.3148	26.7836	26.8599	27.9814	26.8605	26.8529	27.9318	27.9202	27.8997	26.0435	26.5135	26.5749	27.6349	26.8637	27.3116	NaN	NaN	NaN	3	29	29	0.154049	P08670;P41219;P17661	P08670	Vimentin	VIM
NaN	NaN	NaN	NaN	NaN	NaN	19.9337	19.4529	19.5189	19.4345	19.5254	19.5586	19.3925	19.4099	21.3226	NaN	19.9947	18.9975	NaN	NaN	1	1	1	1	1	1	0.155141	P53816	P53816	HRAS-like suppressor 3	PLA2G16
21.6856	NaN	NaN	NaN	NaN	NaN	20.3169	20.9437	19.4998	NaN	NaN	NaN	19.7531	NaN	21.5429	21.1383	20.9562	20.6282	20.3704	21.8556	9	1	1	1	1	1	0.155263	Q12926	Q12926	ELAV-like protein 2	ELAVL2
25.8515	24.7636	25.3226	24.9789	25.3838	25.3223	25.0809	25.2851	25.1478	25.1377	25.2042	25.1451	25.0518	25.0398	25.2615	25.5594	25.3935	25.0612	25.4009	26.1751	25	19	18	1	19	18	0.155461	Q12955	Q12955	Ankyrin-3	ANK3
21.5003	21.3599	21.9779	21.5056	21.4565	21.6746	21.2577	21.3242	21.4985	21.6065	21.4756	21.0089	20.9927	21.1929	20.7043	21.502	21.0787	21.1675	20.839	21.877	4	4	4	1	4	4	0.156347	Q9BUL8	Q9BUL8	Programmed cell death protein 10	PDCD10
NaN	23.2897	22.2855	NaN	22.1591	22.2811	22.1459	20.3599	21.4236	NaN	22.1154	21.794	22.3151	22.4812	21.8632	NaN	20.4339	21.5742	22.249	NaN	3	3	3	1	3	3	0.156767	Q13409	Q13409	Cytoplasmic dynein 1 intermediate chain 2	DYNC1I2
23.7368	23.5312	23.6221	23.7542	23.0792	23.6232	23.1543	21.9773	23.7511	22.3163	23.5718	23.5623	23.2057	23.3961	22.1847	23.5574	22.1687	22.7127	22.2253	24.0068	8	8	3	1	8	3	0.156943	P36873	P36873	Serine/threonine-protein phosphatase PP1-gamma catalytic subunit	PPP1CC
20.8987	20.7755	21.6718	18.5959	19.6888	21.4512	21.6741	21.1741	21.3184	20.4018	21.1876	21.1611	20.2235	20.4025	20.8598	NaN	22.0411	21.696	22.2501	NaN	3	3	3	1	3	3	0.156987	Q96ER9	Q96ER9	Coiled-coil domain-containing protein 51	CCDC51
24.3348	25.0867	20.9242	23.5007	23.3467	24.7412	23.5558	22.493	22.3929	22.0402	23.7915	24.2337	23.9514	26.0245	20.7771	24.5115	21.0031	22.053	21.9957	23.0562	11	11	11	1	11	11	0.157003	P22061	P22061	Protein-L-isoaspartate(D-aspartate) O-methyltransferase	PCMT1
22.5346	23.7207	22.1475	22.6758	23.7498	22.2192	22.309	21.9255	22.2731	22.0964	21.6251	22.6376	22.1574	22.9324	NaN	23.613	NaN	NaN	NaN	22.491	7	5	5	1	5	5	0.157327	Q9Y490	Q9Y490	Talin-1	TLN1
20.8907	20.958	21.7297	22.7638	21.8498	21.7761	22.0644	22.5786	21.3816	22.3144	22.7301	21.9295	22.1239	21.8031	22.0211	22.1867	23.1623	22.8308	23.1636	21.197	8	8	8	1	8	8	0.157575	Q8IV01	Q8IV01	Synaptotagmin-12	SYT12
26.5529	25.853	25.9829	26.7781	25.645	26.5248	26.0556	26.2736	25.8109	26.109	26.3252	26.048	26.851	26.4959	25.3964	26.5796	27.2142	26.9641	26.9062	27.2636	2	2	2	1	2	2	0.157772	O43759	O43759	Synaptogyrin-1	SYNGR1
24.3871	24.1373	25.3726	25.312	24.0658	24.6049	25.036	25.5778	25.459	25.0014	25.1917	24.0459	24.6337	24.1414	25.7852	24.807	25.8272	25.4027	25.4036	24.6422	9	9	9	1	9	9	0.15802	Q7Z3B1	Q7Z3B1	Neuronal growth regulator 1	NEGR1
21.7819	21.3183	NaN	21.3626	NaN	NaN	NaN	NaN	21.0572	21.0439	NaN	NaN	NaN	NaN	NaN	NaN	21.535	21.274	21.1414	NaN	2	2	2	1	2	2	0.159172	P12270	P12270	Nucleoprotein TPR	TPR
23.933	24.5909	25.1025	25.0108	21.2774	24.6761	24.8782	25.7689	25.89	25.1819	25.0423	25.176	24.5826	24.3423	25.9482	23.9001	25.5215	25.7278	25.8578	24.136	7	7	7	1	7	7	0.159259	O43674	O43674	NADH dehydrogenase [ubiquinone] 1 beta subcomplex subunit 5, mitochondrial	NDUFB5
25.7725	26.0266	26.2745	26.5906	26.6273	26.3721	26.4761	26.6183	24.8986	25.7668	26.1811	24.9647	26.4985	26.0175	25.8283	25.187	26.4627	25.8934	25.9873	25.3887	8	7	7	1	7	7	0.159664	O14594	O14594	Neurocan core protein	NCAN
NaN	20.8576	20.1145	NaN	NaN	19.6874	NaN	21.5669	20.9196	21.1068	NaN	NaN	NaN	NaN	21.0048	NaN	NaN	20.5589	NaN	19.6042	1	1	1	1	1	1	0.160137	P46778	P46778	60S ribosomal protein L21	RPL21
20.6588	21.6921	NaN	22.2762	22.2979	22.9158	NaN	19.4777	NaN	NaN	19.8202	23.2504	22.4488	22.4754	NaN	20.6179	19.89	NaN	NaN	19.7977	2	2	2	1	2	2	0.160241	P35573	P35573	Glycogen debranching enzyme;4-alpha-glucanotransferase;Amylo-alpha-1,6-glucosidase	AGL
NaN	20.5318	19.8905	NaN	NaN	NaN	NaN	22.2261	22.0065	21.4572	20.1494	NaN	NaN	NaN	NaN	NaN	NaN	NaN	NaN	NaN	2	2	2	1	2	2	0.160444	Q9H4F8	Q9H4F8	SPARC-related modular calcium-binding protein 1	SMOC1
NaN	21.4818	20.7776	20.6266	21.3967	20.7352	NaN	22.0281	21.4093	21.2789	20.9694	21.2717	21.4129	20.979	NaN	NaN	NaN	20.9456	NaN	NaN	4	4	4	1	4	4	0.161695	P02747	P02747	Complement C1q subcomponent subunit C	C1QC
NaN	22.4168	22.0819	22.6405	22.7574	22.923	23.0523	24.0116	22.2834	22.6396	22.2274	22.4852	21.9948	22.5098	22.6475	NaN	23.5397	23.5316	23.1637	NaN	6	6	4	1	6	4	0.161707	Q9Y4C0	Q9Y4C0	Neurexin-3	NRXN3
25.0204	23.9006	24.1939	23.8008	23.6067	23.7836	23.4824	24.1876	24.1418	24.133	23.9191	23.764	23.8016	23.7214	24.4524	24.595	23.952	23.9692	24.1395	24.9728	9	9	9	1	9	9	0.163416	O43681	O43681	ATPase ASNA1	ASNA1
21.9116	20.985	21.3976	21.3418	20.8117	20.982	21.4322	21.2235	20.8985	21.2366	21.6877	21.8689	21.6038	21.0739	21.2298	21.2671	21.9771	22.0911	21.9539	21.4894	9	5	5	1	5	5	0.163766	O60506	O60506	Heterogeneous nuclear ribonucleoprotein Q	SYNCRIP
30.8767	31.1152	31.2357	31.3753	31.1604	31.4095	31.3295	31.731	31.5967	31.5523	31.4648	31.2322	31.2445	31.0265	31.8663	30.9651	31.8161	31.5452	31.9493	31.0842	32	32	32	1	32	32	0.164313	P25705	P25705	ATP synthase subunit alpha, mitochondrial	ATP5A1
25.4521	24.7884	25.2741	25.9894	25.7703	25.3991	25.7603	25.9164	25.4888	25.6975	26.0652	26.4185	25.8083	25.4079	25.9913	26.1573	25.9061	25.7062	25.216	26.0398	12	7	7	1	7	7	0.16445	Q9UJS0	Q9UJS0	Calcium-binding mitochondrial carrier protein Aralar2	SLC25A13
22.639	20.9916	22.3966	22.4137	22.3532	21.8594	22.6139	23.1113	22.5895	22.0063	22.7034	22.0797	22.2843	21.2111	23.1691	23.1994	22.4566	22.7622	22.4048	22.5068	8	8	8	1	8	8	0.164549	P17980	P17980	26S protease regulatory subunit 6A	PSMC3
22.0572	22.0671	22.3607	19.5397	19.8557	20.3096	20.3725	22.5117	21.798	22.7288	20.0554	20.8479	20.389	NaN	22.2228	21.9986	21.3159	21.6853	21.7361	23.9522	7	7	7	1	7	7	0.164878	P46781	P46781	40S ribosomal protein S9	RPS9
21.3713	23.2864	23.6101	22.7453	23.8491	22.8764	23.0912	23.5147	23.5403	23.5352	24.3589	21.7784	22.774	21.344	24.8246	NaN	24.1928	23.4157	23.5873	NaN	8	8	7	1	8	7	0.164986	P30711	P30711	Glutathione S-transferase theta-1	GSTT1
NaN	23.898	20.5925	20.8466	21.0407	20.7688	21.1983	22.666	22.5581	22.313	22.1797	22.5999	21.9236	22.2501	19.7875	NaN	22.1345	21.9214	22.1246	NaN	NaN	NaN	NaN	2	6	6	0.165527	P07355;A6NMY6	P07355;A6NMY6	Annexin A2;Putative annexin A2-like protein	ANXA2;ANXA2P2
24.7038	24.0412	25.8714	26.3286	25.9285	25.1187	26.0005	25.9236	25.474	25.4835	26.3279	25.6181	25.7082	25.2129	26.0521	26.199	26.7893	26.6826	26.185	24.9358	6	5	5	1	5	5	0.165599	O95292	O95292	Vesicle-associated membrane protein-associated protein B/C	VAPB
21.9878	22.7803	NaN	21.8922	22.7684	20.3918	21.0007	NaN	22.2526	NaN	21.3867	21.1428	21.2125	22.1538	NaN	20.8812	NaN	21.0878	20.2666	NaN	8	8	8	1	8	8	0.165754	P18206	P18206	Vinculin	VCL
23.2352	20.124	22.123	21.8788	22.0868	21.9765	22.4566	22.7475	22.7183	21.761	22.399	22.4894	22.1017	22.3974	22.8564	23.0439	22.6461	22.2744	22.1004	23.2182	7	7	7	1	7	7	0.166884	O43747	O43747	AP-1 complex subunit gamma-1	AP1G1
NaN	22.9325	24.2886	24.6513	NaN	24.0817	23.9336	24.1694	25.162	24.5908	23.9659	24.0885	24.0953	24.4842	24.213	24.9004	24.4942	24.4769	24.666	NaN	5	5	5	1	5	5	0.167251	Q15185	Q15185	Prostaglandin E synthase 3	PTGES3
27.1407	22.9982	22.6588	23.7035	23.9607	22.8743	23.6326	24.2595	23.3395	22.9564	24.0207	23.8717	23.6285	23.6231	23.9028	26.8679	23.7729	23.8203	24.3672	27.3447	NaN	NaN	NaN	2	8	8	0.168021	P07339;H7C469	P07339;H7C469	Cathepsin D;Cathepsin D light chain;Cathepsin D heavy chain	CTSD
23.547	24.8085	25.5113	24.489	24.7161	25.2065	25.0598	25.0488	24.1847	25.211	25.0861	24.6573	25.5208	25.0563	24.6068	23.6288	25.1652	25.2438	23.4882	23.4804	7	1	1	1	1	1	0.168398	Q58FF8	Q58FF8	Putative heat shock protein HSP 90-beta 2	HSP90AB2P
25.1143	NaN	NaN	24.4947	NaN	22.2168	21.9287	NaN	NaN	NaN	22.1662	20.8824	22.0042	22.9424	NaN	23.9915	22.6942	23.1745	22.6396	25.2642	NaN	NaN	NaN	2	8	8	0.168539	Q9UHG2;Q9NPY3	Q9UHG2	ProSAAS;KEP;Big SAAS;Little SAAS;Big PEN-LEN;PEN;Little LEN;Big LEN	PCSK1N
21.4997	22.4365	21.4967	21.2157	22.7763	21.1231	22.2699	21.5004	23.8959	22.4055	21.1449	22.1208	22.6223	22.6979	20.4956	NaN	21.5801	22.4674	20.877	NaN	3	3	3	1	3	3	0.169126	Q5T5P2	Q5T5P2	Sickle tail protein homolog	KIAA1217
20.2012	19.3627	20.4174	NaN	NaN	NaN	20.0887	20.0301	NaN	20.2385	NaN	20.1326	19.5922	18.9935	NaN	21.4341	NaN	NaN	19.3064	22.7684	NaN	NaN	NaN	2	3	3	0.169316	P35637;Q92804	P35637;Q92804	RNA-binding protein FUS;TATA-binding protein-associated factor 2N	FUS;TAF15
30.3119	30.1031	31.0164	30.8139	30.4783	30.3843	30.4475	30.9618	30.7273	31.0346	30.8619	30.5819	30.6782	30.5973	30.9907	30.6874	30.6128	30.9764	30.3764	30.4096	51	51	38	1	51	38	0.170297	Q05193	Q05193	Dynamin-1	DNM1
24.7013	26.8071	26.0304	27.4063	25.0696	25.592	25.1964	25.5408	27.638	25.9481	25.325	25.6688	25.6202	25.5416	25.7543	25.425	24.8169	25.6405	24.7981	23.877	4	4	4	1	4	4	0.170317	P60033	P60033	CD81 antigen	CD81
21.0253	22.01	20.7936	21.6636	20.6	21.2316	21.3692	21.9043	21.8117	20.6192	21.6718	22.005	20.89	21.4409	22.1209	21.5713	21.5825	21.5974	22.0353	NaN	5	5	5	1	5	5	0.170594	Q4G176	Q4G176	Acyl-CoA synthetase family member 3, mitochondrial	ACSF3
NaN	21.8631	22.4681	22.3277	22.1512	22.332	22.5714	22.0819	21.4247	22.1011	22.0273	22.1168	22.624	22.2618	21.9366	23.3537	22.5133	22.3552	22.3476	22.4812	7	7	7	1	7	7	0.171366	Q13618	Q13618	Cullin-3	CUL3
23.4348	22.4389	24.1	23.5405	22.6624	23.2687	22.2786	23.5538	24.4382	23.0844	22.5942	23.2753	22.344	22.9629	23.8146	24.7533	23.5379	23.2117	23.227	24.0417	NaN	NaN	NaN	2	7	4	0.171817	P47870;P18505	P47870;P18505	Gamma-aminobutyric acid receptor subunit beta-2;Gamma-aminobutyric acid receptor subunit beta-1	GABRB2;GABRB1
26.5011	26.2763	26.2342	26.3931	26.2313	26.2296	25.8274	26.0011	26.6676	25.9491	26.385	26.0038	26.0052	26.2744	26.2853	26.1933	26.642	26.3847	26.2769	26.9213	11	11	6	1	11	6	0.172406	P05771	P05771	Protein kinase C beta type	PRKCB
NaN	22.0489	22.7691	22.3573	22.157	22.7142	23.1097	22.375	23.2189	22.7388	22.5556	23.0134	22.3328	22.8166	22.8667	21.5173	22.378	22.228	22.7817	21.7109	9	9	9	1	9	9	0.173015	O00560	O00560	Syntenin-1	SDCBP
23.3834	21.9025	22.6094	22.8969	22.7766	22.53	23.0933	23.5451	23.8461	23.2338	22.4573	22.4338	22.242	22.3391	22.3849	25.24	23.5927	23.2915	22.5158	24.076	4	1	1	1	1	1	0.173711	A6NHL2	A6NHL2	Tubulin alpha chain-like 3	TUBAL3
NaN	19.2221	21.3623	20.5818	20.6229	NaN	NaN	20.9383	20.9072	20.9575	20.8014	NaN	20.4073	19.8636	20.9957	21.3965	20.9828	20.6356	21.2316	21.3461	2	2	2	1	2	2	0.173804	P60059	P60059	Protein transport protein Sec61 subunit gamma	SEC61G
NaN	NaN	19.1771	19.3813	NaN	19.1296	19.1915	NaN	NaN	19.0635	19.2931	NaN	19.3969	19.0415	19.0068	NaN	19.6061	20.4684	19.5219	19.5023	1	1	1	1	1	1	0.173852	Q5JTD7	Q5JTD7	Leucine-rich repeat-containing protein 73	LRRC73
20.5372	19.1996	NaN	19.022	19.0407	20.4481	19.9294	NaN	NaN	20.2733	19.6816	19.8586	19.8532	20.4851	NaN	NaN	18.5952	18.8854	NaN	19.9535	6	1	1	1	1	1	0.173994	Q99961	Q99961	Endophilin-A2	SH3GL1
23.5105	23.5082	22.7162	23.7571	23.3969	23.0561	23.1654	24.0603	23.7987	23.3756	23.2884	23.6922	23.9689	23.5395	23.8734	22.7153	23.6093	23.5094	23.6756	23.9641	12	12	12	1	12	12	0.174113	O15144	O15144	Actin-related protein 2/3 complex subunit 2	ARPC2
NaN	21.3094	19.8622	20.0414	20.9029	20.9508	NaN	NaN	19.9145	19.935	20.3119	NaN	NaN	21.0542	NaN	18.4311	NaN	NaN	20.2804	NaN	4	4	4	1	4	4	0.174122	Q96DG6	Q96DG6	Carboxymethylenebutenolidase homolog	CMBL
23.3725	23.769	23.6292	23.8369	24.711	24.4699	23.9533	23.8369	23.2634	23.5978	24.132	24.3691	23.7935	24.3492	23.9396	20.4017	24.009	23.3977	23.8149	23.2607	6	6	6	1	6	6	0.174185	O95336	O95336	6-phosphogluconolactonase	PGLS
21.1716	20.5409	20.7257	19.579	21.0802	19.8925	21.1487	20.2882	19.9254	20.42	19.4441	20.1603	19.7281	20.545	20.9295	20.5806	20.2055	19.8195	20.0998	20.054	3	3	3	1	3	3	0.174293	Q9NT62	Q9NT62	Ubiquitin-like-conjugating enzyme ATG3	ATG3
22.5286	21.7001	22.4018	23.6773	23.0979	23.1504	23.9208	22.7773	22.8367	22.7537	23.4341	23.5331	23.3037	22.7231	23.2643	23.8347	24.0107	23.8523	23.8321	22.4889	NaN	NaN	NaN	2	9	9	0.17478	P62195;Q8NB90	P62195	26S protease regulatory subunit 8	PSMC5
25.3542	24.7347	23.8388	23.7051	23.8308	24.312	23.9395	23.8722	23.6279	23.3564	23.2895	24.1411	23.9978	23.9829	23.9348	25.8475	24.0665	24.2488	24.9228	23.3632	NaN	NaN	NaN	3	17	17	0.174806	P05091;F8VP50;P00352	P05091	Aldehyde dehydrogenase, mitochondrial	ALDH2
22.2031	21.8895	22.4912	21.7179	21.7065	21.3578	22.242	21.6821	22.7602	21.6753	21.2112	21.3399	21.3992	21.3173	21.6987	21.5237	21.2121	21.1863	20.9477	22.1637	8	8	7	1	8	7	0.174906	P25685	P25685	DnaJ homolog subfamily B member 1	DNAJB1
NaN	23.2119	23.3669	21.8665	22.1884	21.3877	22.597	22.7201	21.8082	22.8787	22.2706	23.2306	23.036	22.5104	22.5387	24.6157	22.7742	22.3686	23.0667	23.9789	8	8	8	1	8	8	0.17518	P07203	P07203	Glutathione peroxidase 1	GPX1
20.8817	21.4579	21.8464	22.1117	21.2347	22.2289	21.5786	23.182	21.4239	22.3417	22.6909	22.1939	21.6307	21.7024	22.941	21.743	22.4249	22.3881	22.5775	21.0175	11	11	11	1	11	11	0.176236	Q8N9R8	Q8N9R8	Protein SCAI	SCAI
NaN	NaN	22.093	NaN	22.6515	NaN	21.7684	NaN	19.5821	NaN	NaN	NaN	NaN	22.2876	20.3629	NaN	NaN	19.549	NaN	NaN	3	3	3	1	3	3	0.176404	P12273	P12273	Prolactin-inducible protein	PIP
NaN	20.4998	NaN	20.5671	NaN	20.3713	NaN	20.5522	20.4166	NaN	19.9565	20.278	NaN	NaN	19.9153	NaN	20.8763	21.1525	21.0188	22.0769	2	2	2	1	2	2	0.177254	P62241	P62241	40S ribosomal protein S8	RPS8
23.8626	22.7422	23.5867	23.3687	23.7658	23.3939	24.0183	23.5299	22.6209	23.1324	23.8766	23.6734	23.5606	23.5937	23.4367	23.5448	24.3625	24.1966	24.2642	23.4546	9	9	7	1	9	7	0.177312	Q5SYC1	Q5SYC1	Clavesin-2	CLVS2
NaN	19.5924	20.2541	19.5935	18.7955	18.9579	18.6484	20.7616	18.8593	19.8817	17.7487	18.7197	19.8446	20.3137	20.4994	21.6367	NaN	19.4054	NaN	19.9913	2	2	2	1	2	2	0.17734	Q9NXU5	Q9NXU5	ADP-ribosylation factor-like protein 15	ARL15
22.5976	NaN	NaN	NaN	21.8611	21.7413	NaN	NaN	NaN	21.1999	21.7198	21.4768	21.3042	NaN	NaN	22.0437	NaN	NaN	NaN	21.2321	4	4	2	1	4	2	0.177847	O14787	O14787	Transportin-2	TNPO2
24.0835	NaN	NaN	NaN	NaN	18.9121	NaN	NaN	NaN	20.246	NaN	NaN	19.2438	19.6591	NaN	23.1834	NaN	NaN	NaN	24.4183	NaN	NaN	NaN	2	3	3	0.178108	P16949;Q93045	P16949	Stathmin	STMN1
22.1642	23.2943	21.4216	21.6211	21.9251	22.9481	22.4661	NaN	21.6028	21.1683	21.8628	22.3361	22.5738	23.1469	NaN	NaN	NaN	20.8873	21.4804	NaN	4	4	4	1	4	4	0.178707	Q9UBQ7	Q9UBQ7	Glyoxylate reductase/hydroxypyruvate reductase	GRHPR
NaN	NaN	20.7355	20.9285	20.1921	21.6412	19.9499	20.6134	NaN	20.2677	20.1653	20.175	NaN	NaN	20.4952	NaN	20.0061	19.5896	20.0915	NaN	2	2	2	1	2	2	0.1788	O60245	O60245	Protocadherin-7	PCDH7
27.9203	27.9853	28.1432	27.985	27.8983	27.7573	27.4123	27.8606	28.0006	28.1218	27.8048	27.6328	27.7296	27.6155	27.7655	28.8488	27.9937	27.9823	28.0653	27.9581	NaN	NaN	NaN	2	18	18	0.180429	P30153;P30154	P30153	Serine/threonine-protein phosphatase 2A 65 kDa regulatory subunit A alpha isoform	PPP2R1A
29.3599	27.8196	27.9493	28.5651	28.5836	28.1959	28.7012	28.2479	28.1519	28.298	28.344	28.1316	28.7569	28.215	28.1226	29.932	28.5158	28.5272	28.2977	29.9721	48	48	47	1	48	47	0.183108	P46821	P46821	Microtubule-associated protein 1B;MAP1B heavy chain;MAP1 light chain LC1	MAP1B
21.7294	22.0013	22.1395	21.5339	21.7285	21.1009	21.6345	22.2534	21.9107	22.7957	21.9771	21.147	21.4429	21.4631	21.5325	21.8121	20.7299	21.1052	21.3153	21.7715	6	6	6	1	6	6	0.184329	P54577	P54577	Tyrosine--tRNA ligase, cytoplasmic;Tyrosine--tRNA ligase, cytoplasmic, N-terminally processed	YARS
29.4518	29.549	29.623	29.3901	28.9924	29.3819	29.0759	29.2978	29.6657	29.6066	29.436	29.4309	29.1145	29.3248	29.5388	29.9967	29.4901	29.3143	29.5993	29.5323	12	12	12	1	12	12	0.185242	P45880	P45880	Voltage-dependent anion-selective channel protein 2	VDAC2
29.0077	30.6313	30.716	29.1021	29.8325	30.5003	30.9573	31.0908	30.3439	30.0668	30.0502	30.7805	30.6549	29.9993	30.0338	26.7401	29.6636	30.4135	30.2905	29.5827	10	10	6	1	10	6	0.185321	P69905	P69905	Hemoglobin subunit alpha	HBA1
22.5825	21.8585	22.6002	22.5916	22.9124	22.0649	22.3221	22.3835	22.2174	21.5103	22.3347	22.0258	20.9852	22.6438	21.918	22.5477	22.577	22.4638	22.1086	22.8813	8	8	8	1	8	8	0.185624	O95248	O95248	Myotubularin-related protein 5	SBF1
NaN	21.382	21.8838	21.478	21.4007	22.0436	21.4206	21.836	NaN	21.7996	21.4806	21.8213	21.7522	21.8403	21.6948	NaN	22.1702	21.7201	21.937	NaN	6	6	6	1	6	6	0.185693	O14525	O14525	Astrotactin-1	ASTN1
NaN	NaN	NaN	NaN	21.4084	NaN	20.8109	NaN	NaN	20.4602	NaN	NaN	19.4765	NaN	NaN	NaN	NaN	NaN	NaN	NaN	NaN	NaN	NaN	2	1	1	0.185819	P47813;O14602	P47813;O14602	Eukaryotic translation initiation factor 1A, X-chromosomal;Eukaryotic translation initiation factor 1A, Y-chromosomal	EIF1AX;EIF1AY
26.5371	26.5318	26.0322	26.0744	26.3881	26.2698	25.7742	24.6992	25.858	25.9959	25.8101	26.7948	26.1983	26.6596	25.5228	26.2865	25.178	25.3374	24.7015	26.5973	19	17	15	1	17	15	0.186217	Q14194	Q14194	Dihydropyrimidinase-related protein 1	CRMP1
26.8148	26.6862	27.0702	26.9064	26.2293	26.8197	26.6698	27.0335	27.2636	26.6633	26.8563	26.8298	26.2666	26.2761	27.0791	26.3198	27.1962	27.3984	27.2317	27.1427	15	7	7	1	7	7	0.18642	Q13555	Q13555	Calcium/calmodulin-dependent protein kinase type II subunit gamma	CAMK2G
22.5655	21.0752	22.1087	22.0624	22.2075	21.8466	21.7618	21.7203	21.4663	22.001	22.1888	21.0447	21.3699	21.6166	21.7917	22.3174	22.312	21.8927	21.4583	22.6308	4	2	2	1	2	2	0.186423	P11234	P11234	Ras-related protein Ral-B	RALB
NaN	23.2575	20.438	NaN	NaN	22.9574	21.6848	20.4428	21.2599	NaN	NaN	22.1463	22.4674	23.8164	20.6181	21.3716	20.5757	20.5012	21.5658	21.2974	2	2	2	1	2	2	0.186431	O75380	O75380	NADH dehydrogenase [ubiquinone] iron-sulfur protein 6, mitochondrial	NDUFS6
26.911	26.0965	26.5398	26.2722	26.0558	26.4275	26.5236	26.7821	27.0275	26.3517	26.5232	26.5641	26.0235	25.8766	26.1581	27.0006	27.052	26.4732	26.947	26.9201	NaN	NaN	NaN	2	19	19	0.187103	Q16795;H3BRM9	Q16795	NADH dehydrogenase [ubiquinone] 1 alpha subcomplex subunit 9, mitochondrial	NDUFA9
NaN	21.8263	23.0453	23.684	23.1689	23.3084	23.5749	22.9794	24.0979	23.9711	23.8747	23.1423	23.7057	23.4312	23.1618	22.7439	22.7211	23.94	23.5298	22.0343	3	3	3	1	3	3	0.187689	Q9GZT3	Q9GZT3	SRA stem-loop-interacting RNA-binding protein, mitochondrial	SLIRP
23.1806	23.4769	23.3192	20.6189	22.1977	23.3281	23.0744	NaN	22.5969	22.9534	21.9835	21.6182	21.0717	22.9275	21.503	NaN	NaN	NaN	NaN	21.3335	6	6	6	1	6	6	0.18876	P46108	P46108	Adapter molecule crk	CRK
30.0589	30.0835	29.3217	28.7793	29.0869	29.1625	29.1455	27.841	28.8471	29.0519	28.9059	29.3344	29.0813	29.891	28.2455	30.42	27.2177	27.5518	26.6606	30.0477	29	29	25	1	29	25	0.190391	Q16555	Q16555	Dihydropyrimidinase-related protein 2	DPYSL2
NaN	19.0353	20.1267	NaN	19.8876	20.7047	20.8452	NaN	19.4159	19.9499	19.9167	21.2569	20.701	21.1863	NaN	NaN	NaN	19.5911	18.8834	NaN	4	4	4	1	4	4	0.190469	P49593	P49593	Protein phosphatase 1F	PPM1F
NaN	20.2109	20.2312	NaN	NaN	20.2308	20.2377	20.4636	20.2483	20.7357	NaN	19.903	20.1915	20.2629	NaN	20.5669	20.1183	20.5942	NaN	21.0548	3	3	3	1	3	3	0.191271	Q9NZZ3	Q9NZZ3	Charged multivesicular body protein 5	CHMP5
24.235	23.76	25.2091	24.6324	24.6593	24.6372	24.8988	24.853	23.9202	25.1574	24.8581	24.7871	24.9664	24.6836	24.9432	25.6822	25.0899	24.6371	24.9891	24.7343	12	12	12	1	12	12	0.193318	O15075	O15075	Serine/threonine-protein kinase DCLK1	DCLK1
NaN	24.3066	24.8576	24.3384	NaN	24.1937	24.5934	25.2898	23.6899	24.6347	24.855	24.8281	24.679	24.0181	25.4073	24.5349	25.3887	25.137	24.9511	24.274	6	6	6	1	6	6	0.194202	Q9NS69	Q9NS69	Mitochondrial import receptor subunit TOM22 homolog	TOMM22
NaN	19.7065	19.749	NaN	NaN	NaN	NaN	19.2617	19.6844	NaN	NaN	NaN	NaN	19.4432	19.6708	NaN	NaN	NaN	NaN	NaN	2	2	1	1	2	1	0.194294	Q96MF6	Q96MF6	Coenzyme Q-binding protein COQ10 homolog A, mitochondrial	COQ10A
24.8698	24.0692	25.1744	24.3849	25.1805	24.4739	25.253	24.4822	23.9556	25.2278	25.4041	25.219	24.7488	23.8254	24.5921	24.4823	25.8917	26.054	26.0537	24.7783	NaN	NaN	NaN	4	6	5	0.194567	O75190;Q8WWF6;Q8NHS0;Q7Z6W7	O75190;Q8WWF6	DnaJ homolog subfamily B member 6;DnaJ homolog subfamily B member 3	DNAJB6;DNAJB3
NaN	NaN	NaN	NaN	NaN	22.9625	22.2732	NaN	NaN	21.4857	22.2973	22.2001	22.3841	22.2697	20.8347	NaN	NaN	NaN	NaN	NaN	2	2	2	1	2	2	0.195378	Q5U5X0	Q5U5X0	Complex III assembly factor LYRM7	LYRM7
23.833	26.0153	26.4001	26.6037	26.6664	26.364	26.6873	26.6978	26.4749	26.4101	26.8803	26.6661	26.6377	26.6629	26.2559	26.3496	27.1047	26.8526	27.1665	26.3892	32	32	32	1	32	32	0.195765	O60313	O60313	Dynamin-like 120 kDa protein, mitochondrial;Dynamin-like 120 kDa protein, form S1	OPA1
NaN	18.3523	18.3425	NaN	NaN	NaN	NaN	18.9079	18.4707	19.4173	NaN	NaN	NaN	NaN	19.4507	NaN	NaN	NaN	NaN	NaN	2	2	2	1	2	2	0.196442	Q02543	Q02543	60S ribosomal protein L18a	RPL18A
NaN	22.3626	NaN	NaN	22.0375	21.4302	21.9957	NaN	NaN	NaN	NaN	21.2762	21.6651	NaN	NaN	NaN	NaN	NaN	NaN	NaN	3	3	3	1	3	3	0.196588	Q96BJ3	Q96BJ3	Axin interactor, dorsalization-associated protein	AIDA
NaN	20.2321	18.8152	NaN	NaN	20.5629	19.7924	NaN	NaN	20.0726	20.0429	20.9343	20.9066	20.4701	20.4244	NaN	20.0849	20.6794	20.1392	20.2253	4	4	4	1	4	4	0.196761	Q9P000	Q9P000	COMM domain-containing protein 9	COMMD9
26.3995	25.5897	26.4621	26.1999	26.0493	26.3205	26.1404	26.769	25.8711	26.6406	26.1748	26.3246	26.3855	26.6398	26.3627	27.5226	26.3309	26.5343	26.069	26.496	27	23	23	1	23	23	0.197369	O94973	O94973	AP-2 complex subunit alpha-2	AP2A2
25.568	25.3175	25.8258	25.2625	25.4327	25.1183	25.2289	25.827	25.9791	25.8109	25.5109	26.1906	25.6534	25.0125	25.6319	25.7536	25.6497	25.5619	25.4497	24.7766	NaN	NaN	NaN	3	20	20	0.198208	Q9UKU0;Q9ULC5;P33121	Q9UKU0	Long-chain-fatty-acid--CoA ligase 6	ACSL6
23.1297	22.4381	22.7388	23.1161	23.0693	23.0393	22.5224	22.9826	23.1183	23.034	22.6332	22.9515	22.9553	22.8208	22.879	22.2763	23.6243	23.382	23.882	23.3469	6	6	6	1	6	6	0.198445	Q12905	Q12905	Interleukin enhancer-binding factor 2	ILF2
29.3932	28.9973	29.4138	29.554	29.4003	29.4451	29.5748	29.4481	29.38	29.5518	30.0923	29.3616	29.6638	29.2547	29.3627	29.58	30.0372	30.1051	29.952	29.1736	NaN	NaN	NaN	2	18	18	0.19851	P61266;P32856	P61266	Syntaxin-1B	STX1B
NaN	19.2152	19.6569	19.3129	NaN	19.2428	19.7224	NaN	19.8966	19.2464	19.2281	19.1089	19.3086	18.8381	20.0039	NaN	19.6257	NaN	19.4278	NaN	5	1	1	1	1	1	0.199023	Q14012	Q14012	Calcium/calmodulin-dependent protein kinase type 1	CAMK1
22.2877	25.4439	24.4601	25.9834	21.8233	26.2322	25.0741	23.6882	23.8866	24.5155	24.946	21.5102	23.2198	26.3776	22.504	23.3704	20.6114	24.5516	24.5826	21.0635	5	5	5	1	5	5	0.199731	P01034	P01034	Cystatin-C	CST3
NaN	19.7186	20.0989	NaN	NaN	20.6902	19.2846	19.7717	20.9681	NaN	19.6934	20.0316	19.5877	NaN	20.4539	NaN	NaN	NaN	21.3078	NaN	1	1	1	1	1	1	0.200268	Q9UDX5	Q9UDX5	Mitochondrial fission process protein 1	MTFP1
NaN	20.8491	21.3495	20.7803	NaN	21.7367	21.8178	20.7617	NaN	21.4079	21.7908	NaN	21.175	NaN	21.4941	NaN	22.1786	21.8934	21.5924	NaN	3	3	3	1	3	3	0.200513	Q9UK41	Q9UK41	Vacuolar protein sorting-associated protein 28 homolog	VPS28
NaN	NaN	20.4798	NaN	NaN	20.7741	NaN	20.5741	NaN	NaN	19.6901	20.5669	19.8095	20.0254	20.1682	NaN	NaN	19.3588	NaN	NaN	2	2	2	1	2	2	0.200912	Q9Y3C4	Q9Y3C4	EKC/KEOPS complex subunit TPRKB	TPRKB
30.7119	31.609	31.7472	31.8449	31.4894	31.8112	31.7409	31.5248	31.2456	31.7906	31.9084	31.7844	31.7455	31.7628	31.6154	31.0514	31.5148	31.6034	31.4066	30.9501	40	40	40	1	40	40	0.20112	P61764	P61764	Syntaxin-binding protein 1	STXBP1
24.8962	26.0908	24.5738	24.7095	24.983	25.2658	24.0398	24.5896	24.295	24.6384	23.8417	25.3141	24.5196	25.3631	24.4191	24.7796	23.8465	24.1978	25.3278	22.782	15	15	15	1	15	15	0.203051	P80404	P80404	4-aminobutyrate aminotransferase, mitochondrial	ABAT
22.1242	22.5007	22.6738	22.4789	22.406	22.7816	22.3484	21.6566	22.7631	22.9537	22.5624	22.656	22.524	22.9333	21.6349	21.9924	22.2183	22.44	22.6608	NaN	NaN	NaN	NaN	2	3	3	0.20327	Q93096;Q12974	Q93096;Q12974	Protein tyrosine phosphatase type IVA 1;Protein tyrosine phosphatase type IVA 2	PTP4A1;PTP4A2
NaN	NaN	20.4548	20.5614	19.5764	NaN	19.7365	20.3846	20.7366	20.4108	20.8913	20.2955	19.6655	NaN	19.9973	NaN	21.1159	21.0127	20.7488	NaN	3	3	3	1	3	3	0.203738	Q92520	Q92520	Protein FAM3C	FAM3C
22.622	23.497	23.4125	23.4255	23.8986	23.2584	22.7649	23.1799	23.4502	23.4972	23.4886	23.1283	23.2633	23.2512	23.5036	23.843	23.5822	23.2728	23.4054	23.7924	10	10	10	1	10	10	0.204151	P48643	P48643	T-complex protein 1 subunit epsilon	CCT5
22.4562	24.2763	23.9689	23.6858	23.54	24.0307	23.9364	23.9649	23.493	24.2967	23.9816	23.9281	23.9752	24.3796	23.5869	22.4228	23.8733	24.6475	22.6121	23.1439	NaN	NaN	NaN	3	10	9	0.204769	Q9HCH3;Q86YQ8;Q8IYJ1	Q9HCH3;Q86YQ8	Copine-5;Copine-8	CPNE5;CPNE8
21.5268	23.1028	23.048	21.1494	22.4597	22.9187	22.8639	21.2836	21.78	22.9564	22.7893	21.7509	23.2466	23.2904	21.8556	NaN	NaN	21.3151	NaN	21.4485	7	7	5	1	7	5	0.204877	Q96FC7	Q96FC7	Phytanoyl-CoA hydroxylase-interacting protein-like	PHYHIPL
20.0303	19.6276	19.9438	20.3163	20.0331	19.907	19.6796	20.3983	20.9711	20.6223	20.1664	20.3324	19.8163	19.9518	20.0667	20.7041	20.599	20.5782	19.163	20.4704	2	2	2	1	2	2	0.20519	P21589	P21589	5-nucleotidase	NT5E
24.4634	23.5718	23.218	23.8611	23.6055	23.5099	23.495	23.4387	23.3287	23.4842	23.7384	23.7507	23.4988	23.6234	23.5315	23.826	23.6082	24.0893	23.6432	25.1725	6	6	6	1	6	6	0.206056	P61160	P61160	Actin-related protein 2	ACTR2
27.7067	28.3947	27.0503	28.058	27.8708	28.171	27.4855	27.5608	27.2049	27.4661	27.4379	28.7257	27.9053	28.2634	27.1451	28.142	26.7833	26.9897	27.7612	27.2956	33	33	33	1	33	33	0.206191	Q99798	Q99798	Aconitate hydratase, mitochondrial	ACO2
NaN	19.359	NaN	NaN	NaN	20.6589	NaN	19.9806	19.6687	NaN	NaN	20.7102	20.082	NaN	19.7852	NaN	19.4185	19.6502	19.4514	19.5214	2	2	2	1	2	2	0.207702	Q8N6D5	Q8N6D5	Ankyrin repeat domain-containing protein 29	ANKRD29
20.2286	NaN	18.2352	NaN	NaN	19.0853	18.9775	18.0503	NaN	NaN	17.7933	20.2738	19.5457	19.8878	NaN	21.7163	17.9151	20.8398	19.9638	21.8403	2	2	2	1	2	2	0.208641	P51649	P51649	Succinate-semialdehyde dehydrogenase, mitochondrial	ALDH5A1
NaN	NaN	NaN	NaN	NaN	22.8089	21.7828	NaN	19.8974	NaN	20.7881	21.8513	21.9256	NaN	NaN	NaN	NaN	NaN	NaN	22.9025	1	1	1	1	1	1	0.208743	P56181	P56181	NADH dehydrogenase [ubiquinone] flavoprotein 3, mitochondrial	NDUFV3
21.9704	24.4235	23.9652	23.3199	23.5273	23.9581	23.5827	23.5519	23.5773	23.9825	23.4576	23.8592	23.8213	23.4761	23.388	21.9417	23.5811	23.5223	23.5581	22.3828	10	10	10	1	10	10	0.209093	P51659	P51659	Peroxisomal multifunctional enzyme type 2;(3R)-hydroxyacyl-CoA dehydrogenase;Enoyl-CoA hydratase 2	HSD17B4
21.8634	22.7585	22.8603	22.3865	22.5208	22.0611	22.5603	22.8941	22.7583	22.5767	23.5014	22.9138	22.5155	22.5772	21.8206	23.3141	22.8078	22.7371	23.2352	NaN	4	4	4	1	4	4	0.209373	Q99259	Q99259	Glutamate decarboxylase 1	GAD1
NaN	NaN	20.032	NaN	NaN	20.3634	20.499	20.863	NaN	19.7492	21.2396	21.1392	NaN	NaN	NaN	NaN	21.469	21.809	20.9534	20.3993	1	1	1	1	1	1	0.209593	O14490	O14490	Disks large-associated protein 1	DLGAP1
24.1874	22.8945	23.8259	23.63	23.5003	23.0759	23.7071	24.3393	22.9333	23.845	23.0452	23.3606	23.7569	22.9386	23.9456	24.5341	23.6516	23.8731	23.3385	24.1839	4	3	3	1	3	3	0.209677	P24534	P24534	Elongation factor 1-beta	EEF1B2
27.3156	27.2874	27.0752	27.3738	27.717	27.2475	27.0677	27.6562	27.8828	27.0265	27.1454	27.5303	27.3353	27.0397	27.3945	25.7571	27.2266	27.8477	27.0472	26.0986	NaN	NaN	NaN	2	4	4	0.210896	P68104;Q5VTE0	P68104;Q5VTE0	Elongation factor 1-alpha 1;Putative elongation factor 1-alpha-like 3	EEF1A1;EEF1A1P5
NaN	21.1987	21.3759	21.0601	22.183	20.9817	21.5724	21.3269	21.1585	22.0603	21.0039	21.0316	22.0791	23.0579	21.3562	NaN	NaN	19.8956	21.1949	NaN	2	2	2	1	2	2	0.211248	P61970	P61970	Nuclear transport factor 2	NUTF2
NaN	NaN	20.2105	21.9452	NaN	19.8938	NaN	NaN	19.8502	NaN	NaN	NaN	19.3264	19.9129	NaN	NaN	NaN	19.8774	NaN	NaN	3	3	3	1	3	3	0.211579	Q8NFU3	Q8NFU3	Thiosulfate sulfurtransferase/rhodanese-like domain-containing protein 1	TSTD1
NaN	18.159	NaN	NaN	18.0495	NaN	NaN	18.6111	18.3474	NaN	NaN	NaN	NaN	NaN	NaN	NaN	18.721	18.201	18.6466	NaN	1	1	1	1	1	1	0.212889	P08243	P08243	Asparagine synthetase [glutamine-hydrolyzing]	ASNS
NaN	22.8226	23.5839	23.1022	23.7814	23.4714	23.4175	22.703	22.5114	23.6291	23.2678	22.7242	23.7783	24.0885	22.693	23.4348	NaN	22.2335	22.0623	23.4471	4	4	4	1	4	4	0.21305	P58546	P58546	Myotrophin	MTPN
23.7385	25.37	25.0368	24.5969	23.9271	24.8349	24.5991	24.6358	24.9402	25.3279	24.5979	25.2179	24.3914	23.5118	24.8377	22.3334	24.1736	24.7062	24.5572	23.179	5	5	5	1	5	5	0.213536	P62330	P62330	ADP-ribosylation factor 6	ARF6
NaN	21.5317	20.2369	20.8262	21.0031	NaN	NaN	NaN	19.887	19.7778	20.7604	20.6594	20.9295	20.529	NaN	NaN	20.1887	NaN	20.2281	NaN	4	3	3	1	3	3	0.213571	P48163	P48163	NADP-dependent malic enzyme	ME1
20.4558	21.9767	20.0834	19.6257	NaN	20.8771	NaN	NaN	20.3233	19.9655	NaN	20.3946	NaN	19.2271	19.7209	NaN	NaN	NaN	19.7765	19.7017	3	3	3	1	3	3	0.214291	O43708	O43708	Maleylacetoacetate isomerase	GSTZ1
NaN	18.967	19.805	NaN	20.0903	21.5802	22.075	22.459	22.3146	22.075	20.2038	20.3499	21.7397	22.5235	20.9233	NaN	20.0289	21.8153	21.8826	NaN	3	3	3	1	3	3	0.214415	Q9NV96	Q9NV96	Cell cycle control protein 50A	TMEM30A
NaN	19.9893	21.0158	NaN	20.99	20.7554	21.0235	19.7937	20.5354	19.8597	20.7331	20.5816	20.9421	21.1947	20.0426	NaN	19.8752	NaN	20.4382	NaN	3	3	3	1	3	3	0.214605	Q9BXW6	Q9BXW6	Oxysterol-binding protein-related protein 1	OSBPL1A
NaN	25.6561	27.4515	27.6108	24.5665	27.2022	27.221	27.3318	27.2464	27.1549	27.6067	27.4252	27.1237	27.2206	27.3791	26.6403	27.4892	27.4322	27.9741	26.7938	2	2	2	1	2	2	0.216507	P14406	P14406	Cytochrome c oxidase subunit 7A2, mitochondrial	COX7A2
NaN	NaN	22.1953	NaN	NaN	22.0325	22.1412	22.3686	NaN	22.3037	22.2486	21.7666	22.1758	23.157	21.9978	22.0748	22.9425	23.8157	22.7759	22.915	5	5	5	1	5	5	0.216689	P11441	P11441	Ubiquitin-like protein 4A	UBL4A
24.3964	23.788	22.9722	23.8721	21.5299	23.1263	23.5303	24.2572	23.82	23.679	23.825	23.3423	23.8197	23.5341	23.7754	24.1029	23.8976	23.4756	23.6248	24.5579	10	10	9	1	10	9	0.216803	Q9Y376	Q9Y376	Calcium-binding protein 39	CAB39
27.2348	25.2705	26.6889	27.4185	26.2756	27.6557	26.9578	25.4381	24.9192	25.5002	26.8293	27.2613	27.2099	26.4576	26.2993	27.0435	27.7308	28.1904	27.2092	26.0493	16	3	3	1	3	3	0.216821	Q9BUF5	Q9BUF5	Tubulin beta-6 chain	TUBB6
22.358	23.7674	23.8401	22.8138	22.662	22.5009	22.9067	23.1638	22.518	22.9549	23.105	22.0231	22.6318	22.7679	23.4349	21.6001	22.3343	22.5835	21.9342	NaN	NaN	NaN	NaN	2	10	9	0.216978	Q6IBS0;H0Y858	Q6IBS0;H0Y858	Twinfilin-2	TWF2
22.2776	21.6236	22.6325	22.809	22.245	22.2989	22.6369	22.6426	22.8379	22.5701	23.0123	22.7291	22.722	22.4672	23.0897	23.2407	23.1577	22.9955	23.335	21.2511	8	8	8	1	8	8	0.217105	Q9NZQ3	Q9NZQ3	NCK-interacting protein with SH3 domain	NCKIPSD
21.1895	21.0356	21.4812	NaN	20.7314	21.8097	21.5222	21.2382	21.3088	21.5675	21.6366	21.6069	21.8689	21.4183	21.161	22.4028	21.4341	21.7461	21.3423	21.9521	NaN	NaN	NaN	3	3	3	0.217681	Q9Y4G8;E9PCH4;Q8TEU7	Q9Y4G8	Rap guanine nucleotide exchange factor 2	RAPGEF2
27.4355	28.2992	28.9854	27.8017	27.6894	28.017	28.8526	29.8171	29.2709	29.0891	28.3934	28.8501	28.82	28.2606	29.8483	27.4395	29.2071	28.5983	29.5955	26.9414	10	10	10	1	10	10	0.217846	P13073	P13073	Cytochrome c oxidase subunit 4 isoform 1, mitochondrial	COX4I1
NaN	23.9563	23.2487	23.801	20.0074	23.9755	24.119	24.368	23.2716	24.2612	24.2481	24.6923	24.0438	24.1596	24.4022	NaN	24.2387	24.013	24.3441	23.0778	4	4	4	1	4	4	0.218123	Q9Y3C6	Q9Y3C6	Peptidyl-prolyl cis-trans isomerase-like 1	PPIL1
23.5831	18.8113	20.6841	23.9638	21.1657	21.5788	22.6923	22.0724	21.4125	NaN	24.9906	23.5681	24.3827	22.4915	20.447	24.2628	23.7784	24.3341	23.0715	22.9638	2	2	2	1	2	2	0.218569	Q8TEW0	Q8TEW0	Partitioning defective 3 homolog	PARD3
NaN	21.4899	21.3121	NaN	NaN	20.4661	NaN	21.4627	20.5509	19.5332	21.2951	21.2261	21.1025	NaN	21.2318	NaN	21.6681	22.2858	NaN	NaN	5	4	4	1	4	4	0.218704	Q9Y6V0	Q9Y6V0	Protein piccolo	PCLO
20.3404	20.713	21.3877	NaN	NaN	21.4428	21.5326	20.3842	20.2445	21.892	20.7895	20.8199	20.3569	20.0288	20.8506	20.0867	NaN	20.1429	NaN	NaN	7	5	5	1	5	5	0.219518	Q15700	Q15700	Disks large homolog 2	DLG2
25.1603	27.7096	25.066	25.5811	26.491	25.7077	25.9711	26.7939	26.8062	25.791	25.9628	26.2021	26.1269	26.4089	25.6966	25.7453	25.5839	26.0147	25.8743	25.2173	18	18	16	1	18	16	0.221556	P27338	P27338	Amine oxidase [flavin-containing] B	MAOB
21.1727	20.6063	22.1509	20.8412	20.7181	20.8374	20.7507	22.6545	20.909	23.0341	20.69	20.9631	21.0373	NaN	22.4573	22.6822	20.8478	20.9444	21.175	23.0535	3	3	3	1	3	3	0.222077	Q9NUJ1	Q9NUJ1	Mycophenolic acid acyl-glucuronide esterase, mitochondrial	ABHD10
NaN	NaN	NaN	NaN	NaN	20.0013	NaN	NaN	NaN	18.5001	NaN	19.5804	20.6246	20.9453	NaN	NaN	NaN	18.4116	18.9714	NaN	1	1	1	1	1	1	0.223314	Q9UIL1	Q9UIL1	Short coiled-coil protein	SCOC
22.9696	21.9332	22.0654	21.2954	NaN	21.4716	22.0752	22.9618	21.8978	23.2037	21.2376	21.3059	21.5693	21.4495	22.3537	23.6907	21.9973	21.6292	22.2045	24.478	5	5	5	1	5	5	0.223321	Q9UJZ1	Q9UJZ1	Stomatin-like protein 2, mitochondrial	STOML2
NaN	22.2921	24.6201	24.2282	25.2527	23.556	24.2825	24.8748	23.9538	24.4745	25.275	23.4408	23.0407	20.5521	24.8641	24.6403	25.1716	24.8139	24.4185	24.8201	4	4	4	1	4	4	0.223934	O95167	O95167	NADH dehydrogenase [ubiquinone] 1 alpha subcomplex subunit 3	NDUFA3
21.6196	21.4356	20.9765	21.023	21.4945	21.5495	20.9037	NaN	21.4836	20.9492	21.2448	21.8428	22.678	21.3469	NaN	NaN	20.5727	22.3198	21.8621	23.7624	NaN	NaN	NaN	2	5	5	0.224314	O14818;Q8TAA3	O14818;Q8TAA3	Proteasome subunit alpha type-7;Proteasome subunit alpha type-7-like	PSMA7;PSMA8
NaN	20.2518	21.9928	NaN	NaN	21.3459	20.994	22.1747	22.6075	21.4524	21.5186	20.4651	22.6068	21.388	22.4743	NaN	23.2995	23.3794	23.5372	19.6902	4	4	4	1	4	4	0.224924	Q96DA6	Q96DA6	Mitochondrial import inner membrane translocase subunit TIM14	DNAJC19
NaN	NaN	NaN	NaN	NaN	20.3767	19.8784	19.9969	NaN	19.9072	20.244	20.1137	NaN	20.326	20.5874	21.9859	20.2782	21.5368	19.7239	NaN	5	5	5	1	5	5	0.225537	Q96RR4	Q96RR4	Calcium/calmodulin-dependent protein kinase kinase 2	CAMKK2
NaN	NaN	19.1079	20.0342	19.5487	NaN	NaN	NaN	19.5892	NaN	19.8292	NaN	NaN	NaN	19.6182	NaN	20.958	19.9257	20.765	NaN	2	2	2	1	2	2	0.225916	P04844	P04844	Dolichyl-diphosphooligosaccharide--protein glycosyltransferase subunit 2	RPN2
28.2919	27.8673	27.2477	27.0693	27.1648	27.505	27.3795	26.4099	26.7679	27.3848	26.7103	26.8586	27.4184	28.0522	25.6695	27.5575	26.509	27.0463	26.3735	28.1355	NaN	NaN	NaN	2	21	12	0.226307	P0DMV9;P0DMV8	P0DMV9;P0DMV8
23.0548	23.7857	22.7178	22.8941	22.7497	22.3959	22.1879	23.166	22.9197	22.3396	22.7818	21.574	22.5007	21.5867	22.9214	22.806	23.1541	22.6903	22.8124	22.5789	3	3	3	1	3	3	0.22633	P16112	P16112	Aggrecan core protein;Aggrecan core protein 2	ACAN
NaN	18.9758	19.3904	NaN	NaN	NaN	NaN	18.8732	NaN	NaN	NaN	NaN	NaN	18.7435	NaN	NaN	NaN	NaN	NaN	NaN	1	1	1	1	1	1	0.226572	Q96CM8	Q96CM8	Acyl-CoA synthetase family member 2, mitochondrial	ACSF2
30.563	29.9406	29.7436	30.6661	30.0696	30.2271	29.9588	29.4227	30.5426	29.9047	29.7585	30.073	30.0793	29.7737	30.089	29.9863	29.3222	29.6042	29.1236	30.4891	25	25	22	1	25	22	0.226747	P62258	P62258	14-3-3 protein epsilon	YWHAE
25.7486	25.6637	25.9153	25.37	25.7675	25.6277	25.3179	25.5336	25.8133	25.8536	25.4373	25.3071	25.5362	25.4694	25.3664	25.7956	25.234	25.1057	24.9499	25.8062	19	19	19	1	19	19	0.227036	Q12931	Q12931	Heat shock protein 75 kDa, mitochondrial	TRAP1
23.1137	22.4065	22.7651	22.2223	24.1596	21.2942	21.2396	23.7889	23.9864	22.1187	23.3519	23.6127	23.9729	21.9876	22.3793	NaN	23.4123	23.6213	23.2074	NaN	NaN	NaN	NaN	3	9	9	0.227295	P01023;P20742;CON__ENSEMBL:ENSBTAP00000024146	P01023	Alpha-2-macroglobulin	A2M
NaN	21.9916	23.0293	22.3905	22.6017	21.8632	22.7641	22.6923	23.0153	23.2585	23.031	22.5385	22.9804	22.6143	22.6753	21.8712	22.6662	23.5403	22.893	NaN	12	12	12	1	12	12	0.2275	Q07065	Q07065	Cytoskeleton-associated protein 4	CKAP4
24.7375	24.2358	24.4388	24.2544	24.2689	24.7996	24.5129	26.3894	24.0951	24.3415	24.8209	24.8313	24.3097	24.5526	24.4319	24.7926	24.2113	24.7168	23.8546	22.9498	20	20	20	1	20	20	0.227658	O75955	O75955	Flotillin-1	FLOT1
NaN	23.8704	23.0626	NaN	26.5541	NaN	NaN	26.1046	27.1732	NaN	NaN	NaN	NaN	NaN	NaN	NaN	24.9814	NaN	NaN	NaN	NaN	NaN	NaN	2	2	2	0.228214	Q9Y6D5;Q9Y6D6	Q9Y6D5;Q9Y6D6	Brefeldin A-inhibited guanine nucleotide-exchange protein 2;Brefeldin A-inhibited guanine nucleotide-exchange protein 1	ARFGEF2;ARFGEF1
21.4748	22.1775	22.6163	22.559	22.6554	20.6934	21.9477	22.4562	22.066	22.5476	23.0444	22.0578	22.6572	22.4061	22.384	22.2856	22.488	23.1125	22.7174	21.8096	3	3	3	1	3	3	0.229662	Q9BUT1	Q9BUT1	3-hydroxybutyrate dehydrogenase type 2	BDH2
NaN	NaN	18.6736	20.8667	NaN	20.7449	19.977	20.4309	NaN	NaN	20.4277	20.2728	21.1777	21.3572	19.315	NaN	NaN	NaN	NaN	NaN	3	3	3	1	3	3	0.231096	Q86TV6	Q86TV6	Tetratricopeptide repeat protein 7B	TTC7B
20.4317	21.5973	22.0954	21.1963	23.1382	21.5649	22.6228	23.1838	21.4151	21.508	23.0273	23.161	22.8803	23.0933	22.4027	21.1816	22.6413	22.4574	22.8919	20.6818	8	8	8	1	8	8	0.231157	Q68D91	Q68D91	Metallo-beta-lactamase domain-containing protein 2	MBLAC2
NaN	19.4288	19.9117	19.1954	NaN	21.4777	NaN	21.2482	18.5314	NaN	NaN	NaN	NaN	NaN	21.2945	NaN	NaN	21.7389	21.3017	NaN	NaN	NaN	NaN	3	1	1	0.23125	Q93077;Q7L7L0;P04908	Q93077;Q7L7L0;P04908	Histone H2A type 1-C;Histone H2A type 3;Histone H2A type 1-B/E	HIST1H2AC;HIST3H2A;HIST1H2AB
27.2737	26.673	26.771	27.1772	26.8012	26.6733	26.7964	26.3176	26.5908	26.8283	26.7596	26.1756	26.8227	27.084	26.5711	27.3325	26.2248	26.5139	26.2987	26.5484	14	14	9	1	14	9	0.231695	Q99962	Q99962	Endophilin-A1	SH3GL2
NaN	NaN	20.8001	NaN	19.8171	NaN	19.9241	NaN	20.4154	20.0666	20.61	NaN	NaN	NaN	20.4167	NaN	20.8089	21.3385	NaN	NaN	2	1	1	1	1	1	0.231825	Q5JU85	Q5JU85	IQ motif and SEC7 domain-containing protein 2	IQSEC2
22.3311	21.4369	22.1494	21.9031	22.0569	21.7656	22.2694	21.9012	21.9169	22.1664	22.5351	22.4027	22.5455	21.2644	21.215	22.5928	22.8211	21.9361	22.727	24.3802	6	6	6	1	6	6	0.232208	P28066	P28066	Proteasome subunit alpha type-5	PSMA5
NaN	20.0393	NaN	NaN	19.2091	NaN	19.3668	NaN	NaN	NaN	19.1615	19.3576	NaN	NaN	NaN	NaN	19.9902	19.6561	19.7838	NaN	1	1	1	1	1	1	0.232266	Q6GYQ0	Q6GYQ0	Ral GTPase-activating protein subunit alpha-1	RALGAPA1
21.3197	21.6921	23.0294	23.0913	22.7355	21.5821	22.2916	23.6013	23.9819	22.6306	22.9007	21.8777	22.3526	22.605	22.7745	22.5536	22.9005	22.8507	22.2679	NaN	4	4	4	1	4	4	0.232862	P41217	P41217	OX-2 membrane glycoprotein	CD200
NaN	NaN	20.1358	NaN	NaN	NaN	NaN	20.2016	20.0589	20.3217	19.3096	NaN	NaN	NaN	19.7309	NaN	NaN	19.1229	NaN	NaN	1	1	1	1	1	1	0.232887	O00519	O00519	Fatty-acid amide hydrolase 1	FAAH
28.9584	29.1996	28.6462	28.4846	27.4164	28.325	28.7333	26.811	28.5013	28.3874	28.1355	28.184	28.6894	28.5405	27.883	29.3039	26.2319	26.7871	26.5688	29.1774	11	11	11	1	11	11	0.233557	O94811	O94811	Tubulin polymerization-promoting protein	TPPP
24.8622	22.9456	23.7749	23.4687	23.5385	23.29	23.8944	24.3381	23.2481	23.827	23.8266	23.8804	23.3737	23.21	23.7412	24.2247	24.4764	24.49	23.9469	23.6682	7	4	4	1	4	4	0.234348	P20339	P20339	Ras-related protein Rab-5A	RAB5A
21.7951	21.887	22.252	23.6604	23.3415	23.1427	23.4246	23.1626	23.2552	22.9455	22.8598	22.9935	22.9162	22.7246	23.7021	NaN	23.4472	23.0963	23.2377	NaN	5	5	5	1	5	5	0.234551	Q99523	Q99523	Sortilin	SORT1
24.2036	23.824	23.9408	24.2269	24.411	24.2201	20.9971	21.4549	23.8285	23.6808	23.5166	21.884	24.1545	24.1063	23.0634	23.304	NaN	21.6219	NaN	21.8465	4	4	4	1	4	4	0.234722	P26885	P26885	Peptidyl-prolyl cis-trans isomerase FKBP2	FKBP2
NaN	20.2665	20.3689	20.5344	20.8117	NaN	20.9603	20.6007	NaN	20.9026	20.4689	20.5467	21.0096	20.6277	20.3072	NaN	20.5052	20.4203	20.459	20.5864	1	1	1	1	1	1	0.23496	Q15120	Q15120	[Pyruvate dehydrogenase (acetyl-transferring)] kinase isozyme 3, mitochondrial	PDK3
23.0479	23.9829	24.3775	23.4005	22.9849	21.5229	NaN	24.4575	22.8864	23.9665	23.7489	NaN	22.2825	22.0416	23.8605	24.0629	23.5793	23.8731	24.9831	23.577	10	10	9	1	10	9	0.236513	Q16798	Q16798	NADP-dependent malic enzyme, mitochondrial	ME3
22.9157	22.0701	22.3409	23.4584	21.8472	22.2955	21.6831	22.7964	22.4977	22.6765	21.771	22.1132	21.7939	21.3237	22.8221	21.9891	22.6219	22.64	23.0678	22.8251	2	2	2	1	2	2	0.236518	Q53FP2	Q53FP2	Transmembrane protein 35	TMEM35
28.1599	27.6022	28.0068	28.2022	28.1975	27.92	28.4908	28.0918	28.0035	27.8993	28.4871	28.4772	28.3708	28.1028	27.9292	27.8077	28.1236	27.9826	28.1771	27.8444	26	26	24	1	26	24	0.23728	Q01813	Q01813	ATP-dependent 6-phosphofructokinase, platelet type	PFKP
NaN	NaN	NaN	NaN	NaN	21.2304	21.2784	NaN	NaN	NaN	NaN	NaN	21.0988	20.6359	NaN	NaN	NaN	22.9904	NaN	NaN	1	1	1	1	1	1	0.238141	Q4G0I0	Q4G0I0	Protein CCSMST1	CCSMST1
21.3157	24.0542	24.2791	23.9847	24.3272	23.8561	24.2142	23.977	23.8555	24.76	24.8847	23.8139	23.9153	24.3318	24.3172	24.2502	25.2591	25.0939	25.0204	23.097	8	8	8	1	8	8	0.238177	Q9UPV7	Q9UPV7	Protein KIAA1045	KIAA1045
22.1468	21.0053	21.3484	20.9831	20.3557	20.6661	21.3898	19.8675	21.2227	21.3521	20.182	20.7543	20.8845	21.0269	21.0242	NaN	NaN	NaN	NaN	NaN	3	3	3	1	3	3	0.238651	Q96EY8	Q96EY8	Cob(I)yrinic acid a,c-diamide adenosyltransferase, mitochondrial	MMAB
NaN	20.9719	20.8178	NaN	NaN	20.524	20.557	20.7362	21.23	21.1989	21.009	21.1957	20.6489	20.7556	21.0117	NaN	20.9597	20.6904	20.6237	NaN	2	2	2	1	2	2	0.239754	Q16878	Q16878	Cysteine dioxygenase type 1	CDO1
NaN	NaN	NaN	NaN	NaN	NaN	NaN	NaN	19.8485	NaN	NaN	NaN	19.2547	NaN	NaN	NaN	20.0336	NaN	21.1267	NaN	1	1	1	1	1	1	0.240013	P46777	P46777	60S ribosomal protein L5	RPL5
23.1527	21.7541	22.6836	22.0935	21.4848	22.1036	22.3709	22.1904	22.1918	22.7726	22.3852	21.42	21.8565	22.2018	22.9816	23.2884	21.958	21.9762	22.0383	24.2157	7	7	7	1	7	7	0.240381	O14576	O14576	Cytoplasmic dynein 1 intermediate chain 1	DYNC1I1
24.1324	24.8494	24.3029	24.5036	25.3778	25.1602	24.9501	24.8647	24.5632	24.1239	25.1202	25.0785	25.2908	24.939	24.6965	NaN	24.8116	24.3546	24.573	23.6274	14	11	11	1	11	11	0.240456	P17858	P17858	ATP-dependent 6-phosphofructokinase, liver type	PFKL
NaN	18.5085	NaN	18.6906	NaN	19.5384	19.1939	NaN	19.681	NaN	18.9015	19.8407	NaN	NaN	NaN	NaN	NaN	NaN	NaN	NaN	1	1	1	1	1	1	0.240583	Q8TBF2	Q8TBF2	Prostamide/prostaglandin F synthase	FAM213B
NaN	22.5255	NaN	20.0782	NaN	22.2132	NaN	NaN	19.6939	NaN	19.8156	NaN	NaN	21.4035	NaN	NaN	NaN	NaN	NaN	20.3653	4	4	4	1	4	4	0.240898	P62993	P62993	Growth factor receptor-bound protein 2	GRB2
28.0809	27.9016	28.0943	27.6338	28.0972	28.0098	27.8445	28.0173	27.5792	27.9228	27.8408	27.801	27.8434	28.0248	27.6563	28.5663	27.9782	27.8864	27.9501	28.5749	25	25	25	1	25	25	0.241046	Q13423	Q13423	NAD(P) transhydrogenase, mitochondrial	NNT
25.5211	25.6543	26.3406	23.274	27.3152	25.7023	27.0369	27.5167	26.0687	24.9327	25.0066	25.6364	25.762	25.2037	24.7863	21.709	25.1513	25.0967	25.3158	26.155	NaN	NaN	NaN	2	5	5	0.241144	P02042;P02100	P02042	Hemoglobin subunit delta	HBD
28.5651	28.5665	28.0102	28.8936	28.5989	28.6093	28.1459	27.7909	28.0236	28.571	28.4294	28.5036	28.7381	28.8173	27.7023	27.7371	28.2374	28.2055	28.7817	28.2222	28	28	19	1	28	19	0.241229	P31150	P31150	Rab GDP dissociation inhibitor alpha	GDI1
23.3857	21.9733	23.5847	24.0882	NaN	NaN	NaN	19.538	NaN	20.634	NaN	NaN	23.4367	NaN	NaN	20.6772	NaN	21.7328	23.6551	23.5975	2	2	2	1	2	2	0.241249	Q9NZJ4	Q9NZJ4	Sacsin	SACS
25.529	23.2506	23.5788	24.0076	23.8188	23.9503	24.4485	25.2791	24.0378	24.5695	24.4892	23.7016	24.0872	23.4745	24.9397	24.9849	24.4203	24.2798	24.0466	25.4355	18	18	17	1	18	17	0.241401	Q8WXF7	Q8WXF7	Atlastin-1	ATL1
23.405	22.0522	23.1234	22.3108	23.1107	22.6655	23.2814	22.7825	23.3178	23.1822	23.6987	23.0968	23.1929	23.3288	23.0404	23.5449	23.0475	23.0755	23.1733	22.3859	11	11	11	1	11	11	0.241428	O60763	O60763	General vesicular transport factor p115	USO1
NaN	22.532	22.7214	22.4255	22.061	22.7348	22.5884	23.036	23.5013	23.0696	22.7491	22.609	22.0791	22.0917	22.9564	NaN	22.2747	22.0231	22.6426	21.1277	2	2	2	1	2	2	0.241933	P00156	P00156	Cytochrome b	MT-CYB
NaN	21.1996	21.7335	22.3458	NaN	22.2621	22.5399	21.8524	22.2429	21.9694	22.3852	22.5813	22.4384	22.1196	22.6974	22.2538	22.7271	22.808	NaN	21.8489	5	5	5	1	5	5	0.242411	Q9Y3D0	Q9Y3D0	Mitotic spindle-associated MMXD complex subunit MIP18	FAM96B
NaN	24.5947	24.7833	24.444	24.6718	24.2881	24.646	24.6317	24.5971	24.6814	24.5136	24.6047	24.6159	23.8858	24.2361	23.9914	24.6185	24.6746	24.4608	20.9198	16	16	16	1	16	16	0.242545	P04843	P04843	Dolichyl-diphosphooligosaccharide--protein glycosyltransferase subunit 1	RPN1
21.1589	20.0197	21.5685	19.2937	20.2594	20.164	20.235	21.2174	20.7288	21.3432	20.5813	NaN	NaN	21.2131	21.4726	21.0701	20.2088	20.4423	19.9735	21.2932	5	3	3	1	3	3	0.243437	Q12959	Q12959	Disks large homolog 1	DLG1
NaN	22.4455	22.7355	20.9987	21.3271	21.4794	21.0942	22.5114	22.5376	22.3314	20.5986	21.5196	20.9128	21.7697	22.5697	NaN	20.5784	20.2043	20.0196	NaN	NaN	NaN	NaN	2	1	1	0.244558	P62837;P61077	P62837;P61077	Ubiquitin-conjugating enzyme E2 D2;Ubiquitin-conjugating enzyme E2 D3	UBE2D2;UBE2D3
NaN	NaN	NaN	19.7939	19.4128	19.3201	19.5296	18.9363	NaN	18.8846	19.3763	19.1173	NaN	NaN	NaN	NaN	NaN	18.9068	19.9565	NaN	2	2	2	1	2	2	0.244783	Q9Y2Z4	Q9Y2Z4	Tyrosine--tRNA ligase, mitochondrial	YARS2
22.332	25.6751	27.1534	26.9751	26.7093	25.7006	26.9192	27.4379	27.1102	27.2755	27.1756	26.2745	26.4291	26.4228	27.2711	26.7362	26.6922	26.7253	27.0847	25.7835	4	4	4	1	4	4	0.244913	O43676	O43676	NADH dehydrogenase [ubiquinone] 1 beta subcomplex subunit 3	NDUFB3
21.2862	20.2583	20.8231	20.1651	21.3236	20.1116	21.8425	20.5449	20.538	20.8558	21.6837	21.0889	21.3864	20.9156	21.1069	21.7186	21.6377	20.7214	20.8733	22.1643	4	4	4	1	4	4	0.245124	Q8IYB4	Q8IYB4	PEX5-related protein	PEX5L
NaN	20.3963	21.7912	22.4267	20.3074	22.4821	21.0964	21.4167	20.8202	21.6979	NaN	21.641	NaN	21.6856	21.2385	21.9458	19.4655	19.9038	20.5937	NaN	5	5	5	1	5	5	0.245275	P61081	P61081	NEDD8-conjugating enzyme Ubc12	UBE2M
NaN	23.8005	25.2048	24.8162	25.0075	23.8654	24.1665	25.7141	25.3332	25.0891	24.6999	24.0785	25.271	24.3361	25.4081	25.2395	24.6449	24.862	26.0406	24.1891	NaN	NaN	NaN	2	4	3	0.245446	Q9Y241;C9JAW5	Q9Y241;C9JAW5	HIG1 domain family member 1A, mitochondrial	HIGD1A
NaN	20.1291	NaN	18.6356	19.9323	NaN	NaN	18.9888	NaN	NaN	18.2229	NaN	NaN	NaN	NaN	NaN	NaN	NaN	NaN	NaN	1	1	1	1	1	1	0.246742	P05362	P05362	Intercellular adhesion molecule 1	ICAM1
22.6006	23.5434	22.8052	22.8751	24.5916	23.6949	23.2291	23.1533	23.9503	21.6762	22.088	23.1409	22.7719	22.7904	22.6808	23.1889	22.6179	23.1061	22.8186	22.9278	9	7	7	1	7	7	0.246812	Q9H254	Q9H254	Spectrin beta chain, non-erythrocytic 4	SPTBN4
28.946	29.3347	29.0203	29.1632	29.3308	29.1756	29.0179	29.0129	28.6494	28.9945	29.0437	29.1126	29.2286	29.3624	28.8042	28.9244	28.7788	29.061	28.7546	29.3454	69	69	62	1	69	62	0.247066	Q01484	Q01484	Ankyrin-2	ANK2
25.0381	24.6069	23.8689	23.7829	24.8352	23.8133	24.4098	23.4028	24.6343	24.1524	23.6459	24.3321	24.204	24.0625	23.2185	23.9574	24.2344	24.0009	23.9872	24.1252	7	7	6	1	7	6	0.247266	P29692	P29692	Elongation factor 1-delta	EEF1D
19.7492	21.0387	NaN	NaN	20.5984	20.9755	20.1876	20.8438	20.7552	21.1219	20.3242	20.725	20.3126	20.7769	20.7828	NaN	NaN	21.4453	20.3738	21.546	5	2	2	1	2	2	0.247397	Q9NUP9	Q9NUP9	Protein lin-7 homolog C	LIN7C
20.5757	22.8384	23.0267	22.3126	21.6172	21.3809	21.2222	22.0443	21.5257	21.3505	20.9382	21.3014	20.8745	22.1187	21.8368	20.9137	21.5338	21.3248	21.4491	20.0643	5	5	5	1	5	5	0.24745	Q9GZM7	Q9GZM7	Tubulointerstitial nephritis antigen-like	TINAGL1
29.7192	28.2224	28.4701	29.0844	29.2436	29.1737	31.1439	29.1669	29.7128	29.0761	30.464	30.6094	30.1119	29.261	29.6402	29.2314	30.3697	30.5555	29.5018	30.7863	14	14	14	1	14	14	0.247688	P02686	P02686	Myelin basic protein	MBP
NaN	NaN	18.3713	NaN	19.7572	19.2661	19.5922	NaN	NaN	NaN	NaN	20.409	19.4862	19.574	NaN	NaN	NaN	NaN	NaN	NaN	1	1	1	1	1	1	0.247885	Q9H3Q1	Q9H3Q1	Cdc42 effector protein 4	CDC42EP4
27.1897	26.7804	27.4459	26.8578	26.8994	26.5745	26.7125	27.3883	27.2434	27.8173	26.852	26.8978	26.8523	26.9474	27.373	27.907	27.2947	27.1146	26.9404	26.8605	18	5	5	1	5	5	0.247908	P50570	P50570	Dynamin-2	DNM2
NaN	NaN	19.6147	NaN	NaN	18.0003	18.6463	19.3161	18.83	NaN	18.991	19.1781	19.3659	19.1576	NaN	NaN	18.9643	19.7517	19.5433	NaN	4	4	4	1	4	4	0.248066	P22570	P22570	NADPH:adrenodoxin oxidoreductase, mitochondrial	FDXR
30.4397	30.1498	30.2257	30.3225	30.7763	30.1251	30.8066	30.5794	29.9723	30.2204	30.6518	29.8176	30.2147	30.1547	30.2997	31.0774	30.4438	30.2537	30.3322	30.6828	14	12	12	1	12	12	0.2482	P09471	P09471	Guanine nucleotide-binding protein G(o) subunit alpha	GNAO1
25.2788	26.5161	26.2756	25.9716	26.3362	25.966	25.9371	26.0611	26.2082	26.1765	26.2988	26.0539	25.6836	25.704	25.5791	24.7951	25.8937	26.6123	26.179	24.4571	3	3	3	1	3	3	0.248268	O43169	O43169	Cytochrome b5 type B	CYB5B
NaN	19.424	20.0633	NaN	NaN	19.3318	NaN	NaN	NaN	NaN	19.02	NaN	NaN	19.2965	NaN	NaN	NaN	NaN	NaN	NaN	1	1	1	1	1	1	0.249191	Q9NQ88	Q9NQ88	Fructose-2,6-bisphosphatase TIGAR	TIGAR
21.2568	20.2533	20.8311	20.7992	20.5532	20.3308	21.0458	20.6522	20.0024	20.2163	20.6367	20.3922	20.8626	20.6011	20.4968	22.0204	20.5341	20.5129	20.3442	21.8801	3	3	3	1	3	3	0.249195	Q5TC12	Q5TC12	ATP synthase mitochondrial F1 complex assembly factor 1	ATPAF1
22.2874	NaN	20.1706	21.1786	20.6675	21.1095	21.5073	21.683	21.9083	21.4822	21.2325	21.1069	21.2398	21.7076	21.6787	22.2872	21.4144	21.3629	21.0937	22.1502	NaN	NaN	NaN	2	2	2	0.249615	Q9NZM3;Q15811	Q9NZM3;Q15811	Intersectin-2;Intersectin-1	ITSN2;ITSN1
22.5676	21.6036	21.7646	21.576	21.7149	22.5021	22.8104	21.4273	22.1093	21.9375	22.8928	22.9259	23.2168	22.3188	22.2883	22.3656	21.7827	22.1857	21.014	21.55	8	8	8	1	8	8	0.249787	Q15046	Q15046	Lysine--tRNA ligase	KARS
19.6316	NaN	19.4268	19.7244	NaN	20.3434	20.9159	19.3828	21.2797	NaN	20.5677	20.3107	20.1099	NaN	NaN	20.419	21.2161	20.776	NaN	NaN	4	4	4	1	4	4	0.250233	P05455	P05455	Lupus La protein	SSB
NaN	NaN	NaN	19.9334	19.7102	20.4867	20.7051	NaN	NaN	20.2798	19.8558	20.5467	20.2998	NaN	NaN	NaN	NaN	20.5932	20.9298	NaN	1	1	1	1	1	1	0.251738	P09874	P09874	Poly [ADP-ribose] polymerase 1	PARP1
NaN	NaN	19.144	NaN	19.0701	NaN	NaN	19.9007	NaN	19.415	19.4289	NaN	NaN	NaN	19.2931	NaN	NaN	19.8773	NaN	NaN	1	1	1	1	1	1	0.252	Q6UXV4	Q6UXV4	MICOS complex subunit MIC27	APOOL
21.8674	22.7008	22.9415	22.7364	22.5076	22.1541	22.4054	22.9654	22.8575	22.6074	23.0155	22.2971	22.3751	22.4908	22.322	22.8365	22.9106	22.5571	22.7315	23.5252	4	4	4	1	4	4	0.252053	P31146	P31146	Coronin-1A	CORO1A
23.3704	NaN	NaN	22.4551	23.2219	NaN	22.4446	NaN	20.8326	NaN	24.0416	NaN	20.7622	22.3728	NaN	23.7884	22.9376	23.2926	21.8446	25.8913	3	3	3	1	3	3	0.252481	P29966	P29966	Myristoylated alanine-rich C-kinase substrate	MARCKS
NaN	21.4823	21.2127	21.9999	21.5999	22.067	21.6743	21.3407	21.1263	21.6186	22.4669	21.7431	21.8459	21.6414	21.3119	NaN	22.6408	21.9822	22.5312	NaN	4	4	4	1	4	4	0.252726	P50402	P50402	Emerin	EMD
28.919	29.2924	29.368	29.3847	28.9405	29.3163	29.2295	29.3814	29.2874	29.3676	29.6612	29.2794	29.121	28.9271	29.5347	29.2148	29.7142	29.4252	29.5615	29.064	24	5	5	1	5	5	0.252865	P07437	P07437	Tubulin beta chain	TUBB
22.5957	NaN	22.9915	23.0812	23.1005	21.6676	22.5392	22.6892	23.0442	23.3153	23.3236	22.624	23.0869	22.7048	23.2331	23.4338	23.3468	22.6741	22.1766	24.4519	11	11	11	1	11	11	0.253167	P55060	P55060	Exportin-2	CSE1L
31.7865	32.1349	32.0725	32.1645	31.9837	31.5688	31.8156	31.8491	32.2721	31.8552	32.0424	31.647	31.694	31.4842	32.5255	31.596	31.7507	31.6645	31.0723	30.8818	26	26	25	1	26	25	0.253399	P12277	P12277	Creatine kinase B-type	CKB
NaN	NaN	20.9989	20.5208	20.9035	20.3263	21.1164	20.9742	21.1288	20.7305	20.5428	20.7914	20.5171	20.6265	20.8677	NaN	21.1426	20.8745	21.2045	NaN	7	2	2	1	2	2	0.253844	P11277	P11277	Spectrin beta chain, erythrocytic	SPTB
NaN	21.4747	21.5422	22.0035	21.5734	21.967	22.0536	22.2315	22.8633	21.9076	21.3566	21.4594	22.177	NaN	21.4933	NaN	21.3189	21.8896	21.6464	21.6403	4	4	4	1	4	4	0.254061	P83731	P83731	60S ribosomal protein L24	RPL24
25.7718	25.8098	26.4455	26.2452	26.3982	26.3631	26.3535	26.2131	26.4067	26.2387	26.2375	26.4985	26.0433	26.1355	26.2528	26.0894	26.1022	25.8064	26.4177	25.1366	21	21	21	1	21	21	0.254527	P36776	P36776	Lon protease homolog, mitochondrial	LONP1
NaN	18.8367	NaN	19.0871	19.4966	20.284	18.8001	19.5947	19.2221	NaN	18.8211	20.4389	19.905	19.6128	20.4441	NaN	19.9838	19.4782	19.8496	NaN	1	1	1	1	1	1	0.255062	Q9UJW0	Q9UJW0	Dynactin subunit 4	DCTN4
NaN	18.9425	18.6206	NaN	NaN	19.2824	19.4868	19.4481	19.4947	NaN	19.2701	19.8242	NaN	NaN	18.9776	NaN	19.3663	NaN	19.7933	NaN	3	3	3	1	3	3	0.25522	Q92552	Q92552	28S ribosomal protein S27, mitochondrial	MRPS27
23.9066	23.6405	23.4555	24.1612	24.1053	24.0092	23.5226	21.4994	23.3652	23.6825	23.4717	24.1694	23.544	23.4708	23.4269	23.2804	23.6758	24.0632	24.4485	23.3801	4	4	4	1	4	4	0.256414	P48066	P48066	Sodium- and chloride-dependent GABA transporter 3	SLC6A11
24.9957	24.3947	24.7324	24.6285	25.1088	24.6931	25.107	24.3337	24.2853	24.3104	24.8986	24.7794	25.0323	24.5439	24.672	24.6867	24.5158	24.8113	24.2843	24.6159	14	14	14	1	14	14	0.256642	Q13561	Q13561	Dynactin subunit 2	DCTN2
21.528	22.4465	23.1594	22.9459	22.4893	22.9672	22.9135	23.7449	22.8933	23.4121	23.0197	23.5241	23.0933	23.234	23.3336	20.4142	23.273	23.2426	22.8633	23.4242	6	6	6	1	6	6	0.256721	Q9GZN7	Q9GZN7	Protein rogdi homolog	ROGDI
NaN	20.8881	20.857	NaN	NaN	NaN	NaN	20.65	20.749	NaN	NaN	NaN	20.7707	NaN	20.5396	NaN	21.7802	21.1328	22.1561	NaN	7	1	1	1	1	1	0.25749	Q93084	Q93084	Sarcoplasmic/endoplasmic reticulum calcium ATPase 3	ATP2A3
NaN	20.5041	20.3099	20.1626	20.4058	19.2637	20.2392	20.2734	19.4378	20.1526	19.855	19.8574	19.7407	NaN	20.2335	NaN	20.1405	20.4355	20.1398	NaN	NaN	NaN	NaN	2	4	4	0.257911	H3BMM5;Q96AX1	H3BMM5;Q96AX1	Vacuolar protein sorting-associated protein 33A	VPS33A
30.3622	29.0444	30.3346	30.5347	29.8867	29.9762	30.8382	30.4757	30.3577	30.4412	30.5832	30.1697	30.2833	29.4193	30.7885	30.5584	30.8836	30.4261	30.626	30.0358	33	29	29	1	29	29	0.258376	Q16352	Q16352	Alpha-internexin	INA
26.7793	27.3603	26.0136	25.9744	25.9786	25.9941	26.4954	26.3583	26.0827	26.5184	26.4553	26.4383	25.7837	27.0676	25.3181	27.4591	25.424	25.2256	25.6629	26.1453	14	14	11	1	14	11	0.259037	Q06830	Q06830	Peroxiredoxin-1	PRDX1
NaN	21.9472	23.9573	23.7189	24.1508	24.2708	24.1828	23.7715	24.0223	23.7861	25.0157	24.2301	23.7173	23.1301	23.8878	23.6154	25.1132	24.5536	24.5658	24.4677	3	3	3	1	3	3	0.259729	O75438	O75438	NADH dehydrogenase [ubiquinone] 1 beta subcomplex subunit 1	NDUFB1
19.9637	20.5116	21.6016	20.5929	21.1274	NaN	21.0364	21.1032	NaN	21.3889	21.1274	20.8388	21.3456	21.1774	21.3718	NaN	21.339	20.8901	NaN	NaN	3	3	3	1	3	3	0.259897	Q5TH69	Q5TH69	Brefeldin A-inhibited guanine nucleotide-exchange protein 3	ARFGEF3
NaN	NaN	18.6427	19.1145	NaN	NaN	NaN	19.2674	NaN	19.2255	NaN	NaN	NaN	NaN	NaN	21.194	NaN	NaN	NaN	NaN	2	2	2	1	2	2	0.260561	Q14318	Q14318	Peptidyl-prolyl cis-trans isomerase FKBP8	FKBP8
20.8951	19.9579	19.9488	20.3772	19.7584	20.0752	20.8024	22.2093	20.0379	20.8908	20.7486	20.0814	21.5636	20.3812	21.6961	21.5615	19.9456	21.0039	20.4124	19.9388	6	6	6	1	6	6	0.260816	Q9UQB8	Q9UQB8	Brain-specific angiogenesis inhibitor 1-associated protein 2	BAIAP2
21.4813	21.0013	20.377	19.6745	20.6915	21.3812	NaN	21.0051	20.2112	20.5812	19.3575	NaN	NaN	20.4068	NaN	NaN	NaN	21.5133	19.936	22.6072	3	3	3	1	3	3	0.261062	P62424	P62424	60S ribosomal protein L7a	RPL7A
25.9051	26.0561	26.4934	25.5611	25.8516	26.1107	26.9256	27.047	26.3719	26.5197	26.7087	26.0643	26.0382	25.9879	26.8116	26.5529	26.875	25.7994	26.8788	26.2241	14	14	14	1	14	14	0.261468	O95299	O95299	NADH dehydrogenase [ubiquinone] 1 alpha subcomplex subunit 10, mitochondrial	NDUFA10
NaN	24.0818	23.7767	24.8166	24.8984	25.127	24.3466	23.8126	24.4271	23.9907	24.4464	24.1843	24.6317	24.55	23.6552	23.0074	24.0794	24.758	24.4312	NaN	4	4	4	1	4	4	0.261565	Q16643	Q16643	Drebrin	DBN1
23.7668	22.9233	24.0383	24.0263	24.0918	23.9173	23.716	23.6992	23.9647	24.3084	24.156	23.6501	23.8693	22.7823	24.025	23.1533	25.1077	25.437	24.9049	23.29	9	9	9	1	9	9	0.261786	P62906	P62906	60S ribosomal protein L10a	RPL10A
NaN	20.5649	NaN	21.2183	NaN	20.7938	NaN	NaN	20.5983	NaN	21.6405	NaN	21.4136	21.3626	NaN	NaN	NaN	21.3957	NaN	NaN	2	2	2	1	2	2	0.262039	Q9BRG1	Q9BRG1	Vacuolar protein-sorting-associated protein 25	VPS25
28.238	26.6058	27.0299	26.9221	27.1782	27.1577	27.35	26.9829	26.8641	26.8692	27.332	27.25	27.3011	27.1165	26.9055	27.394	27.4059	27.455	27.4407	28.2498	NaN	NaN	NaN	2	41	40	0.262061	Q9Y4I1;Q9NQX4	Q9Y4I1	Unconventional myosin-Va	MYO5A
NaN	20.7152	21.2915	20.1939	NaN	NaN	NaN	20.2257	20.5078	20.5386	NaN	20.1639	19.7408	NaN	20.3316	NaN	19.8743	20.5197	20.6811	NaN	4	4	4	1	4	4	0.262738	P55884	P55884	Eukaryotic translation initiation factor 3 subunit B	EIF3B
26.1867	26.569	26.9008	27.0574	26.0871	26.4395	26.7827	26.9494	26.8464	26.8105	26.8159	26.7366	26.7286	26.731	27.0831	26.759	26.5137	26.672	26.2674	25.6194	NaN	NaN	NaN	2	10	10	0.264304	Q13526;O15428	Q13526	Peptidyl-prolyl cis-trans isomerase NIMA-interacting 1	PIN1
NaN	NaN	19.3737	NaN	19.7796	20.0147	NaN	18.7112	19.4786	19.4357	NaN	NaN	20.2022	NaN	19.2234	NaN	NaN	18.5284	NaN	NaN	2	2	2	1	2	2	0.264628	P27986	P27986	Phosphatidylinositol 3-kinase regulatory subunit alpha	PIK3R1
NaN	20.2047	21.0194	19.9399	NaN	19.9378	19.488	19.7917	NaN	21.1859	19.9326	19.8317	19.9813	NaN	NaN	NaN	20.4717	21.1321	20.6413	NaN	1	1	1	1	1	1	0.265058	P46776	P46776	60S ribosomal protein L27a	RPL27A
NaN	20.568	22.2886	21.4303	21.4488	20.8364	20.5456	21.2105	21.6511	21.9081	21.4384	20.9338	21.6077	21.1649	21.8733	22.4286	20.9236	21.0503	21.8304	22.2257	1	1	1	1	1	1	0.265323	Q13459	Q13459	Unconventional myosin-IXb	MYO9B
NaN	22.1087	22.1749	21.2655	21.5037	21.002	21.5054	22.6088	21.7071	22.5449	21.8451	22.8598	21.1982	20.8073	22.3069	21.5353	21.7183	22.2307	22.2459	23.2234	NaN	NaN	NaN	2	7	4	0.265754	P62701;Q8TD47	P62701	40S ribosomal protein S4, X isoform	RPS4X
25.98	26.4285	24.9933	25.0957	25.0101	25.7226	24.8206	25.0678	25.4265	24.5413	24.5682	25.7693	25.2172	25.8454	24.4602	24.9269	24.6157	24.8742	23.9802	26.2171	14	14	14	1	14	14	0.265814	Q15019	Q15019	Septin-2	2016-09-02
26.2856	24.5648	23.743	24.7781	24.6386	24.3574	23.0161	23.2137	24.6375	23.4563	22.8495	24.2626	23.7798	24.0855	23.3991	25.1545	22.5874	21.9705	22.8235	25.4614	9	9	9	1	9	9	0.265859	O00154	O00154	Cytosolic acyl coenzyme A thioester hydrolase	ACOT7
NaN	NaN	20.4179	20.3785	NaN	20.5549	20.126	20.794	19.921	19.705	19.9762	20.9278	20.8876	20.0519	20.4859	NaN	21.3292	20.4647	20.9934	20.4047	2	2	2	1	2	2	0.266053	Q13015	Q13015	Protein AF1q	MLLT11
NaN	20.7895	20.803	20.2475	NaN	20.4923	20.5082	21.2544	20.9097	21.0868	21.313	20.9249	20.5192	20.6439	21.2048	21.597	20.2566	20.2505	20.329	20.6346	1	1	1	1	1	1	0.266674	Q15746	Q15746	Myosin light chain kinase, smooth muscle;Myosin light chain kinase, smooth muscle, deglutamylated form	MYLK
24.6285	24.8516	25.1272	24.2536	24.6073	24.4005	24.5753	25.2591	24.4567	24.6875	24.3627	24.6478	24.7184	24.8557	24.9815	23.4889	25.0466	24.2134	24.96	20.9082	12	12	12	1	12	12	0.266842	Q07960	Q07960	Rho GTPase-activating protein 1	ARHGAP1
21.825	21.0528	21.8017	21.4337	20.863	21.3319	20.8111	22.0807	21.6448	21.6313	20.0316	21.197	NaN	NaN	22.4693	22.4311	21.754	21.3342	21.3555	21.42	4	4	4	1	4	4	0.267252	Q8NFV4	Q8NFV4	Alpha/beta hydrolase domain-containing protein 11	ABHD11
23.0983	22.8407	22.1815	21.8455	22.4518	21.6417	22.3725	21.7026	22.4418	22.0911	21.9265	22.062	21.8672	21.9985	22.2175	22.171	22.4027	22.4167	22.4556	21.6436	3	3	3	1	3	3	0.268199	Q9H313	Q9H313	Protein tweety homolog 1	TTYH1
NaN	NaN	NaN	13.5864	NaN	NaN	NaN	NaN	NaN	NaN	14.5404	NaN	17.3265	14.4639	NaN	NaN	15.1004	17.9443	19.1609	NaN	1	1	1	1	1	1	0.269199	Q08117	Q08117	Amino-terminal enhancer of split	AES
21.4886	NaN	NaN	21.0812	21.2724	NaN	20.9015	21.3601	NaN	21.9991	20.5542	21.4799	21.4039	21.01	20.9929	21.9946	21.4925	22.3068	21.5206	NaN	1	1	1	1	1	1	0.270142	Q9UBQ5	Q9UBQ5	Eukaryotic translation initiation factor 3 subunit K	EIF3K
25.0595	25.1364	22.6513	23.714	24.3962	24.1972	24.5045	23.152	23.8325	23.2878	23.5412	24.0696	23.9063	24.2238	23.3305	24.2656	23.5781	23.0549	22.5877	24.9132	18	10	10	1	10	10	0.270672	P54652	P54652	Heat shock-related 70 kDa protein 2	HSPA2
22.285	22.6197	23.1969	22.7444	23.05	22.6534	22.8847	23.2764	22.2751	22.4238	23.3206	22.8435	22.6516	23.1964	22.762	23.4406	22.9768	22.7876	23.0871	23.5391	9	9	8	1	9	8	0.270697	Q14643	Q14643	Inositol 1,4,5-trisphosphate receptor type 1	ITPR1
25.6955	26.1042	26.2534	25.5669	26.1048	25.664	25.7821	25.737	25.6781	25.3551	26.2023	25.7167	25.7697	25.4293	25.6345	26.973	26.0532	25.6557	25.6215	26.3116	NaN	NaN	NaN	2	20	20	0.271251	Q14203;E7EWF7	Q14203	Dynactin subunit 1	DCTN1
29.3486	30.1493	30.1117	29.7876	29.6249	29.872	29.7223	30.4693	30.491	30.0947	29.8097	29.8853	29.79	29.4827	30.6914	30.2167	30.0912	29.8931	30.1975	29.5892	NaN	NaN	NaN	2	16	4	0.271264	P12236;Q9H0C2	P12236	ADP/ATP translocase 3;ADP/ATP translocase 3, N-terminally processed	SLC25A6
NaN	NaN	NaN	NaN	NaN	19.7523	20.3153	NaN	NaN	19.6945	NaN	19.6526	19.9207	19.8597	NaN	NaN	NaN	NaN	NaN	NaN	1	1	1	1	1	1	0.271309	Q9UQ80	Q9UQ80	Proliferation-associated protein 2G4	PA2G4
NaN	19.765	19.3905	NaN	NaN	NaN	NaN	19.9355	19.4751	19.544	19.913	19.3479	19.8098	19.4977	19.5247	19.5755	20.372	20.2658	19.8447	NaN	2	2	2	1	2	2	0.271371	Q8NAT1	Q8NAT1	Protein O-linked-mannose beta-1,4-N-acetylglucosaminyltransferase 2	POMGNT2
24.9163	26.4095	26.145	25.8012	25.9218	25.7798	26.0706	26.2694	26.2373	25.9773	26.0658	26.3385	25.8869	26.1361	26.1828	25.922	25.9339	26.1045	25.9499	26.2379	26	26	26	1	26	26	0.271547	P43304	P43304	Glycerol-3-phosphate dehydrogenase, mitochondrial	GPD2
NaN	NaN	20.0084	NaN	NaN	19.301	19.5103	20.2092	20.3444	20.1757	19.8886	19.8857	20.202	19.0216	20.0674	21.1921	20.3044	19.8805	20.8715	19.2345	1	1	1	1	1	1	0.27215	Q9BV81	Q9BV81	ER membrane protein complex subunit 6	EMC6
21.7254	21.2911	21.4799	21.5644	21.6317	22.2195	22.0837	23.0874	21.5663	21.8907	22.0395	22.1679	22.6514	21.3713	22.5804	NaN	22.6212	22.5319	22.2922	20.9522	NaN	NaN	NaN	2	8	8	0.272255	Q9BXS5;Q9Y6Q5	Q9BXS5	AP-1 complex subunit mu-1	AP1M1
NaN	NaN	22.4511	21.6906	22.4194	23.1484	22.6667	22.3568	21.8081	22.5166	22.7905	22.9927	22.9696	21.7941	22.5907	NaN	22.8086	23.0864	23.2275	NaN	NaN	NaN	NaN	2	3	3	0.272731	H3BQZ7;Q1KMD3	H3BQZ7;Q1KMD3	Heterogeneous nuclear ribonucleoprotein U-like protein 2	HNRNPUL2-BSCL2;HNRNPUL2
23.7205	23.6739	22.7235	23.5693	22.2142	22.6228	22.5118	21.3302	22.325	22.0546	22.4807	22.5353	22.908	23.3365	21.5382	23.3979	20.9211	21.5717	22.3692	23.9461	12	4	4	1	4	4	0.27293	Q14141	Q14141	Septin-6	2016-09-06
22.4615	21.4969	23.7062	23.2895	23.0324	22.7429	23.143	22.9704	22.4962	22.418	23.4601	23.8759	23.1411	21.8361	22.6457	22.4181	24.5473	24.3828	24.4942	22.6761	11	11	11	1	11	11	0.273701	P26640	P26640	Valine--tRNA ligase	VARS
21.835	21.0507	21.4077	NaN	NaN	NaN	20.5573	20.2213	20.4208	NaN	NaN	21.3557	20.6453	NaN	20.9187	21.3641	20.6737	NaN	21.0688	NaN	4	4	4	1	4	4	0.273789	P52209	P52209	6-phosphogluconate dehydrogenase, decarboxylating	PGD
29.5054	29.2563	30.0084	30.1666	29.4695	29.5757	29.6913	29.7812	29.9671	29.6039	29.8471	29.6772	29.6277	29.265	30.1664	29.488	30.3511	30.017	29.9923	29.5008	27	6	6	1	6	6	0.273928	P68366	P68366	Tubulin alpha-4A chain	TUBA4A
26.5304	26.9683	26.828	27.1925	27.5898	27.2256	27.1655	27.2502	26.6308	26.9526	27.2517	27.5979	27.334	27.1774	26.9353	26.2358	27.0724	26.7754	27.265	26.9191	18	17	16	1	17	16	0.273955	P08237	P08237	ATP-dependent 6-phosphofructokinase, muscle type	PFKM
22.1725	21.3931	21.6429	21.3007	21.5257	21.3243	21.5674	NaN	21.8925	21.8791	21.652	21.298	21.7126	21.3007	20.8534	21.444	21.4074	21.6973	21.4578	21.3101	2	2	2	1	2	2	0.27423	O14579	O14579	Coatomer subunit epsilon	COPE
28.3557	27.8425	27.8358	28.7138	27.7232	28.1627	27.6157	28.2624	27.8403	27.8773	27.8982	27.3833	27.2231	27.5519	27.9107	28.7551	27.7231	27.8113	27.6402	28.1846	9	9	9	1	9	9	0.274256	P51674	P51674	Neuronal membrane glycoprotein M6-a	GPM6A
NaN	22.8356	22.6959	22.2668	23.3859	NaN	20.4833	25.4825	NaN	26.8496	22.9099	24.2076	22.0283	21.2574	20.9852	NaN	NaN	22.6519	22.9037	NaN	12	12	12	1	12	12	0.274405	P12109	P12109	Collagen alpha-1(VI) chain	COL6A1
22.4228	22.3495	22.0985	22.4855	22.8976	21.8876	22.9249	22.4726	23.1686	22.0465	22.0774	22.1794	22.333	NaN	22.894	24.4285	22.5087	22.2911	22.4256	NaN	4	4	4	1	4	4	0.275054	O94919	O94919	Endonuclease domain-containing 1 protein	ENDOD1
21.1833	21.3712	NaN	NaN	NaN	NaN	NaN	NaN	NaN	NaN	NaN	NaN	20.1752	22.0048	NaN	20.4843	NaN	NaN	19.5541	20.3177	3	3	3	1	3	3	0.275139	Q9HC38	Q9HC38	Glyoxalase domain-containing protein 4	GLOD4
NaN	NaN	NaN	NaN	NaN	NaN	NaN	19.2597	18.5887	NaN	NaN	NaN	NaN	NaN	19.3015	19.7301	NaN	NaN	NaN	NaN	2	2	2	1	2	2	0.275598	Q8IYB5	Q8IYB5	Stromal membrane-associated protein 1	SMAP1
NaN	NaN	18.9127	NaN	NaN	18.5785	NaN	19.3702	18.956	18.7654	19.1547	NaN	NaN	18.5892	19.1846	18.7632	19.3113	19.0913	19.2413	NaN	2	1	1	1	1	1	0.277946	Q8NHH9	Q8NHH9	Atlastin-2	ATL2
NaN	NaN	19.2221	NaN	NaN	NaN	NaN	18.4445	NaN	NaN	NaN	NaN	18.7603	NaN	NaN	19.9444	18.8875	NaN	NaN	NaN	1	1	1	1	1	1	0.278156	P34897	P34897	Serine hydroxymethyltransferase, mitochondrial	SHMT2
NaN	NaN	21.2836	21.3263	NaN	21.0216	20.8532	21.8229	22.0343	21.3541	20.6813	20.3875	20.5664	20.2612	22.0421	NaN	21.0664	21.8032	21.4784	NaN	3	3	2	1	3	2	0.278187	Q9BWD3	Q9BWD3	Protein FAM127B	FAM127B
23.5223	26.0514	26.3184	25.7298	25.9524	25.314	25.5005	26.8569	25.0053	26.8406	26.1839	25.3695	25.8107	25.7528	25.9405	25.4369	26.3699	27.1178	26.7584	25.4631	18	18	17	1	18	17	0.279654	P35612	P35612	Beta-adducin	ADD2
NaN	20.19	21.1159	NaN	21.0384	20.6678	20.3147	NaN	21.2571	20.7035	NaN	NaN	20.7215	20.3611	19.9539	NaN	21.2415	21.8317	21.0894	22.4045	4	4	4	1	4	4	0.279718	Q15006	Q15006	ER membrane protein complex subunit 2	EMC2
24.2571	24.3796	24.5789	24.6311	24.4997	23.8353	24.2631	24.7142	24.1469	25.0527	24.938	24.2771	24.5781	24.3209	24.494	24.5314	24.4858	24.9535	24.3559	24.5426	13	13	8	1	13	8	0.280079	Q13153	Q13153	Serine/threonine-protein kinase PAK 1	PAK1
27.072	26.673	26.6566	27.0495	26.2799	26.3312	26.06	27.043	27.4235	27.0025	26.632	26.5254	26.0344	25.6629	27.2981	27.1048	27.0068	26.6531	26.9434	26.7778	14	6	6	1	6	6	0.280215	P05141	P05141	ADP/ATP translocase 2;ADP/ATP translocase 2, N-terminally processed	SLC25A5
NaN	22.8508	22.9099	23.1237	22.6054	23.3953	22.9274	20.2895	22.5911	22.0574	23.1244	23.376	22.4756	22.9282	22.1488	NaN	NaN	22.1843	22.3934	NaN	2	2	2	1	2	2	0.280553	Q9BQ69	Q9BQ69	O-acetyl-ADP-ribose deacetylase MACROD1	MACROD1
NaN	21.7752	21.703	21.3564	NaN	20.861	21.8858	22.8132	22.3275	21.1326	21.4846	NaN	20.8538	19.0371	23.037	NaN	22.1119	21.77	22.0344	21.8726	4	4	4	1	4	4	0.280656	Q9Y2C4	Q9Y2C4	Nuclease EXOG, mitochondrial	EXOG
NaN	23.7865	24.2237	23.9895	NaN	23.7738	23.4908	23.4569	24.0211	24.4163	23.6183	23.9499	23.8668	23.8138	23.5981	24.2297	22.7054	23.8548	23.8034	22.9644	5	5	5	1	5	5	0.281012	Q9H061	Q9H061	Transmembrane protein 126A	TMEM126A
23.7446	24.5238	21.4867	NaN	24.0792	22.214	21.9803	26.1063	21.3566	21.9399	22.3928	23.4305	22.5578	23.5045	21.2596	NaN	NaN	NaN	NaN	21.2973	18	18	1	1	18	1	0.281158	P0C0L5	P0C0L5	Complement C4-B;Complement C4 beta chain;Complement C4-B alpha chain;C4a anaphylatoxin;C4b-B;C4d-B;Complement C4 gamma chain	C4B
18.9924	20.2432	NaN	NaN	19.9246	NaN	20.3305	NaN	NaN	NaN	NaN	NaN	18.9513	19.5613	NaN	NaN	NaN	NaN	NaN	NaN	2	2	2	1	2	2	0.281593	Q7L1Q6	Q7L1Q6	Basic leucine zipper and W2 domain-containing protein 1	BZW1
23.5846	24.9097	23.8057	25.1491	24.0624	24.5583	23.8493	23.553	24.1608	24.1205	24.2706	23.4029	23.7045	24.0473	23.944	24.4022	23.4831	23.6066	23.613	24.5019	7	7	7	1	7	7	0.281864	Q04837	Q04837	Single-stranded DNA-binding protein, mitochondrial	SSBP1
NaN	20.6352	22.9116	21.4199	NaN	21.5187	20.562	23.1319	22.0566	22.4724	21.1113	21.6037	22.7199	NaN	23.4239	18.351	22.5615	20.6407	NaN	18.7628	NaN	NaN	NaN	2	2	2	0.284006	O14521;H3BRW5	O14521;H3BRW5	Succinate dehydrogenase [ubiquinone] cytochrome b small subunit, mitochondrial	SDHD
22.2477	22.0563	NaN	21.3039	21.3458	20.4231	21.0585	21.1354	21.6607	21.711	21.8561	21.1052	21.3321	21.2886	21.8336	22.2398	NaN	21.0548	22.6265	NaN	3	3	3	1	3	3	0.28438	Q9HBL7	Q9HBL7	Plasminogen receptor (KT)	PLGRKT
20.2974	20.5501	20.6744	20.9553	NaN	20.5673	20.9666	20.4194	20.6006	21.586	20.5969	20.4359	20.7746	21.8274	20.1783	20.8222	NaN	20.4388	21.0199	19.6967	3	3	3	1	3	3	0.284596	P22307	P22307	Non-specific lipid-transfer protein	SCP2
19.9159	22.0779	NaN	19.8444	NaN	19.6187	NaN	NaN	20.8707	18.6528	19.5379	19.4474	NaN	18.8066	NaN	NaN	NaN	19.1771	19.1581	NaN	1	1	1	1	1	1	0.284698	Q9NRQ2	Q9NRQ2	Phospholipid scramblase 4	PLSCR4
NaN	25.1602	21.6969	22.4259	23.2372	24.9047	22.6502	20.1062	23.5836	18.8325	21.3396	22.6984	23.1033	25.4412	NaN	NaN	NaN	NaN	20.5881	NaN	6	6	6	1	6	6	0.285036	P15121	P15121	Aldose reductase	AKR1B1
NaN	24.4606	25.7732	22.0943	24.1776	25.1356	24.857	23.871	22.8206	23.9806	24.0245	24.2037	25.1915	24.331	21.4228	NaN	23.5828	24.0472	24.1085	NaN	1	1	1	1	1	1	0.286898	Q3SYG4	Q3SYG4	Protein PTHB1	BBS9
NaN	NaN	20.764	NaN	20.8657	20.9919	NaN	NaN	NaN	NaN	20.9434	21.1052	NaN	NaN	NaN	NaN	NaN	21.6396	20.9743	NaN	3	3	3	1	3	3	0.286938	Q9Y3C0	Q9Y3C0	WASH complex subunit CCDC53	CCDC53
20.8029	NaN	NaN	20.5437	20.3153	20.2594	20.7926	NaN	20.7681	20.4576	20.8966	21.1297	21.4298	20.1106	NaN	NaN	21.1204	20.9138	21.4424	20.4431	2	2	2	1	2	2	0.287124	Q8TC26	Q8TC26	Transmembrane protein 163	TMEM163
24.8712	24.2485	25.1047	24.9304	24.6781	24.5043	25.4798	25.4743	25.6049	24.9736	25.296	25.5927	25.3292	24.7017	25.1306	25.2753	24.8836	25.8497	23.1683	24.7347	5	5	5	1	5	5	0.287891	O95139	O95139	NADH dehydrogenase [ubiquinone] 1 beta subcomplex subunit 6	NDUFB6
NaN	24.1796	NaN	NaN	23.0976	NaN	22.7046	22.9826	23.1707	22.3233	22.3384	23.1931	NaN	NaN	23.0713	22.3935	22.1333	22.258	23.3958	NaN	2	2	2	1	2	2	0.287906	P08572	P08572	Collagen alpha-2(IV) chain;Canstatin	COL4A2
23.7946	25.7934	25.0985	24.587	25.8928	25.1202	25.7922	24.9326	25.0144	24.9922	25.4161	23.1395	24.7738	24.7993	25.2288	24.8955	25.093	24.4053	21.9491	24.3839	10	10	10	1	10	10	0.288095	P84095	P84095	Rho-related GTP-binding protein RhoG	RHOG
NaN	23.4978	23.5235	22.9101	23.1038	23.1505	23.0462	23.1283	23.3115	23.1714	23.3083	23.412	23.4408	23.3824	23.26	21.3634	23.1371	23.1947	23.3889	NaN	NaN	NaN	NaN	2	5	5	0.288927	Q8TC12;H0YIZ8	Q8TC12;H0YIZ8	Retinol dehydrogenase 11	RDH11
24.9749	24.8706	24.6447	25.0498	24.9977	24.9857	24.6734	24.6794	24.7045	24.4468	24.7165	24.9668	24.7982	24.937	24.6341	24.8097	24.9613	24.9076	24.7543	24.7158	NaN	NaN	NaN	2	14	14	0.289336	Q9Y2A7;P55160	Q9Y2A7	Nck-associated protein 1	NCKAP1
23.0798	22.9714	23.1526	22.9656	23.1377	22.5033	22.8126	23.3281	23.6435	23.0199	22.8161	22.5997	22.4865	22.3095	23.4618	22.922	23.4918	23.3346	23.4113	22.6113	9	9	9	1	9	9	0.289417	P39656	P39656	Dolichyl-diphosphooligosaccharide--protein glycosyltransferase 48 kDa subunit	DDOST
21.4231	23.214	22.6719	21.2775	23.2372	22.5341	20.7855	21.8414	21.925	22.5158	22.0683	22.153	21.0377	20.5776	21.2593	21.094	20.8973	22.3069	21.5741	NaN	7	7	7	1	7	7	0.289626	O43272	O43272	Proline dehydrogenase 1, mitochondrial	PRODH
25.5079	25.5764	25.0397	24.9167	24.5818	24.9297	24.1876	24.9009	24.8603	24.718	24.5688	24.7743	24.5658	25.3171	24.9197	25.2558	23.9727	23.8909	24.047	25.1312	11	11	11	1	11	11	0.289645	Q9UH03	Q9UH03	Neuronal-specific septin-3	2016-09-03
NaN	21.6336	22.6881	20.8073	21.5042	21.4216	22.6997	20.5621	21.1291	21.5221	21.9631	20.8338	21.421	21.6345	NaN	22.8942	21.6872	20.77	21.8227	22.0734	5	5	5	1	5	5	0.290265	O14775	O14775	Guanine nucleotide-binding protein subunit beta-5	GNB5
NaN	23.7459	22.7127	21.8785	22.9155	22.9192	23.0132	23.4466	23.0795	23.6028	23.5516	23.8646	23.745	22.1122	22.9526	NaN	23.2523	23.2229	23.6164	NaN	7	7	7	1	7	7	0.291995	P55268	P55268	Laminin subunit beta-2	LAMB2
20.7046	18.8138	NaN	NaN	NaN	NaN	NaN	NaN	NaN	NaN	NaN	NaN	NaN	18.4716	NaN	21.6186	NaN	NaN	NaN	20.8063	NaN	NaN	NaN	2	1	1	0.29336	P05937;P22676	P05937;P22676	Calbindin;Calretinin	CALB1;CALB2
23.8543	24.2076	24.6972	24.3067	24.3259	23.9618	23.2536	24.3543	24.2356	24.9231	24.3267	23.5915	23.5471	23.8777	24.6188	24.2418	24.2707	24.1774	24.4224	24.9038	12	12	12	1	12	12	0.29382	P17987	P17987	T-complex protein 1 subunit alpha	TCP1
27.0147	27.1789	27.8838	27.2492	27.8523	27.9049	28.0821	27.8398	27.5876	27.2953	27.8873	28.0329	27.9044	27.5156	28.0687	27.7684	28.2394	28.3673	28.6198	26.8919	25	25	25	1	25	25	0.294386	P49411	P49411	Elongation factor Tu, mitochondrial	TUFM
24.4988	21.6232	21.5144	21.9568	22.1016	21.3577	21.6414	20.4944	21.3105	20.5144	21.3233	21.7142	21.8177	21.52	20.9193	23.7859	21.3231	21.7487	20.4124	23.8823	3	3	3	1	3	3	0.294397	P50897	P50897	Palmitoyl-protein thioesterase 1	PPT1
25.2661	25.9433	26.0018	25.3638	25.7328	25.4339	25.3183	25.7445	25.6845	25.9541	26.0242	25.5821	25.936	25.8434	25.7743	25.6093	25.5385	26.041	26.0289	25.0843	8	8	6	1	8	6	0.294717	P60660	P60660	Myosin light polypeptide 6	MYL6
25.0242	25.864	26.3675	26.4305	25.54	25.8917	26.0929	26.3185	26.1723	26.4775	25.8753	25.6891	25.9139	25.8793	26.4782	26.3085	26.4422	25.8734	26.3769	25.8439	13	13	13	1	13	13	0.29474	Q96CW1	Q96CW1	AP-2 complex subunit mu	AP2M1
31.7076	31.5164	31.4179	31.5823	32.1044	32.1047	31.6136	31.3772	30.8963	31.2941	31.6147	31.9195	31.9453	32.0404	30.9198	31.6431	31.513	31.232	31.3452	31.8139	NaN	NaN	NaN	2	78	78	0.296054	Q00610;P53675	Q00610	Clathrin heavy chain 1	CLTC
NaN	23.6136	NaN	22.6261	23.5517	22.0032	22.7538	22.7918	NaN	22.5319	22.2708	22.7552	23.0326	22.9252	22.7687	NaN	21.5961	22.4937	NaN	NaN	5	5	5	1	5	5	0.296355	Q15334	Q15334	Lethal(2) giant larvae protein homolog 1	LLGL1
27.4885	24.3301	25.4428	26.0398	26.1449	25.5046	26.8232	26.8394	26.4327	25.6851	26.6326	26.4047	26.1815	24.2477	27.4112	26.0773	27.4354	26.5414	26.2553	26.4115	16	16	16	1	16	16	0.29647	P20916	P20916	Myelin-associated glycoprotein	MAG
NaN	20.1043	20.2202	NaN	20.4709	20.6592	20.137	NaN	NaN	20.2957	20.3336	20.2024	20.5644	20.664	NaN	NaN	20.7376	20.474	20.4896	NaN	3	3	3	1	3	3	0.296768	Q96TC7	Q96TC7	Regulator of microtubule dynamics protein 3	RMDN3
25.6289	24.2028	24.8887	25.1089	25.2241	24.9069	25.737	25.2928	24.2671	25.029	25.0926	24.7355	24.8507	25.2271	25.4256	25.1364	25.1957	25.0796	25.3124	25.4629	13	7	7	1	7	7	0.296797	P63096	P63096	Guanine nucleotide-binding protein G(i) subunit alpha-1	GNAI1
21.4679	21.3735	21.4663	21.7121	21.811	21.5558	21.741	21.831	20.9713	21.3442	20.7466	21.3313	21.646	21.7721	21.5092	22.2227	21.8032	21.316	21.4061	21.5928	6	6	6	1	6	6	0.296993	Q9BT78	Q9BT78	COP9 signalosome complex subunit 4	COPS4
26.4854	26.3495	26.2167	26.3373	26.3448	26.0809	25.9683	26.3564	26.8164	26.2603	25.7123	26.1291	26.0389	26.3499	26.0643	25.9036	25.8228	26.4576	25.8493	26.1432	26	26	21	1	26	21	0.297177	P26232	P26232	Catenin alpha-2	CTNNA2
23.3565	22.4009	21.0195	NaN	NaN	21.2459	20.7525	22.3317	19.8521	21.4525	20.7427	20.4581	NaN	21.126	21.0642	21.0048	20.7998	21.1499	NaN	NaN	NaN	NaN	NaN	3	5	5	0.297358	Q9NT99;Q9HCJ2;Q9HBW1	Q9NT99	Leucine-rich repeat-containing protein 4B	LRRC4B
NaN	21.7447	21.227	22.5726	NaN	21.4172	21.9625	21.6222	22.8317	21.6905	21.5326	22.3472	22.5701	21.5285	20.4587	NaN	NaN	21.8935	21.7122	NaN	7	7	7	1	7	7	0.297441	P21964	P21964	Catechol O-methyltransferase	COMT
25.578	25.0159	24.4926	24.916	24.9063	24.7558	24.6175	25.2872	24.3897	24.7557	25.2686	24.8484	25.0652	24.7481	24.7962	25.1411	25.4238	25.6631	24.9091	25.0595	7	7	7	1	7	7	0.297473	O75781	O75781	Paralemmin-1	PALM
27.9145	27.3172	27.5386	27.4457	27.4182	27.2102	27.1413	27.5313	27.1048	27.5924	27.1145	27.1715	27.0947	27.1241	27.7052	27.0309	27.4762	27.7904	27.1193	27.6753	NaN	NaN	NaN	2	12	8	0.297825	Q9NRW1;Q9H0N0	Q9NRW1	Ras-related protein Rab-6B	RAB6B
NaN	NaN	20.6951	NaN	NaN	NaN	19.9969	20.8103	20.7349	20.5781	NaN	NaN	NaN	21.1777	20.7837	23.4482	20.7621	20.9085	20.4929	22.9664	2	2	2	1	2	2	0.29835	P10599	P10599	Thioredoxin	TXN
NaN	20.3997	NaN	NaN	21.8615	22.4487	NaN	NaN	21.9916	NaN	22.8303	23.7912	23.9056	22.7243	20.5792	NaN	22.013	21.8148	24.6851	NaN	1	1	1	1	1	1	0.29904	Q9NXR5	Q9NXR5	Ankyrin repeat domain-containing protein 10	ANKRD10
NaN	19.8436	19.2683	NaN	19.3319	NaN	19.3544	19.9596	19.9854	19.8677	19.4245	NaN	NaN	NaN	19.9759	NaN	19.6274	NaN	19.1678	NaN	2	2	2	1	2	2	0.29928	Q6BCY4	Q6BCY4	NADH-cytochrome b5 reductase 2	CYB5R2
19.7245	19.5328	NaN	NaN	19.8225	17.8742	20.2637	19.1364	19.4018	19.4502	18.6192	18.8822	19.4762	18.9469	19.3776	20.837	19.7625	NaN	20.1683	18.7413	4	4	4	1	4	4	0.299359	A0MZ66	A0MZ66	Shootin-1	KIAA1598
NaN	NaN	19.7045	NaN	NaN	21.5038	NaN	19.6059	19.5087	NaN	20.1264	19.4609	20.06	20.2392	19.3939	NaN	20.5506	20.2405	20.1939	NaN	2	2	2	1	2	2	0.300178	O96011	O96011	Peroxisomal membrane protein 11B	PEX11B
23.2915	24.9597	24.0853	NaN	23.4433	23.1628	22.3391	23.6972	22.1342	22.095	22.8668	23.2507	24.0873	23.3704	22.5276	21.6325	24.0997	23.4749	22.3403	22.577	1	1	1	1	1	1	0.300305	Q9H251	Q9H251	Cadherin-23	CDH23
NaN	NaN	20.9277	NaN	NaN	19.6516	20.4805	20.3708	NaN	20.7727	20.9402	18.7385	21.1751	21.6165	21.0168	NaN	20.7807	21.2138	22.344	NaN	2	2	2	1	2	2	0.300889	Q6UXD5	Q6UXD5	Seizure 6-like protein 2	SEZ6L2
25.0491	26.016	25.876	25.1479	23.8552	25.9087	25.6819	26.3404	25.8764	25.913	25.2176	26.1141	25.7835	25.8746	26.4542	24.6328	25.7619	25.7942	26.1585	25.397	9	9	9	1	9	9	0.301628	Q9UI09	Q9UI09	NADH dehydrogenase [ubiquinone] 1 alpha subcomplex subunit 12	NDUFA12
21.4542	23.4846	22.8326	23.2971	23.8815	23.5607	23.2171	23.0733	22.8402	22.7542	22.7995	23.2935	22.7574	23.5581	22.7148	22.2425	22.5716	22.8101	22.7502	NaN	NaN	NaN	NaN	3	9	5	0.302028	Q15349;Q15418;Q9UK32	Q15349	Ribosomal protein S6 kinase alpha-2	RPS6KA2
NaN	20.7927	21.3402	20.5915	20.514	20.316	20.4965	21.4173	20.7784	20.675	21.31	21.2157	21.1078	20.7537	20.5899	NaN	NaN	21.2587	21.1755	19.3041	3	2	2	1	2	2	0.302285	Q9NP90	Q9NP90	Ras-related protein Rab-9B	RAB9B
NaN	19.368	19.4667	20.0422	NaN	19.6218	19.2678	NaN	19.4515	19.8133	20.1524	20.2555	19.0428	18.4396	NaN	NaN	19.9294	19.9963	20.3217	NaN	1	1	1	1	1	1	0.302386	Q9BYD3	Q9BYD3	39S ribosomal protein L4, mitochondrial	MRPL4
21.9759	22.5754	21.2624	22.3316	22.5667	22.3083	22.5596	21.9527	22.1877	22.5287	23.1263	22.0758	22.2147	22.4604	22.1371	22.5605	22.9083	23.0058	22.2864	22.6369	6	6	6	1	6	6	0.302917	Q9ULC3	Q9ULC3	Ras-related protein Rab-23	RAB23
23.6584	23.2305	22.4815	22.3971	22.649	22.7243	22.8154	22.8841	22.6993	22.8484	22.36	22.0895	22.4754	22.7757	22.7719	23.8029	22.7044	22.8762	22.0007	24.3838	3	3	3	1	3	3	0.303165	O43813	O43813	LanC-like protein 1	LANCL1
NaN	NaN	18.7966	NaN	NaN	NaN	18.6094	19.1777	19.0674	NaN	18.7279	NaN	NaN	NaN	NaN	NaN	18.8553	18.4823	NaN	NaN	1	1	1	1	1	1	0.303203	P55039	P55039	Developmentally-regulated GTP-binding protein 2	DRG2
NaN	NaN	NaN	NaN	NaN	NaN	NaN	20.099	20.0074	NaN	NaN	19.6297	NaN	NaN	21.1544	NaN	NaN	20.0833	19.9445	NaN	3	3	3	1	3	3	0.303269	Q9Y5K5	Q9Y5K5	Ubiquitin carboxyl-terminal hydrolase isozyme L5	UCHL5
NaN	NaN	20.923	NaN	20.6972	NaN	21.215	NaN	19.9424	20.5411	20.7415	20.9322	20.9007	20.1911	NaN	NaN	20.6148	20.6947	NaN	NaN	3	3	3	1	3	3	0.303986	Q9Y3I0	Q9Y3I0	tRNA-splicing ligase RtcB homolog	RTCB
NaN	19.862	19.4409	20.3718	NaN	21.1318	20.5827	20.4791	19.3677	19.7309	20.5649	20.7829	20.1428	20.0967	20.7523	19.9858	20.6705	20.7195	21.1307	NaN	3	3	3	1	3	3	0.304004	Q8WUK0	Q8WUK0	Phosphatidylglycerophosphatase and protein-tyrosine phosphatase 1	PTPMT1
24.7734	23.6801	NaN	22.8883	24.2707	22.7117	23.6022	22.8114	23.7849	22.3307	22.8173	23.7125	23.4064	23.3777	22.3094	24.416	22.1289	21.9401	21.3731	24.5691	6	6	6	1	6	6	0.304141	Q9Y2J8	Q9Y2J8	Protein-arginine deiminase type-2	PADI2
NaN	18.5249	18.5248	NaN	NaN	18.3081	NaN	18.472	NaN	18.5166	NaN	NaN	NaN	NaN	18.6102	NaN	18.729	18.4839	NaN	NaN	1	1	1	1	1	1	0.304251	Q92643	Q92643	GPI-anchor transamidase	PIGK
22.5497	22.2824	24.2539	23.967	23.7433	23.772	24.1999	24.8128	23.6498	24.0105	23.7475	23.9773	23.6742	24.1943	23.9164	24.4788	23.8626	23.426	23.7999	23.6798	13	13	13	1	13	13	0.304587	Q9BSJ8	Q9BSJ8	Extended synaptotagmin-1	ESYT1
24.9374	24.4312	23.8852	22.9342	24.3417	24.6042	23.3625	23.4478	23.5836	24.0271	23.3885	23.7613	23.111	23.346	23.691	24.8665	22.9445	23.1199	23.3467	24.7171	7	4	4	1	4	4	0.304724	Q15365	Q15365	Poly(rC)-binding protein 1	PCBP1
22.9222	NaN	20.7349	NaN	NaN	NaN	NaN	19.6336	NaN	21.3363	21.5962	19.3239	19.9057	20.3251	19.99	22.3795	20.3898	20.9992	20.1016	23.7119	3	3	3	1	3	3	0.305698	P53999	P53999	Activated RNA polymerase II transcriptional coactivator p15	SUB1
NaN	NaN	18.8658	NaN	NaN	18.7454	18.5582	19.0306	NaN	18.9477	NaN	18.8695	18.6123	NaN	18.9779	NaN	18.9774	19.0525	18.7889	20.5202	1	1	1	1	1	1	0.306201	Q9GZQ3	Q9GZQ3	COMM domain-containing protein 5	COMMD5
21.6311	21.5576	21.7733	22.7612	22.0457	22.4639	22.932	22.8794	22.1353	22.6042	22.8088	23.0511	23.0809	21.9788	22.3886	22.2638	23.1321	23.4886	23.1077	21.1936	6	6	6	1	6	6	0.307459	P62191	P62191	26S protease regulatory subunit 4	PSMC1
NaN	19.1509	20.5785	NaN	NaN	19.2211	20.5101	21.1275	NaN	20.3151	NaN	NaN	NaN	19.5648	20.7079	NaN	21.1623	20.1862	20.5129	NaN	NaN	NaN	NaN	2	2	2	0.30793	O14925;Q5SRD1	O14925;Q5SRD1	Mitochondrial import inner membrane translocase subunit Tim23;Putative mitochondrial import inner membrane translocase subunit Tim23B	TIMM23;TIMM23B
NaN	NaN	20.0271	21.4814	NaN	21.0205	21.4444	NaN	NaN	NaN	21.5099	21.308	21.1062	22.0458	NaN	NaN	NaN	19.6239	21.3875	NaN	3	3	3	1	3	3	0.308108	Q09666	Q09666	Neuroblast differentiation-associated protein AHNAK	AHNAK
NaN	21.9392	20.326	19.4566	NaN	NaN	19.4593	22.7975	20.0133	20.9689	NaN	21.5389	20.9582	21.9312	NaN	20.3397	NaN	NaN	22.004	20.4326	NaN	NaN	NaN	3	3	3	0.308192	P60891;P11908;P21108	P60891;P11908;P21108	Ribose-phosphate pyrophosphokinase 1;Ribose-phosphate pyrophosphokinase 2;Ribose-phosphate pyrophosphokinase 3	PRPS1;PRPS2;PRPS1L1
NaN	19.5409	20.1862	20.0015	20.0816	20.433	19.7504	20.4037	19.0943	20.0621	19.7992	NaN	19.817	NaN	20.5606	NaN	20.2484	20.1357	19.7244	20.4062	2	2	2	1	2	2	0.308508	Q9Y320	Q9Y320	Thioredoxin-related transmembrane protein 2	TMX2
22.2536	23.2585	21.2227	20.8534	21.8277	NaN	20.292	19.998	21.4317	22.3474	20.5919	NaN	20.6139	22.7995	19.4167	19.6734	NaN	NaN	20.1951	22.4522	5	5	5	1	5	5	0.308867	P13667	P13667	Protein disulfide-isomerase A4	PDIA4
NaN	19.8702	21.2843	20.9641	20.7807	20.3904	20.6267	20.514	20.5975	20.6104	NaN	20.154	20.4836	20.7667	20.5432	21.7044	NaN	20.4252	20.507	21.6732	1	1	1	1	1	1	0.309185	Q0VGL1	Q0VGL1	Ragulator complex protein LAMTOR4;Ragulator complex protein LAMTOR4, N-terminally processed	LAMTOR4
NaN	21.4374	21.4426	21.1423	21.1581	NaN	21.4377	21.0682	21.2281	21.1349	21.1807	22.7247	20.1552	20.6952	21.6114	NaN	21.6993	21.2762	22.4441	NaN	9	9	9	1	9	9	0.309508	P98160	P98160	Basement membrane-specific heparan sulfate proteoglycan core protein;Endorepellin;LG3 peptide	HSPG2
NaN	27.0136	26.6804	26.7489	28.4065	26.4799	26.3331	26.6786	26.4808	27.0432	27.6278	26.8829	25.7715	26.572	25.7929	NaN	27.2256	27.0077	24.2755	NaN	7	7	7	1	7	7	0.309764	P17302	P17302	Gap junction alpha-1 protein	GJA1
NaN	21.73	22.3153	20.4274	NaN	22.267	21.857	23.4194	21.7435	22.0125	21.7604	21.7577	22.1926	22.2007	22.5421	NaN	22.0943	22.6211	22.0517	NaN	6	6	6	1	6	6	0.310249	Q9NQX7	Q9NQX7	Integral membrane protein 2C;CT-BRI3	ITM2C
NaN	NaN	NaN	20.4444	NaN	20.8136	19.4833	NaN	19.3754	NaN	20.2427	19.8248	19.8981	20.0543	NaN	NaN	20.1259	21.014	20.1613	NaN	1	1	1	1	1	1	0.311504	Q6H8Q1	Q6H8Q1	Actin-binding LIM protein 2	ABLIM2
NaN	22.5027	22.9088	23.1482	21.4139	24.2975	22.9509	NaN	23.3884	23.3617	22.8188	23.4175	23.5491	24.1666	NaN	22.4063	NaN	23.6243	NaN	22.277	8	3	3	1	3	3	0.311658	P84085	P84085	ADP-ribosylation factor 5	ARF5
21.3948	23.4788	25.4336	25.5815	24.467	25.6779	26.0674	25.4217	25.1374	25.182	25.0005	25.038	25.6466	25.024	25.0947	25.2099	25.6185	25.8071	25.6765	25.1718	3	3	3	1	3	3	0.312086	O60262	O60262	Guanine nucleotide-binding protein G(I)/G(S)/G(O) subunit gamma-7	GNG7
22.7577	22.7073	22.8817	22.3462	22.7867	22.8472	22.8087	22.2372	22.122	22.4784	22.7638	22.5501	22.6666	22.8609	22.0021	22.0506	22.8452	22.9993	22.4795	22.6544	5	5	5	1	5	5	0.31212	O14807	O14807	Ras-related protein M-Ras	MRAS
NaN	NaN	20.7485	20.3691	21.0474	20.5456	NaN	19.3181	20.6393	NaN	20.786	NaN	20.9072	20.6425	20.1479	NaN	NaN	20.2868	19.8244	NaN	2	2	2	1	2	2	0.312366	O95372	O95372	Acyl-protein thioesterase 2	LYPLA2
NaN	NaN	NaN	NaN	NaN	NaN	19.4753	19.741	NaN	19.4639	19.4204	23.3331	20.1492	19.4285	NaN	20.3045	19.8861	21.153	21.1413	23.6648	4	4	4	1	4	4	0.312746	P39019	P39019	40S ribosomal protein S19	RPS19
NaN	NaN	20.8085	NaN	19.4254	NaN	21.1179	20.0909	19.6139	20.9951	NaN	NaN	NaN	NaN	21.3061	NaN	NaN	21.4008	20.7212	NaN	2	2	2	1	2	2	0.314853	Q13263	Q13263	Transcription intermediary factor 1-beta	TRIM28
NaN	NaN	NaN	21.1066	NaN	NaN	NaN	NaN	23.1	21.2852	NaN	21.4048	NaN	NaN	21.6789	NaN	21.7752	20.4185	21.1049	NaN	1	1	1	1	1	1	0.314991	Q9BZG9	Q9BZG9	Ly-6/neurotoxin-like protein 1	LYNX1
26.577	27.1943	27.0448	26.9458	24.1254	26.5405	26.7	27.382	27.0824	27.0416	27.0151	26.3912	26.9744	26.6861	27.7982	26.9053	27.1289	26.8947	27.1848	26.1305	7	7	6	1	7	6	0.316382	P23763	P23763	Vesicle-associated membrane protein 1	VAMP1
NaN	18.5885	18.8409	NaN	NaN	NaN	NaN	NaN	19.3185	NaN	NaN	NaN	19.2262	NaN	NaN	19.0819	NaN	NaN	NaN	20.4283	6	1	1	1	1	1	0.317126	P62136	P62136	Serine/threonine-protein phosphatase PP1-alpha catalytic subunit	PPP1CA
NaN	NaN	21.0944	NaN	NaN	NaN	NaN	20.3934	20.6946	21.0066	19.7112	21.5449	NaN	NaN	21.1093	21.2261	20.2473	20.894	NaN	22.2346	2	2	2	1	2	2	0.318455	P62306	P62306	Small nuclear ribonucleoprotein F	SNRPF
26.0646	25.9374	24.8189	24.865	25.7601	24.3199	25.6048	25.5662	24.4278	25.4124	24.5616	25.3241	25.9712	25.8419	25.4777	24.348	24.5589	23.8765	25.7846	24.8697	9	9	9	1	9	9	0.319036	P00918	P00918	Carbonic anhydrase 2	CA2
22.0816	21.2713	20.9405	22.0382	21.8625	22.8456	22.3869	21.5469	NaN	20.9059	22.2297	21.6134	21.5666	20.9016	19.8883	21.2252	22.4861	22.0282	21.3017	21.2168	3	3	3	1	3	3	0.319431	Q12846	Q12846	Syntaxin-4	STX4
29.8248	26.6752	27.1185	27.8163	25.9589	27.8285	27.7782	26.9924	26.4291	26.9672	28.054	27.8923	28.2035	28.0102	26.5431	28.5248	28.2925	28.6463	27.9637	29.9279	NaN	NaN	NaN	3	11	11	0.319854	P62158;P27482;P02585	P62158	Calmodulin	CALM1
27.4413	27.5836	27.4318	27.7086	27.935	28.0276	27.87	27.5167	27.9385	27.5723	27.75	27.9533	27.902	28.1406	27.7321	27.4898	27.6592	27.4265	28.0987	27.218	33	33	26	1	33	26	0.319974	Q02218	Q02218	2-oxoglutarate dehydrogenase, mitochondrial	OGDH
24.2027	23.6062	25.8835	25.6001	22.7417	25.6902	25.6594	25.6268	25.2825	25.9079	25.4559	25.4184	25.1425	25.1636	25.5466	24.9372	24.9866	25.9915	24.9549	24.7803	8	7	7	1	7	7	0.320044	P61026	P61026	Ras-related protein Rab-10	RAB10
NaN	20.6908	23.6462	22.3957	22.5673	22.5865	23.1087	22.6258	22.1044	23.2536	23.2151	22.574	22.7886	22.156	23.1916	NaN	22.8141	22.9462	23.8307	NaN	NaN	NaN	NaN	2	3	3	0.320086	P31943;P52597	P31943	Heterogeneous nuclear ribonucleoprotein H;Heterogeneous nuclear ribonucleoprotein H, N-terminally processed	HNRNPH1
NaN	NaN	NaN	19.7042	19.5111	NaN	NaN	19.8244	18.7191	19.005	19.2615	NaN	NaN	NaN	NaN	NaN	19.5678	NaN	NaN	NaN	1	1	1	1	1	1	0.320375	Q96JJ3	Q96JJ3	Engulfment and cell motility protein 2	ELMO2
NaN	20.8182	21.8233	NaN	22.0895	20.9848	21.0921	20.7341	20.4204	NaN	NaN	21.5679	21.0882	NaN	20.8739	NaN	21.3762	21.4203	21.5364	22.1668	2	2	2	1	2	2	0.32104	Q9H9H5	Q9H9H5	MAP6 domain-containing protein 1	MAP6D1
NaN	22.4987	22.0298	22.1387	22.5502	21.8585	22.0258	22.5948	22.2036	22.0834	22.403	22.2728	22.0461	22.389	21.8259	NaN	22.4164	22.4981	21.6693	21.6787	NaN	NaN	NaN	2	4	4	0.322158	P10301;P62070	P10301;P62070	Ras-related protein R-Ras;Ras-related protein R-Ras2	RRAS;RRAS2
25.6967	25.0998	24.6726	23.6223	24.711	25.0998	24.5996	24.117	23.8338	24.6207	23.7459	24.0571	24.9059	25.4561	23.5828	25.5875	23.5622	23.3961	23.65	25.1585	13	13	11	1	13	11	0.323273	Q92598	Q92598	Heat shock protein 105 kDa	HSPH1
NaN	NaN	21.9601	22.2163	NaN	22.8972	NaN	21.6882	22.3471	21.8636	NaN	NaN	NaN	NaN	NaN	22.0516	NaN	22.5892	NaN	22.9936	1	1	1	1	1	1	0.324425	Q9P0U1	Q9P0U1	Mitochondrial import receptor subunit TOM7 homolog	TOMM7
23.3006	NaN	20.4724	19.4664	20.423	20.6201	20.4605	NaN	20.4449	20.4713	NaN	20.9637	21.2697	21.1542	20.3717	23.7524	20.1447	21.6596	21.1694	23.784	5	5	5	1	5	5	0.324751	Q99653	Q99653	Calcineurin B homologous protein 1	CHP1
NaN	21.2534	20.1835	20.4636	20.2173	20.5635	19.8275	20.0611	20.2004	19.6106	20.1452	20.8616	NaN	19.8213	20.3188	NaN	20.5543	20.6456	20.389	NaN	3	3	3	1	3	3	0.32493	O95810	O95810	Serum deprivation-response protein	SDPR
28.1745	28.846	29.3255	27.7596	27.4742	27.7928	27.6589	29.6536	28.6676	29.0556	28.4381	27.8529	28.1964	28.3304	29.4459	28.3622	28.6535	28.4541	28.6421	27.896	NaN	NaN	NaN	2	5	3	0.325299	L7N2F9;P63027	L7N2F9;P63027	Vesicle-associated membrane protein 2	VAMP2
NaN	NaN	20.5361	21.2703	NaN	NaN	NaN	21.2818	NaN	NaN	NaN	20.295	19.6622	19.3567	NaN	NaN	NaN	NaN	NaN	NaN	3	1	1	1	1	1	0.327167	Q92973	Q92973	Transportin-1	TNPO1
27.8963	28.3919	28.5571	29.6402	29.9081	27.532	28.2897	28.115	29.2202	28.7378	29.3336	27.7448	27.3684	28.8562	28.9343	29.1775	29.7682	29.3217	28.7802	28.4895	NaN	NaN	NaN	2	30	29	0.327466	P35527;CON__P35527	P35527;CON__P35527	Keratin, type I cytoskeletal 9	KRT9
NaN	21.2681	21.6933	22.13	22.1946	22.4085	22.0953	20.8472	21.8079	22.0969	21.605	22.4344	22.3046	22.504	21.4208	21.8491	NaN	23.2289	22.0761	24.1526	NaN	NaN	NaN	3	3	3	0.327882	S4R435;P46783;O95989	S4R435;P46783	40S ribosomal protein S10	RPS10-NUDT3;RPS10
21.9757	NaN	20.5349	22.2273	21.8788	21.1043	22.453	22.051	21.7636	20.6412	22.0819	22.2122	NaN	NaN	22.1913	20.6551	23.0491	23.0027	22.7707	22.2875	2	2	2	1	2	2	0.328056	Q9H444	Q9H444	Charged multivesicular body protein 4b	CHMP4B
24.9167	25.0457	25.491	22.3343	22.3373	22.3032	20.5996	25.7806	25.8344	23.9661	23.6679	22.9326	22.1488	22.7323	25.7794	26.2279	22.8304	23.9868	23.2269	26.0234	4	4	4	1	4	4	0.328587	Q8WXH0	Q8WXH0	Nesprin-2	SYNE2
NaN	19.5174	19.5587	19.5313	NaN	19.6642	19.5399	NaN	19.3065	19.7541	19.6544	19.3768	20.0462	20.3999	NaN	NaN	NaN	NaN	NaN	NaN	2	2	2	1	2	2	0.32935	Q9H4X1	Q9H4X1	Regulator of cell cycle RGCC	RGCC
NaN	22.5121	23.3939	24.8123	23.5175	NaN	23.4579	23.2618	23.5564	22.5951	22.829	23.2999	23.6147	23.044	23.3329	NaN	22.9746	23.2339	22.842	22.921	5	3	3	1	3	3	0.329683	P13861	P13861	cAMP-dependent protein kinase type II-alpha regulatory subunit	PRKAR2A
21.7814	20.7972	21.5115	21.1935	21.1911	21.0801	21.0666	NaN	21.3613	22.1644	21.217	21.2348	21.0148	21.1746	19.7205	22.5543	22.6527	22.2166	22.4748	21.2799	4	4	4	1	4	4	0.329925	Q8NBN7	Q8NBN7	Retinol dehydrogenase 13	RDH13
27.8488	27.3539	25.6531	26.5627	26.602	26.9005	26.5851	27.3019	26.3744	25.8359	26.4539	27.6138	26.7596	27.0973	26.2973	28.917	26.6676	26.9492	27.0608	28.3002	NaN	NaN	NaN	2	13	13	0.330143	P04406;O14556	P04406	Glyceraldehyde-3-phosphate dehydrogenase	GAPDH
28.6371	28.6177	28.8343	29.394	29.0706	29.1106	29.1946	29.2719	28.9066	29.1057	29.3938	29.7517	29.0208	28.7347	29.4566	28.8369	29.3285	29.1939	29.3788	29.0676	37	37	32	1	37	32	0.330458	O75746	O75746	Calcium-binding mitochondrial carrier protein Aralar1	SLC25A12
NaN	NaN	20.7218	20.2464	21.1656	19.6237	20.4358	20.955	19.426	NaN	NaN	18.4517	21.5349	20.0875	NaN	NaN	21.8665	20.7888	NaN	NaN	2	2	2	1	2	2	0.331284	Q8TF61	Q8TF61	F-box only protein 41	FBXO41
27.0766	27.5013	27.791	28.4695	27.9617	28.152	28.5361	27.4223	28.0446	27.8806	28.9901	28.2878	28.7609	28.169	27.8094	28.0708	27.6449	28.1495	28.1226	27.1799	19	16	15	1	16	15	0.331531	Q04917	Q04917	14-3-3 protein eta	YWHAH
NaN	21.6519	21.8607	21.1641	NaN	21.4573	21.1906	NaN	20.8261	20.0743	NaN	21.2743	21.4059	21.9698	NaN	22.0949	NaN	NaN	NaN	NaN	2	2	2	1	2	2	0.33225	Q14847	Q14847	LIM and SH3 domain protein 1	LASP1
21.4249	21.713	21.703	21.4579	22.8054	22.9301	22.995	21.9431	22.5287	22.0059	22.4752	22.8225	22.4589	22.1982	21.6364	21.1284	22.546	21.9448	22.0134	NaN	4	3	3	1	3	3	0.332848	Q9Y371	Q9Y371	Endophilin-B1	SH3GLB1
NaN	21.7305	21.7174	22.0409	22.4889	21.8303	21.4206	21.695	21.8269	21.3753	21.9582	21.1023	21.6791	21.6156	21.4005	NaN	21.8723	21.2528	21.972	NaN	6	6	6	1	6	6	0.333251	Q92673	Q92673	Sortilin-related receptor	SORL1
22.0593	20.4159	NaN	20.8311	21.6046	21.0831	20.9125	NaN	18.228	20.6962	21.2512	20.9859	21.558	21.4093	NaN	21.1678	19.1117	19.9645	NaN	NaN	3	3	3	1	3	3	0.333647	Q16543	Q16543	Hsp90 co-chaperone Cdc37;Hsp90 co-chaperone Cdc37, N-terminally processed	CDC37
25.5551	24.4635	23.7945	23.8512	24.1679	24.5495	24.1008	24.4369	24.7359	24.545	24.0799	24.5022	23.8243	23.886	23.0274	26.4006	24.6873	24.4277	25.0728	25.642	4	4	4	1	4	4	0.333706	P03915	P03915	NADH-ubiquinone oxidoreductase chain 5	MT-ND5
21.0519	NaN	20.6983	22.1148	21.3478	21.9585	21.4233	22.156	21.9252	21.946	21.6152	22.9775	22.0277	21.6528	21.1928	24.8385	21.078	21.0381	21.5683	24.6352	6	6	6	1	6	6	0.335103	P14927	P14927	Cytochrome b-c1 complex subunit 7	UQCRB
22.1503	20.2375	NaN	20.9723	21.0738	21.0295	21.4323	20.0487	20.259	NaN	NaN	NaN	21.1819	20.5669	20.3606	NaN	20.2855	20.0139	20.1212	22.2691	4	3	3	1	3	3	0.335639	O75436	O75436	Vacuolar protein sorting-associated protein 26A	VPS26A
NaN	21.8743	21.5221	22.1075	20.7621	22.213	21.3467	NaN	21.2699	21.4537	20.9078	21.2382	20.9382	22.2225	NaN	NaN	NaN	NaN	NaN	NaN	2	2	2	1	2	2	0.335826	Q8NC96	Q8NC96	Adaptin ear-binding coat-associated protein 1	NECAP1
19.7685	22.6084	22.9932	21.911	21.3968	21.3339	22.9596	23.5806	21.3526	21.4164	22.8838	23.5997	22.4995	22.3919	22.3115	21.1581	23.101	23.238	23.4447	NaN	3	3	3	1	3	3	0.338515	Q9BQE5	Q9BQE5	Apolipoprotein L2	APOL2
26.1292	25.5545	26.5948	26.2833	26.1859	26.0616	26.7312	26.7408	26.3371	26.7585	26.2824	26.2081	26.4389	26.3819	26.6951	26.6951	26.0774	26.3466	26.2566	26.3096	31	22	17	1	22	17	0.338735	Q9UQ16	Q9UQ16	Dynamin-3	DNM3
21.195	21.8046	20.5902	20.4135	20.6115	21.8759	21.3382	21.4239	20.9418	20.7991	20.4465	21.3024	21.027	21.7973	20.7125	20.8666	20.5917	20.6308	20.7832	21.0783	5	5	5	1	5	5	0.33883	Q9Y6G9	Q9Y6G9	Cytoplasmic dynein 1 light intermediate chain 1	DYNC1LI1
26.6389	25.8804	25.6233	26.2427	26.2355	26.0253	26.1475	25.836	25.9621	25.9525	25.7912	25.4095	25.9588	26.2686	25.4923	25.7624	26.1519	25.7762	25.7401	26.4952	18	18	18	1	18	18	0.339733	Q92823	Q92823	Neuronal cell adhesion molecule	NRCAM
24.1927	22.4937	23.8178	23.6732	23.7442	24.0339	24.6778	24.0474	23.8961	24.3844	24.0562	24.0278	23.9896	24.5652	23.7476	24.9424	22.9798	22.6636	23.5516	23.9628	15	15	15	1	15	15	0.340453	Q8WUM4	Q8WUM4	Programmed cell death 6-interacting protein	PDCD6IP
21.6067	22.484	19.4476	21.1892	21.995	22.378	21.9864	21.6832	20.8404	20.7624	20.8179	22.4288	22.3939	23.0237	20.7963	21.7982	20.6236	20.4198	21.106	NaN	4	4	4	1	4	4	0.341368	P53004	P53004	Biliverdin reductase A	BLVRA
25.4598	23.2487	24.0383	24.9326	22.3361	24.3008	25.054	24.2805	23.7867	23.9576	24.9114	24.4916	24.2188	23.6403	24.6306	25.6992	24.9796	24.2874	23.9857	24.9901	7	7	5	1	7	5	0.342025	P61601	P61601	Neurocalcin-delta	NCALD
23.8374	23.4382	23.4047	23.208	23.2881	23.0953	22.6199	22.9675	23.5655	23.1394	22.7016	22.9545	22.556	23.6565	22.8222	23.5657	22.5959	22.3333	23.2149	23.0498	3	3	3	1	3	3	0.342448	Q9H8H3	Q9H8H3	Methyltransferase-like protein 7A	METTL7A
19.3727	NaN	NaN	NaN	19.0389	18.988	NaN	NaN	NaN	NaN	NaN	18.8712	19.0227	NaN	NaN	NaN	NaN	19.7552	NaN	NaN	1	1	1	1	1	1	0.34286	P26639	P26639	Threonine--tRNA ligase, cytoplasmic	TARS
19.9017	20.4205	20.4216	20.2291	20.2329	20.3962	20.4603	21.034	21.0132	20.7787	20.0061	20.3687	19.9559	20.8185	21.231	20.683	20.5297	20.1207	20.2334	NaN	3	3	3	1	3	3	0.343135	O00442	O00442	RNA 3-terminal phosphate cyclase	RTCA
20.2289	NaN	19.1104	19.0057	18.9461	NaN	19.1896	NaN	19.3686	NaN	18.7994	19.3988	18.8553	19.1783	19.1042	NaN	NaN	18.3522	NaN	NaN	2	2	2	1	2	2	0.343544	Q9H446	Q9H446	RWD domain-containing protein 1	RWDD1
22.3568	21.852	21.7997	21.8698	22.5846	22.2956	21.9795	21.314	21.2432	22.094	22.2448	22.187	22.033	22.0918	21.0289	22.1957	22.1076	22.0629	21.2393	21.9761	7	7	7	1	7	7	0.34404	Q02153	Q02153	Guanylate cyclase soluble subunit beta-1	GUCY1B3
24.5967	25.4551	25.79	25.0613	24.7651	24.7513	24.9206	25.5877	24.8839	25.6338	25.4708	24.9109	24.6669	24.8067	25.3846	25.3825	25.2307	25.6716	25.3371	25.0983	13	13	13	1	13	13	0.3441	Q8NCB2	Q8NCB2	CaM kinase-like vesicle-associated protein	CAMKV
22.9292	23.3507	22.471	22.2389	21.8963	NaN	20.7715	24.1018	21.7243	23.2708	22.6126	NaN	22.7468	21.9575	23.7925	23.2526	22.4424	21.8944	22.2445	25.7474	5	5	4	1	5	4	0.344761	P37840	P37840	Alpha-synuclein	SNCA
NaN	NaN	21.2579	21.1539	21.0993	21.2479	21.3908	21.1286	21.0397	21.0038	21.6974	21.3874	21.1215	21.4225	NaN	20.9285	21.1508	21.0863	NaN	NaN	5	5	5	1	5	5	0.344766	O15294	O15294	UDP-N-acetylglucosamine--peptide N-acetylglucosaminyltransferase 110 kDa subunit	OGT
24.3886	23.3314	25.1821	24.4041	24.2426	24.2767	24.131	25.3039	24.8285	25.3681	24.4485	24.0773	23.5658	23.656	25.3759	24.4692	24.6147	24.5229	24.8641	24.6999	6	6	6	1	6	6	0.344953	Q9NZJ7	Q9NZJ7	Mitochondrial carrier homolog 1	MTCH1
NaN	19.9481	20.2584	21.228	NaN	21.1709	20.712	NaN	19.876	NaN	20.6212	20.0621	20.4558	20.7846	NaN	NaN	NaN	NaN	NaN	NaN	NaN	NaN	NaN	2	2	2	0.345668	Q6P4F2;E7EQL1	Q6P4F2;E7EQL1	Adrenodoxin-like protein, mitochondrial	FDX1L
22.7907	19.6713	NaN	NaN	NaN	NaN	NaN	18.8886	NaN	NaN	NaN	NaN	NaN	19.9391	NaN	22.7475	NaN	NaN	NaN	21.1641	3	3	3	1	3	3	0.346181	P31948	P31948	Stress-induced-phosphoprotein 1	STIP1
NaN	21.9651	20.7009	21.3388	20.9793	20.134	21.6929	NaN	21.3263	20.7551	20.2067	NaN	NaN	21.5164	21.7802	NaN	NaN	21.7267	NaN	NaN	2	2	2	1	2	2	0.346575	Q9Y3E7	Q9Y3E7	Charged multivesicular body protein 3	CHMP3
NaN	20.6948	21.2789	21.6074	20.893	20.9762	20.9158	20.0495	20.9548	20.6473	21.1528	20.3274	20.563	21.2847	NaN	NaN	20.6141	20.9979	21.3867	19.0022	3	2	2	1	2	2	0.347108	P48739	P48739	Phosphatidylinositol transfer protein beta isoform	PITPNB
23.9645	23.9144	23.0713	24.112	23.9775	23.3366	22.7252	23.6802	23.8198	23.473	23.0895	23.0165	22.9108	23.03	23.8618	23.4215	23.589	23.9243	23.545	23.1289	3	3	3	1	3	3	0.347514	O14495	O14495	Lipid phosphate phosphohydrolase 3	PPAP2B
29.15	28.1566	28.3141	29.1786	28.1679	28.9296	29.1053	28.0982	29.3542	28.9505	29.13	28.1661	28.597	28.033	29.0669	27.989	28.6064	28.2096	28.091	27.9576	11	11	11	1	11	11	0.34759	Q16653	Q16653	Myelin-oligodendrocyte glycoprotein	MOG
25.5641	NaN	NaN	NaN	NaN	NaN	21.2676	21.1314	21.0213	NaN	NaN	20.377	24.4328	21.615	21.5225	NaN	NaN	NaN	NaN	NaN	NaN	NaN	NaN	2	8	8	0.347647	P00738;P00739	P00738;P00739	Haptoglobin;Haptoglobin alpha chain;Haptoglobin beta chain;Haptoglobin-related protein	HP;HPR
NaN	22.6563	22.1922	22.6215	24.0642	22.4686	22.0227	22.2001	22.5619	22.4371	23.0065	22.5966	23.1515	23.8612	21.8136	22.0764	22.6251	22.8172	22.3849	22.4421	2	2	2	1	2	2	0.348059	Q9UBI6	Q9UBI6	Guanine nucleotide-binding protein G(I)/G(S)/G(O) subunit gamma-12	GNG12
NaN	21.6473	NaN	21.766	19.2932	22.3203	21.8817	22.4198	21.4302	22.1075	22.511	NaN	21.9064	20.8253	22.9156	22.1298	22.9487	22.4175	21.2555	21.3524	2	1	1	1	1	1	0.348457	P05386	P05386	60S acidic ribosomal protein P1	RPLP1
25.3286	22.1368	22.7353	23.1306	22.394	22.9054	22.1018	23.4726	21.8136	22.9409	22.8152	21.9461	22.5757	22.538	22.6525	23.1236	23.2513	22.7531	23.227	24.7119	5	5	5	1	5	5	0.349829	Q15818	Q15818	Neuronal pentraxin-1	NPTX1
23.2534	25.5463	24.6176	23.5949	24.1992	24.8378	23.635	21.5524	23.463	23.7266	23.5636	24.1057	23.8628	24.7292	23.7097	23.0772	24.657	23.3613	24.6563	23.8392	9	9	9	1	9	9	0.350452	P49821	P49821	NADH dehydrogenase [ubiquinone] flavoprotein 1, mitochondrial	NDUFV1
24.2648	23.3242	24.0222	24.2778	23.2873	23.6844	24.3867	23.9722	23.4851	24.0351	24.562	23.2911	23.4711	23.173	23.2522	24.4102	24.9481	24.1024	24.039	24.0271	NaN	NaN	NaN	2	4	4	0.35082	Q9H0U4;Q92928	Q9H0U4;Q92928	Ras-related protein Rab-1B;Putative Ras-related protein Rab-1C	RAB1B;RAB1C
23.697	23.5664	23.7188	23.7925	24.5197	23.4313	24.0724	24.2075	23.9954	23.4131	23.0805	23.7057	23.3148	22.6546	23.8336	24.2094	23.6221	23.3138	23.6506	23.1381	6	6	6	1	6	6	0.351031	Q8N5K1	Q8N5K1	CDGSH iron-sulfur domain-containing protein 2	CISD2
NaN	22.6015	20.656	NaN	22.3186	NaN	20.3174	19.1286	NaN	20.3296	NaN	21.1924	21.3676	21.7047	NaN	NaN	NaN	20.6211	NaN	NaN	2	2	2	1	2	2	0.351282	P46940	P46940	Ras GTPase-activating-like protein IQGAP1	IQGAP1
25.8958	27.2384	27.1182	26.3404	26.3932	26.4286	26.8854	26.3418	26.8679	26.6849	26.095	26.7326	26.3834	26.8135	26.5175	26.5992	26.2398	25.6409	26.6873	26.1428	29	29	29	1	29	29	0.35157	P11498	P11498	Pyruvate carboxylase, mitochondrial	PC
NaN	NaN	19.0502	NaN	19.458	19.5604	NaN	19.7469	NaN	NaN	NaN	19.1211	19.6311	NaN	19.5658	NaN	19.892	19.5415	19.6223	NaN	4	4	4	1	4	4	0.351615	O60477	O60477	BMP/retinoic acid-inducible neural-specific protein 1	BRINP1
NaN	NaN	19.822	NaN	NaN	19.3556	NaN	23.1246	NaN	19.1995	20.4209	19.6134	NaN	21.9037	NaN	NaN	NaN	18.5918	NaN	NaN	1	1	1	1	1	1	0.351857	Q14956	Q14956	Transmembrane glycoprotein NMB	GPNMB
NaN	NaN	NaN	NaN	NaN	19.779	NaN	22.494	19.8964	NaN	19.3248	21.2088	22.3668	21.3243	NaN	21.7176	20.2148	22.4422	NaN	23.3454	5	5	5	1	5	5	0.352006	P82909	P82909	28S ribosomal protein S36, mitochondrial	MRPS36
NaN	NaN	20.9754	NaN	NaN	19.9525	NaN	20.9063	NaN	NaN	NaN	20.6132	NaN	NaN	20.9084	NaN	NaN	20.967	21.4233	NaN	2	2	2	1	2	2	0.352995	O75533	O75533	Splicing factor 3B subunit 1	SF3B1
23.7665	23.1394	22.9717	22.6715	22.1843	22.789	23.1324	22.2641	22.5738	22.6181	22.5126	23.4615	23.4117	23.1476	22.3446	23.0169	22.4376	21.9709	22.3114	23.289	5	5	5	1	5	5	0.353176	Q9BXK5	Q9BXK5	Bcl-2-like protein 13	BCL2L13
22.7569	21.6148	NaN	21.0688	21.5252	NaN	22.4505	22.0473	NaN	20.9768	22.1796	21.0069	NaN	22.3093	NaN	23.7131	22.3464	23.0932	21.4919	21.4877	6	6	6	1	6	6	0.355995	Q2M2I8	Q2M2I8	AP2-associated protein kinase 1	AAK1
NaN	20.7868	22.5442	22.1463	NaN	21.2478	22.3381	22.5529	22.616	22.7643	22.802	22.2996	22.2527	22.1486	22.0161	NaN	22.1981	22.4866	23.1052	18.9688	1	1	1	1	1	1	0.358094	P60468	P60468	Protein transport protein Sec61 subunit beta	SEC61B
28.6112	27.9484	28.3466	27.9327	27.2911	27.7185	27.5635	28.3791	28.1845	28.398	27.3866	27.7897	27.3549	27.8624	28.4672	29.5892	27.6752	27.5937	27.9622	28.5564	10	10	10	1	10	10	0.358135	Q9Y277	Q9Y277	Voltage-dependent anion-selective channel protein 3	VDAC3
22.4611	21.6873	NaN	NaN	NaN	21.1051	19.8997	NaN	NaN	NaN	NaN	NaN	19.9092	20.879	NaN	21.3076	NaN	NaN	NaN	NaN	2	2	2	1	2	2	0.358376	Q15181	Q15181	Inorganic pyrophosphatase	PPA1
NaN	NaN	NaN	NaN	18.0769	18.4285	NaN	NaN	NaN	NaN	NaN	20.3393	18.442	NaN	NaN	NaN	NaN	18.6655	NaN	NaN	3	3	3	1	3	3	0.35951	O43572	O43572	A-kinase anchor protein 10, mitochondrial	AKAP10
24.5088	24.3086	23.8581	23.7338	23.9135	24.1409	24.6564	24.827	24.6856	24.3545	24.1659	23.1563	23.903	24.1518	24.5269	24.7465	24.0031	24.2475	24.4862	24.82	12	12	12	1	12	12	0.360005	Q02246	Q02246	Contactin-2	CNTN2
NaN	20.4871	21.0485	NaN	NaN	21.0066	21.3339	21.233	20.4288	20.5147	21.5693	21.0457	20.945	21.023	21.3653	21.5627	21.3756	21.7485	20.7534	20.7703	2	2	2	1	2	2	0.360102	Q96ID5	Q96ID5	Immunoglobulin superfamily member 21	IGSF21
NaN	NaN	NaN	NaN	NaN	17.9824	18.9306	20.0851	NaN	18.6398	19.0147	19.186	NaN	NaN	18.5926	NaN	NaN	19.0217	NaN	NaN	1	1	1	1	1	1	0.360282	Q9NPL8	Q9NPL8	Complex I assembly factor TIMMDC1, mitochondrial	TIMMDC1
29.3915	29.723	29.973	30.1542	29.8367	30.141	30.0927	30.5083	30.2953	30.0303	30.2289	30.2736	30.1522	29.9128	30.6285	29.1325	30.3921	30.218	30.3608	29.4511	NaN	NaN	NaN	2	15	12	0.360367	Q13509;CON__ENSEMBL:ENSBTAP00000025008	Q13509	Tubulin beta-3 chain	TUBB3
NaN	NaN	NaN	21.1428	NaN	21.3111	21.4245	NaN	20.1958	20.249	21.2178	20.4804	21.9578	21.5787	NaN	NaN	20.2166	20.4796	NaN	21.0012	2	2	2	1	2	2	0.360888	O60925	O60925	Prefoldin subunit 1	PFDN1
NaN	22.2702	24.2351	24.5116	24.1135	24.1	24.0015	24.4098	24.4873	24.2665	24.5533	24.2278	24.258	23.9718	24.4317	23.969	24.1154	23.8974	24.3997	22.3526	3	3	3	1	3	3	0.361256	Q86SX6	Q86SX6	Glutaredoxin-related protein 5, mitochondrial	GLRX5
NaN	21.0309	20.6818	NaN	20.7079	19.9296	NaN	20.5026	20.5856	20.2832	19.5047	19.9173	NaN	NaN	20.4113	NaN	NaN	20.4617	NaN	NaN	2	2	2	1	2	2	0.361955	Q9P2R3	Q9P2R3	Ankyrin repeat and FYVE domain-containing protein 1	ANKFY1
19.6388	20.1226	19.9613	20.1477	NaN	20.337	19.7497	19.7991	20.3994	20.5355	19.5761	19.828	19.7527	19.586	20.21	NaN	NaN	19.3858	19.2479	NaN	1	1	1	1	1	1	0.362885	Q9NTG7	Q9NTG7	NAD-dependent protein deacetylase sirtuin-3, mitochondrial	SIRT3
NaN	22.0733	23.4009	24.9169	23.2781	22.7007	22.2026	22.2164	24.0907	22.2968	NaN	22.3329	22.6981	22.3713	23.317	23.5286	22.7191	23.8077	23.4147	NaN	4	4	4	1	4	4	0.362989	P62888	P62888	60S ribosomal protein L30	RPL30
NaN	NaN	NaN	NaN	NaN	NaN	19.2154	18.8065	NaN	NaN	19.439	19.7137	19.5525	18.878	NaN	NaN	NaN	19.4301	19.7642	NaN	1	1	1	1	1	1	0.363605	Q9Y3B4	Q9Y3B4	Splicing factor 3B subunit 6	SF3B6
NaN	24.1334	18.9687	19.7182	NaN	22.5688	20.4457	NaN	21.2107	18.906	20.1323	20.1429	20.5208	NaN	NaN	NaN	NaN	NaN	NaN	NaN	4	1	1	1	1	1	0.365084	O00203	O00203	AP-3 complex subunit beta-1	AP3B1
NaN	NaN	NaN	NaN	NaN	NaN	NaN	20.4915	18.5856	NaN	NaN	NaN	NaN	NaN	NaN	17.5781	18.8207	19.8497	18.0527	NaN	2	2	2	1	2	2	0.365905	Q9UQ90	Q9UQ90	Paraplegin	SPG7
22.5798	22.7729	23.4326	23.2352	23.4184	22.9239	23.1666	23.923	23.3692	23.9282	22.944	23.1943	23.3387	22.849	23.7598	22.9999	23.1385	23.5192	23.0009	22.9066	9	7	7	1	7	7	0.367242	P20338	P20338	Ras-related protein Rab-4A	RAB4A
25.9477	23.9188	24.0183	25.2743	24.623	24.5996	23.6626	23.9402	25.07	24.0607	26.1138	24.468	21.0521	24.4814	24.837	26.3252	25.5755	25.4088	24.1866	24.2181	2	2	2	1	2	2	0.367625	P11532	P11532	Dystrophin	DMD
NaN	19.5784	NaN	21.2687	NaN	19.8037	20.2954	NaN	20.8424	20.3127	20.7201	NaN	NaN	NaN	NaN	NaN	21.5023	20.5796	NaN	NaN	2	2	2	1	2	2	0.369936	Q96DD7	Q96DD7	Protein shisa-4	SHISA4
NaN	NaN	NaN	NaN	NaN	NaN	19.4664	NaN	NaN	NaN	19.0549	20.2844	NaN	NaN	NaN	NaN	20.6046	19.9041	20.1684	NaN	2	2	2	1	2	2	0.370131	Q9Y3D3	Q9Y3D3	28S ribosomal protein S16, mitochondrial	MRPS16
22.7132	21.4265	NaN	21.8352	21.8043	22.4005	21.493	21.5153	NaN	20.3656	21.8572	21.3803	20.9953	21.786	21.1593	22.9289	21.7302	19.9231	20.9076	22.4289	5	3	2	1	3	2	0.370586	P37235	P37235	Hippocalcin-like protein 1	HPCAL1
23.836	23.5412	24.2727	24.6478	24.4536	24.3661	25.0915	24.7147	20.735	24.5438	24.9175	24.5207	24.7749	24.9098	19.7487	19.383	24.526	25.2915	25.3446	23.7053	1	1	1	1	1	1	0.370596	P58549	P58549	FXYD domain-containing ion transport regulator 7	FXYD7
NaN	20.6444	21.1108	20.0709	20.6076	20.8554	20.9319	20.7684	20.7423	20.7939	20.9495	21.0156	20.4998	20.4892	21.0977	NaN	21.1508	20.7211	20.83	NaN	3	3	3	1	3	3	0.370668	Q5VST6	Q5VST6	Alpha/beta hydrolase domain-containing protein 17B	ABHD17B
NaN	20.0518	21.3245	22.2712	22.4247	22.4561	21.9013	20.5408	22.4053	20.8942	21.5929	22.0853	22.6182	22.6021	21.8348	22.4124	22.6896	21.8925	21.8672	23.4756	2	2	2	1	2	2	0.37067	Q9Y5L4	Q9Y5L4	Mitochondrial import inner membrane translocase subunit Tim13	TIMM13
23.7284	23.0836	20.055	21.1169	21.7118	20.8645	21.5775	20.3319	20.2079	20.8645	21.6539	22.4455	20.8263	22.1874	NaN	24.2708	21.2216	21.1887	20.8986	23.7897	5	5	5	1	5	5	0.371893	P36969	P36969	Phospholipid hydroperoxide glutathione peroxidase, mitochondrial	GPX4
NaN	20.4023	20.6536	17.9685	20.6131	19.5829	18.8492	21.0301	19.9875	20.4411	20.5445	20.4591	19.6053	19.1275	19.7454	NaN	20.1135	21.0403	20.7203	NaN	1	1	1	1	1	1	0.372431	Q14677	Q14677	Clathrin interactor 1	CLINT1
NaN	21.6597	20.935	NaN	20.5821	21.5982	21.2105	21.4528	20.9915	19.453	20.5834	20.7067	20.4167	20.6256	21.5223	NaN	21.5848	21.4185	20.8487	19.2523	4	4	4	1	4	4	0.372973	Q14165	Q14165	Malectin	MLEC
NaN	21.2423	NaN	20.2556	NaN	20.3508	19.6734	19.2752	NaN	20.5101	20.951	20.2292	19.8941	19.6861	19.7593	NaN	NaN	19.4982	NaN	NaN	2	2	2	1	2	2	0.373192	Q9UJ68	Q9UJ68	Mitochondrial peptide methionine sulfoxide reductase	MSRA
NaN	18.3838	19.3953	NaN	NaN	NaN	19.3866	NaN	NaN	19.868	NaN	19.2608	NaN	NaN	NaN	NaN	NaN	NaN	NaN	NaN	6	4	4	1	4	4	0.374247	P49758	P49758	Regulator of G-protein signaling 6	RGS6
24.5642	23.9128	24.3136	24.1289	23.6674	24.0732	24.0262	24.5305	24.0564	24.3302	24.0184	24.194	24.4643	24.3494	24.1578	24.3284	24.079	24.0807	24.0569	24.6096	NaN	NaN	NaN	4	11	8	0.374366	Q99250;Q9NY46;P35499;Q15858	Q99250	Sodium channel protein type 2 subunit alpha	SCN2A
29.0648	28.8913	28.9147	29.1675	29.5244	29.1944	28.8304	28.861	29.3806	28.7558	28.6979	29.0614	28.8326	28.754	28.8442	28.8575	29.2178	29.0005	29.2471	28.7468	37	24	22	1	24	22	0.374389	P50993	P50993	Sodium/potassium-transporting ATPase subunit alpha-2	ATP1A2
24.7497	24.2016	24.9184	24.8739	22.148	24.8042	24.8275	24.316	24.1572	24.7486	24.8322	24.6262	24.8553	24.5509	24.3749	24.7216	24.6257	25.4467	25.6661	24.5929	6	6	6	1	6	6	0.374694	P49755	P49755	Transmembrane emp24 domain-containing protein 10	TMED10
NaN	21.8847	21.3412	24.2747	21.5721	23.1296	21.5287	19.3406	24.4928	21.6566	20.3742	22.1869	21.8527	23.5331	20.5173	24.0655	19.3585	18.9831	NaN	21.4236	2	2	2	1	2	2	0.375559	P14174	P14174	Macrophage migration inhibitory factor	MIF
19.9577	NaN	23.4659	22.7318	23.7776	23.671	24.0329	24.0086	22.3096	23.0804	24.0343	24.3113	25.4899	23.4179	23.8333	24.3058	24.6629	22.1071	24.8041	23.0019	3	3	3	1	3	3	0.376131	Q8N111	Q8N111	Cell cycle exit and neuronal differentiation protein 1	CEND1
NaN	21.6142	22.1154	22.3602	21.9103	23.2048	22.3462	22.9757	21.271	23.3744	23.085	21.5846	23.2497	22.9823	22.6659	22.9012	23.2416	23.1949	22.0875	NaN	3	3	3	1	3	3	0.376224	Q9UMF0	Q9UMF0	Intercellular adhesion molecule 5	ICAM5
NaN	19.2918	NaN	19.4018	NaN	19.5723	19.2609	NaN	NaN	NaN	19.9862	19.2087	19.3434	19.7167	NaN	NaN	NaN	NaN	NaN	NaN	1	1	1	1	1	1	0.376319	Q9UPW8	Q9UPW8	Protein unc-13 homolog A	UNC13A
NaN	19.7758	19.6467	NaN	18.956	18.8602	NaN	20.1278	NaN	19.5215	NaN	NaN	19.2901	NaN	19.573	NaN	NaN	NaN	NaN	NaN	2	2	2	1	2	2	0.376364	Q8IUR0	Q8IUR0	Trafficking protein particle complex subunit 5	TRAPPC5
25.2381	23.9602	23.3566	22.9313	23.155	23.4779	23.4568	22.1636	23.0508	22.9625	22.9417	22.913	23.5236	23.8571	22.5767	23.569	22.8895	24.3638	22.7101	26.0534	10	10	10	1	10	10	0.377266	Q9NZR1	Q9NZR1	Tropomodulin-2	TMOD2
20.1881	19.752	NaN	22.3551	23.0948	22.6751	22.7795	NaN	20.9993	NaN	22.43	22.6844	23.0868	22.963	NaN	20.141	21.7633	22.1963	22.1418	20.786	1	1	1	1	1	1	0.377651	P57103	P57103	Sodium/calcium exchanger 3	SLC8A3
NaN	NaN	NaN	20.2805	21.0315	20.2022	21.471	20.0335	NaN	20.5816	20.8916	20.6438	20.4943	20.9316	NaN	NaN	20.2154	20.188	NaN	NaN	5	5	5	1	5	5	0.377678	O75534	O75534	Cold shock domain-containing protein E1	CSDE1
26.2161	NaN	23.2974	24.4772	24.7218	23.7963	25.0222	24.6319	NaN	21.6607	25.254	23.275	24.9535	24.4983	24.0489	26.9124	25.0399	24.8135	23.771	25.5397	8	8	8	1	8	8	0.377684	P17677	P17677	Neuromodulin	GAP43
27.5803	24.7326	24.4684	25.62	25.0187	24.8862	25.3541	25.2618	25.9721	25.4343	24.8256	26.3878	25.6675	25.0912	24.8077	27.197	25.2204	25.5172	25.7259	28.5031	16	16	14	1	16	14	0.378109	P12532	P12532	Creatine kinase U-type, mitochondrial	CKMT1A
NaN	NaN	19.3971	20.2312	20.3894	20.8215	20.0613	NaN	NaN	NaN	19.8337	20.6197	20.6655	21.5891	NaN	NaN	NaN	19.7513	20.3215	NaN	2	2	2	1	2	2	0.379344	Q9NQW7	Q9NQW7	Xaa-Pro aminopeptidase 1	XPNPEP1
NaN	21.2271	21.0488	21.2467	21.6143	20.8015	NaN	21.0631	21.4407	20.6794	21.0084	20.4688	NaN	NaN	21.1983	NaN	20.3829	21.124	20.8146	NaN	4	4	4	1	4	4	0.379409	P24043	P24043	Laminin subunit alpha-2	LAMA2
22.8784	21.9024	22.3889	22.0981	22.0996	22.3865	22.1019	22.5697	22.1467	21.7241	22.7178	22.0461	22.2499	21.2204	21.7212	21.9642	23.5664	23.1147	22.8511	21.9454	6	6	6	1	6	6	0.379451	Q96BS2	Q96BS2	Calcineurin B homologous protein 3	TESC
NaN	21.3554	21.393	20.3188	21.2228	21.5223	21.2676	19.8467	NaN	21.8986	21.0867	20.8851	21.3571	20.5402	20.9093	NaN	21.1864	22.0613	21.7056	NaN	6	6	6	1	6	6	0.379489	Q7Z6Z7	Q7Z6Z7	E3 ubiquitin-protein ligase HUWE1	HUWE1
NaN	19.475	19.5285	19.8649	NaN	NaN	19.8649	NaN	NaN	19.7274	19.5106	20.2697	20.151	20.2477	NaN	NaN	20.3059	19.9481	19.5487	NaN	3	3	3	1	3	3	0.379525	Q9NX08	Q9NX08	COMM domain-containing protein 8	COMMD8
NaN	19.8322	NaN	19.8629	NaN	NaN	NaN	19.4641	19.7531	NaN	NaN	NaN	NaN	NaN	NaN	21.1868	NaN	19.4752	22.9729	NaN	6	3	3	1	3	3	0.380225	P14923	P14923	Junction plakoglobin	JUP
NaN	23.4874	25.0835	24.8117	22.9721	23.5508	24.4745	24.65	24.6974	24.9175	24.8287	23.9836	24.5294	24.4777	24.9437	24.9544	22.6604	24.2991	24.5022	23.3882	5	5	5	1	5	5	0.380415	Q15369	Q15369	Transcription elongation factor B polypeptide 1	TCEB1
23.9114	21.7852	22.4266	23.2113	22.316	21.6125	21.569	21.8381	22.5128	21.9389	21.904	22.0413	22.5869	21.5904	22.1914	23.5729	22.3694	21.8003	22.2525	23.3423	3	3	3	1	3	3	0.380653	Q9UQ03	Q9UQ03	Coronin-2B	CORO2B
NaN	27.187	21.3417	21.0508	25.7712	24.337	20.779	23.0246	20.8224	20.6012	NaN	23.3068	20.9945	23.4399	20.0506	NaN	NaN	22.4256	NaN	NaN	1	1	1	1	1	1	0.38119	P11049	P11049	Leukocyte antigen CD37	CD37
NaN	NaN	19.2786	19.4772	19.7072	19.3304	NaN	NaN	NaN	19.2817	NaN	20.2785	NaN	NaN	NaN	NaN	NaN	NaN	NaN	NaN	1	1	1	1	1	1	0.381204	Q06136	Q06136	3-ketodihydrosphingosine reductase	KDSR
27.8903	27.799	24.8422	26.3167	26.7343	27.2567	26.0113	25.4606	25.4468	25.8959	25.5622	26.8209	26.2341	26.6687	25.2789	27.2595	25.776	25.905	26.7067	27.9322	NaN	NaN	NaN	2	20	20	0.381406	P00367;P49448	P00367;P49448	Glutamate dehydrogenase 1, mitochondrial;Glutamate dehydrogenase 2, mitochondrial	GLUD1;GLUD2
NaN	23.4491	23.1651	23.4477	23.5095	23.0311	23.1119	23.4237	23.449	23.1028	23.612	23.428	23.0265	23.1922	22.9956	NaN	23.3861	22.8983	23.2475	NaN	9	4	3	1	4	3	0.382082	P17252	P17252	Protein kinase C alpha type	PRKCA
NaN	19.9587	19.8375	19.5003	NaN	21.0158	20.1735	21.1545	20.188	20.1814	19.857	21.4111	21.0958	20.0611	20.0846	NaN	19.2026	21.1421	21.0609	23.6968	4	4	4	1	4	4	0.383005	P49720	P49720	Proteasome subunit beta type-3	PSMB3
NaN	23.0212	22.0025	20.6068	NaN	22.8553	22.3219	23.2032	23.0753	23.457	22.7115	22.6313	23.1458	21.975	NaN	NaN	23.4579	23.1347	20.9387	NaN	2	2	2	1	2	2	0.383443	Q96DZ9	Q96DZ9	CKLF-like MARVEL transmembrane domain-containing protein 5	CMTM5
25.3414	23.4885	23.9015	23.6256	23.2332	23.5911	23.9474	24.4327	24.9783	24.3238	24.1847	24.1956	23.3574	22.6486	24.4416	26.0769	23.7087	23.2846	24.0617	25.5684	3	3	3	1	3	3	0.384293	P03886	P03886	NADH-ubiquinone oxidoreductase chain 1	MT-ND1
NaN	NaN	18.3832	NaN	NaN	NaN	NaN	18.7409	18.3104	NaN	NaN	NaN	NaN	NaN	18.3322	NaN	NaN	19.4242	19.2249	NaN	1	1	1	1	1	1	0.385741	O75494	O75494	Serine/arginine-rich splicing factor 10	SRSF10
NaN	20.9767	22.0391	22.0575	21.3818	NaN	21.4882	22.418	22.5776	22.198	21.8812	21.0171	21.9336	21.1336	21.8405	NaN	22.0805	21.9142	22.3686	NaN	3	3	3	1	3	3	0.386191	P61803	P61803	Dolichyl-diphosphooligosaccharide--protein glycosyltransferase subunit DAD1	DAD1
NaN	21.9552	20.6596	20.8617	20.2254	20.1234	NaN	19.8698	20.8199	20.1302	20.7612	20.4838	20.3685	22.3123	20.1791	NaN	NaN	20.2741	19.7298	NaN	4	4	4	1	4	4	0.386502	Q15293	Q15293	Reticulocalbin-1	RCN1
NaN	20.3926	21.6192	20.8572	20.4407	20.8368	21.3652	21.7494	20.9209	21.1285	20.6343	21.5369	21.6898	20.9498	21.0611	21.1363	21.5093	20.8907	21.4848	20.9147	1	1	1	1	1	1	0.386647	Q92572	Q92572	AP-3 complex subunit sigma-1	AP3S1
NaN	NaN	19.6019	21.8031	21.2439	22.263	20.4379	20.8182	21.7988	20.9944	20.0393	20.9706	20.6639	21.2881	20.782	21.8066	21.8881	21.8674	20.8114	21.8057	3	3	3	1	3	3	0.386717	Q86UE4	Q86UE4	Protein LYRIC	MTDH
25.5756	26.8603	27.0188	26.232	26.4938	26.7303	26.3766	26.9375	26.4287	26.1713	26.7334	26.8121	26.6051	26.2417	26.949	26.7452	26.5707	27.0554	26.9121	26.2986	14	14	14	1	14	14	0.38685	P31930	P31930	Cytochrome b-c1 complex subunit 1, mitochondrial	UQCRC1
NaN	23.5372	NaN	NaN	NaN	NaN	22.5032	23.1783	20.863	NaN	NaN	NaN	22.6767	NaN	21.8393	21.6564	NaN	20.8534	22.8077	NaN	3	3	3	1	3	3	0.386942	Q8IZP0	Q8IZP0	Abl interactor 1	ABI1
NaN	22.3059	22.9796	21.8229	22.3084	22.4098	22.7192	22.8365	21.9849	22.5637	23.0817	22.3929	22.6041	22.3722	22.5483	NaN	23.0173	22.9727	22.4659	NaN	3	3	3	1	3	3	0.388031	Q8NFX7	Q8NFX7	Syntaxin-binding protein 6	STXBP6
NaN	NaN	20.9528	NaN	21.0515	20.1656	20.7852	21.3378	NaN	19.507	20.4636	20.5407	20.996	19.5773	21.2534	NaN	20.9518	20.4975	20.9172	NaN	1	1	1	1	1	1	0.389122	O43760	O43760	Synaptogyrin-2	SYNGR2
31.4259	31.7235	32.062	32.2049	31.96	31.9325	32.058	32.2437	32.2672	31.9173	32.1495	32.1667	32.0978	31.9915	32.2149	30.8768	32.3546	32.0577	32.2222	31.4034	27	16	2	1	16	2	0.389207	Q13885	Q13885	Tubulin beta-2A chain	TUBB2A
NaN	22.5453	21.9777	21.5224	22.2875	NaN	NaN	21.2779	21.969	20.9826	21.8104	22.5681	21.5878	21.5275	22.0402	NaN	21.5384	21.8311	NaN	NaN	NaN	NaN	NaN	2	5	4	0.38959	P00533;P04626	P00533	Epidermal growth factor receptor	EGFR
20.3193	19.3332	NaN	NaN	NaN	NaN	NaN	20.2823	20.4281	20.2168	NaN	NaN	NaN	NaN	20.639	20.1373	NaN	NaN	NaN	20.0458	2	2	2	1	2	2	0.389747	P48723	P48723	Heat shock 70 kDa protein 13	HSPA13
NaN	19.5651	NaN	20.3098	19.5577	20.1084	19.8987	NaN	19.3964	NaN	NaN	20.0806	19.9125	19.2857	NaN	NaN	NaN	NaN	NaN	NaN	2	2	2	1	2	2	0.389911	P21953	P21953	2-oxoisovalerate dehydrogenase subunit beta, mitochondrial	BCKDHB
24.8525	22.294	20.9054	22.4603	23.2915	21.9979	23.3028	23.2988	21.9192	22.9401	20.4304	23.1336	22.5225	22.304	21.5148	NaN	20.9984	22.5161	NaN	NaN	8	8	8	1	8	8	0.389938	P01024	P01024	Complement C3;Complement C3 beta chain;C3-beta-c;Complement C3 alpha chain;C3a anaphylatoxin;Acylation stimulating protein;Complement C3b alpha chain;Complement C3c alpha chain fragment 1;Complement C3dg fragment;Complement C3g fragment;Complement C3d fragment;Complement C3f fragment;Complement C3c alpha chain fragment 2	C3
NaN	20.3111	20.7811	21.5573	20.7843	21.3677	21.3784	20.4093	21.2209	21.1883	21.2427	21.3781	21.0949	20.9081	20.8748	20.9139	21.7046	21.5966	21.5533	21.2627	2	2	2	1	2	2	0.390214	Q7L5D6	Q7L5D6	Golgi to ER traffic protein 4 homolog	GET4
NaN	19.3039	NaN	19.7992	NaN	NaN	20.0679	19.7561	20.5659	19.8476	20.2433	19.907	NaN	NaN	NaN	NaN	20.323	20.1319	19.7178	NaN	3	3	3	1	3	3	0.391142	Q15036	Q15036	Sorting nexin-17	SNX17
NaN	21.0439	20.8619	20.3366	21.3396	NaN	20.6074	NaN	21.1776	19.9795	NaN	20.2806	20.215	20.5035	NaN	21.0462	NaN	NaN	NaN	20.2115	3	3	3	1	3	3	0.391305	P48506	P48506	Glutamate--cysteine ligase catalytic subunit	GCLC
NaN	19.5904	NaN	NaN	NaN	19.9118	19.959	19.0134	20.3114	NaN	19.9995	20.1324	19.8013	19.4506	NaN	NaN	20.4548	19.7355	20.3913	NaN	1	1	1	1	1	1	0.39272	Q12907	Q12907	Vesicular integral-membrane protein VIP36	LMAN2
27.984	27.9789	28.2311	27.3056	26.9522	27.725	27.2315	28.6902	27.7092	28.3875	27.7212	27.795	27.348	27.075	28.7355	27.9154	27.995	27.8072	27.5522	28.0478	14	14	14	1	14	14	0.393351	Q02978	Q02978	Mitochondrial 2-oxoglutarate/malate carrier protein	SLC25A11
NaN	NaN	19.8448	NaN	NaN	20.8948	21.1392	21.596	20.4932	21.0475	21.6612	20.5417	21.6759	20.0113	20.8014	21.9445	21.5956	20.8845	22.1985	20.4167	4	4	4	1	4	4	0.393538	Q02156	Q02156	Protein kinase C epsilon type	PRKCE
NaN	NaN	NaN	NaN	NaN	19.3916	19.6394	21.4466	NaN	NaN	NaN	NaN	19.4843	NaN	19.9913	NaN	19.5042	19.9288	19.9349	NaN	NaN	NaN	NaN	2	2	2	0.395328	P49840;M0QYV0	P49840;M0QYV0	Glycogen synthase kinase-3 alpha	GSK3A
NaN	21.7575	21.4665	22.128	21.0677	22.085	21.498	22.4618	22.2235	21.0923	21.8078	23.2078	21.9792	21.7617	21.0674	21.7376	22.592	22.7961	22.3219	NaN	6	6	5	1	6	5	0.396325	Q969Z3	Q969Z3	Mitochondrial amidoxime reducing component 2	2016-03-02
27.0853	26.3983	27.5363	28.1744	27.4488	27.2239	28.6003	27.7892	27.7161	27.6212	28.2406	27.27	28.1772	27.9599	27.8867	28.7736	26.4639	27.2607	26.746	26.7718	5	5	5	1	5	5	0.396755	P04216	P04216	Thy-1 membrane glycoprotein	THY1
26.4599	24.9974	24.8963	25.2368	25.3844	24.9123	25.5471	24.8105	25.9047	25.091	25.5058	24.7404	25.5429	24.8539	25.2493	25.714	25.7823	25.4069	25.2113	25.99	5	5	3	1	5	3	0.397374	P11233	P11233	Ras-related protein Ral-A	RALA
NaN	20.3629	20.3589	20.3114	19.3765	20.5436	19.7163	21.0993	20.2233	20.1536	20.1132	20.5438	19.557	NaN	20.2837	NaN	20.305	20.6497	20.0145	21.4594	2	2	2	1	2	2	0.397511	Q9NVA1	Q9NVA1	Ubiquinol-cytochrome-c reductase complex assembly factor 1	UQCC1
NaN	21.0837	NaN	NaN	NaN	NaN	22.0745	NaN	21.2029	20.8245	NaN	NaN	NaN	NaN	21.0982	NaN	NaN	NaN	NaN	NaN	6	1	1	1	1	1	0.397994	Q9H4B7	Q9H4B7	Tubulin beta-1 chain	TUBB1
20.1167	23.3721	24.8426	22.772	23.5716	23.5924	22.9473	26.7383	23.2724	23.3094	22.9133	23.0708	23.0064	23.5917	21.5688	23.4361	23.5194	23.0186	21.8718	NaN	14	14	14	1	14	14	0.398053	Q14254	Q14254	Flotillin-2	FLOT2
NaN	NaN	NaN	20.6307	20.5972	20.3951	20.5433	NaN	NaN	19.9911	20.2072	20.6729	20.3371	20.6591	NaN	21.6232	20.3563	20.3863	NaN	NaN	4	4	4	1	4	4	0.398085	Q9HA65	Q9HA65	TBC1 domain family member 17	TBC1D17
19.3763	18.5368	NaN	NaN	NaN	18.985	18.5067	NaN	NaN	NaN	NaN	NaN	18.5087	NaN	18.7569	22.3226	NaN	18.7094	18.915	NaN	1	1	1	1	1	1	0.398273	Q9BQI5	Q9BQI5	SH3-containing GRB2-like protein 3-interacting protein 1	SGIP1
NaN	19.6435	19.2059	NaN	19.3248	19.5526	19.3011	NaN	NaN	NaN	NaN	19.3752	19.1423	20.7285	NaN	NaN	18.8167	NaN	NaN	NaN	2	1	1	1	1	1	0.39836	Q12792	Q12792	Twinfilin-1	TWF1
21.8997	20.0007	NaN	NaN	NaN	NaN	NaN	NaN	NaN	19.1415	19.0092	NaN	NaN	NaN	NaN	19.7615	NaN	18.869	NaN	21.7162	2	2	2	1	2	2	0.398699	P14314	P14314	Glucosidase 2 subunit beta	PRKCSH
NaN	21.6573	20.3925	19.3672	NaN	21.1474	NaN	NaN	NaN	20.1865	19.9399	NaN	NaN	20.1573	NaN	NaN	NaN	NaN	NaN	NaN	2	2	2	1	2	2	0.39874	Q8NBK3	Q8NBK3	Sulfatase-modifying factor 1	SUMF1
NaN	21.5507	20.4614	21.7416	NaN	NaN	21.892	20.677	21.1446	20.2166	22.3906	21.2395	21.2459	21.8986	NaN	NaN	21.9569	22.2732	21.4609	NaN	2	2	2	1	2	2	0.399017	Q66K74	Q66K74	Microtubule-associated protein 1S;MAP1S heavy chain;MAP1S light chain	MAP1S
NaN	19.5039	NaN	19.9887	21.1077	20.8769	20.8065	19.9217	20.2934	NaN	19.9501	21.0072	20.5483	19.6285	20.4504	NaN	20.6455	21.122	20.5919	NaN	2	2	2	1	2	2	0.399778	Q9Y2Z9	Q9Y2Z9	Ubiquinone biosynthesis monooxygenase COQ6	COQ6
22.7749	21.955	23.3956	22.1369	22.2556	22.2793	23.3196	23.3711	22.4203	23.1893	22.8517	22.5697	23.0736	22.7102	23.1011	23.1897	22.9123	22.8879	22.7326	22.3162	8	8	8	1	8	8	0.400239	P45985	P45985	Dual specificity mitogen-activated protein kinase kinase 4	MAP2K4
21.0187	24.8537	21.0303	21.1778	22.9621	22.2787	22.092	22.6243	21.9832	22.8265	22.592	22.4021	22.6392	22.2236	21.4295	NaN	21.3978	21.9214	21.9752	NaN	8	8	8	1	8	8	0.40068	P04083	P04083	Annexin A1	ANXA1
27.0695	26.3214	26.715	26.3145	26.1943	25.8193	25.8633	27.2404	26.8467	26.8137	25.9805	26.0849	26.0763	25.927	26.9278	27.2022	26.061	26.6691	26.2262	27.0553	15	15	15	1	15	15	0.400835	P51149	P51149	Ras-related protein Rab-7a	RAB7A
NaN	22.4486	23.5414	22.7274	NaN	21.8273	22.2609	23.9591	23.5337	23.5355	22.9632	22.0016	22.3927	22.1803	23.0747	NaN	23.1976	NaN	23.348	NaN	4	2	2	1	2	2	0.401509	G3V325	G3V325		ATP5J2-PTCD1
28.0974	28.18	28.5635	28.6929	27.4061	28.7223	28.7646	28.7449	28.6748	28.9038	28.4451	28.6327	28.1477	28.1348	28.8728	28.0641	28.7256	28.5284	28.6488	28.9925	NaN	NaN	NaN	2	11	11	0.40191	P48047;H7C0C1	P48047;H7C0C1	ATP synthase subunit O, mitochondrial	ATP5O
23.3554	22.7593	23.2529	22.7472	21.0593	22.7849	22.2393	23.2114	22.6974	23.2138	22.9775	22.7398	23.2811	22.609	23.6272	22.9286	22.4816	23.2299	23.3727	22.2313	NaN	NaN	NaN	2	10	10	0.402051	Q5TF21;Q9Y4B5	Q5TF21	Protein SOGA3	SOGA3
NaN	19.4823	NaN	20.0227	NaN	19.4531	19.6041	NaN	19.6303	NaN	NaN	NaN	19.8485	19.9126	NaN	NaN	NaN	19.7659	NaN	NaN	3	3	3	1	3	3	0.40243	P61758	P61758	Prefoldin subunit 3	VBP1
25.6999	25.6898	25.5826	25.362	25.5385	25.4929	25.4015	25.3786	25.7119	25.6892	25.3664	25.617	25.4628	25.1495	25.3342	25.8464	25.49	25.2965	25.209	25.1346	8	8	8	1	8	8	0.403259	Q9P035	Q9P035	Very-long-chain (3R)-3-hydroxyacyl-CoA dehydratase 3	PTPLAD1
25.6435	23.9142	23.5045	24.4091	24.7977	24.5371	24.6083	23.7724	23.8966	23.5293	24.2788	24.2319	24.1908	24.7419	23.3745	25.0904	23.7047	23.8082	23.7817	24.8762	6	6	6	1	6	6	0.404325	P78417	P78417	Glutathione S-transferase omega-1	GSTO1
NaN	NaN	NaN	NaN	NaN	NaN	18.6556	NaN	NaN	NaN	NaN	18.1822	19.8815	18.2407	18.2112	NaN	18.6542	18.0794	18.3508	NaN	1	1	1	1	1	1	0.404613	P40855	P40855	Peroxisomal biogenesis factor 19	PEX19
21.1833	21.8424	NaN	21.1087	NaN	NaN	NaN	NaN	21.1391	NaN	NaN	NaN	20.5744	21.4535	NaN	NaN	NaN	NaN	NaN	NaN	NaN	NaN	NaN	2	5	5	0.405506	Q15417;Q99439	Q15417	Calponin-3	CNN3
21.9843	22.6739	24.0094	24.0044	24.1432	23.6609	24.4873	23.6984	22.6754	24.4831	25.2343	23.9072	24.5679	24.4681	23.5885	24.202	24.4962	25.5195	24.2721	22.6895	12	12	12	1	12	12	0.405945	Q9NYI0	Q9NYI0	PH and SEC7 domain-containing protein 3	PSD3
NaN	19.1279	19.2998	19.438	NaN	19.3849	19.4215	19.6419	19.6607	19.2775	19.4977	20.0882	19.0414	19.0488	NaN	19.8719	19.1669	19.9452	20.1921	19.094	1	1	1	1	1	1	0.406171	Q8TBP6	Q8TBP6	Solute carrier family 25 member 40	SLC25A40
23.379	24.0232	24.7793	24.681	22.2001	24.3566	24.4066	24.5289	25.0435	25.0701	24.2133	24.2968	24.0663	23.8123	24.0959	23.2627	24.5222	24.9396	24.1683	21.859	5	5	5	1	5	5	0.406234	P30050	P30050	60S ribosomal protein L12	RPL12
NaN	19.8974	NaN	20.7673	22.0241	22.0471	20.9599	20.9987	20.8783	20.0328	20.9472	21.2614	22.1416	20.286	20.1662	NaN	21.4755	21.8737	21.0821	24.2792	4	4	4	1	4	4	0.406742	P28070	P28070	Proteasome subunit beta type-4	PSMB4
23.097	23.059	22.6308	23.2069	NaN	22.5199	23.2415	22.7871	21.8878	23.0296	23.2368	24.0967	23.2434	23.4947	22.9625	21.423	22.4944	23.1655	NaN	23.1115	NaN	NaN	NaN	2	2	2	0.406743	P68036;A0A0B4J2G9	P68036;A0A0B4J2G9	Ubiquitin-conjugating enzyme E2 L3	UBE2L3
NaN	21.3217	22.5218	21.4008	21.0169	21.559	21.3281	NaN	21.075	22.6305	21.2057	21.5045	21.3496	21.2422	NaN	21.4703	21.9375	22.3929	21.8908	NaN	2	2	2	1	2	2	0.40708	Q969M1	Q969M1	Mitochondrial import receptor subunit TOM40B	TOMM40L
NaN	NaN	18.5442	NaN	NaN	NaN	NaN	NaN	NaN	22.5287	NaN	18.8066	NaN	18.807	NaN	NaN	NaN	18.0857	18.88	NaN	1	1	1	1	1	1	0.407627	Q9ULR3	Q9ULR3	Protein phosphatase 1H	PPM1H
24.2552	23.2564	23.3187	22.6919	NaN	22.6452	22.9097	23.2529	22.7136	23.0514	NaN	22.2038	22.6259	23.2136	22.2747	24.4675	NaN	23.2754	22.8517	23.9231	4	4	4	1	4	4	0.407938	O95674	O95674	Phosphatidate cytidylyltransferase 2	CDS2
25.0964	25.794	26.3369	26.5807	26.1388	26.0887	25.3435	26.6599	25.9838	26.4594	26.2569	25.8049	25.9726	25.5669	26.222	24.9498	26.062	26.3814	25.5855	25.0599	20	20	19	1	20	19	0.408024	P42658	P42658	Dipeptidyl aminopeptidase-like protein 6	DPP6
25.6105	25.7413	25.1707	25.61	25.8234	25.8674	25.8346	25.0409	24.4411	25.1321	25.7562	25.8001	25.699	25.5945	24.6399	25.5327	26.1385	26.0454	25.2212	24.1433	11	9	9	1	9	9	0.408798	Q92599	Q92599	Septin-8	2016-09-08
NaN	NaN	19.2665	NaN	18.3632	19.1682	NaN	NaN	NaN	18.77	19.2352	20.2004	NaN	NaN	NaN	NaN	NaN	NaN	NaN	NaN	1	1	1	1	1	1	0.40897	Q6L8Q7	Q6L8Q7	2,5-phosphodiesterase 12	PDE12
25.5582	24.1734	24.3501	24.288	24.6121	24.2067	24.618	24.0844	23.7343	24.6852	24.9879	24.4282	24.3758	24.4385	23.9998	25.6168	24.6603	24.6221	24.548	25.074	18	8	8	1	8	8	0.409444	Q16720	Q16720	Plasma membrane calcium-transporting ATPase 3	ATP2B3
NaN	NaN	NaN	NaN	NaN	NaN	NaN	19.7397	NaN	19.0462	20.0624	NaN	NaN	NaN	20.0437	NaN	19.9319	NaN	NaN	NaN	2	2	2	1	2	2	0.410083	Q9BYT8	Q9BYT8	Neurolysin, mitochondrial	NLN
25.7194	26.0502	25.0488	25.3212	25.903	25.2824	25.0119	26.3928	25.7768	25.1523	24.9957	25.6819	25.2554	25.2123	26.1562	24.4893	25.4291	26.2452	24.0893	23.7072	7	7	7	1	7	7	0.410265	Q14CZ8	Q14CZ8	Hepatocyte cell adhesion molecule	HEPACAM
NaN	23.8887	25.539	25.7082	25.9433	25.0554	25.0654	25.5158	25.1186	25.6482	25.4031	24.8931	25.2124	25.7698	NaN	26.1897	25.117	25.4267	25.8558	25.5365	3	3	3	1	3	3	0.410519	O75787	O75787	Renin receptor	ATP6AP2
24.0436	25.3384	24.0778	25.3191	25.5126	24.6465	24.5946	24.8577	22.9409	24.677	24.085	24.9363	25.4778	26.0894	24.1843	24.6072	24.1652	23.8945	24.298	24.5535	8	8	8	1	8	8	0.410879	Q14894	Q14894	Ketimine reductase mu-crystallin	CRYM
NaN	22.175	22.8064	22.5553	23.7004	22.625	22.7512	22.9157	22.6909	22.9487	22.5983	22.9093	22.7749	NaN	21.7681	22.0037	23.4042	24.0095	23.8567	24.754	2	2	2	1	2	2	0.410912	P62263	P62263	40S ribosomal protein S14	RPS14
23.0385	21.5789	23.0737	22.4057	22.1073	22.2708	22.3677	21.3571	22.5425	23.3205	22.5258	22.475	22.3165	22.0625	21.9931	22.5576	21.8426	21.8621	21.8086	22.289	8	7	6	1	7	6	0.41112	Q92841	Q92841	Probable ATP-dependent RNA helicase DDX17	DDX17
28.7471	29.2299	29.5673	29.3563	29.1047	29.2447	29.5284	29.3399	29.1943	29.4307	29.6772	29.4383	29.5052	29.1875	29.3881	29.3295	29.6485	29.5609	29.2047	29.2167	38	38	32	1	38	32	0.41146	Q9Y2J2	Q9Y2J2	Band 4.1-like protein 3;Band 4.1-like protein 3, N-terminally processed	EPB41L3
21.067	22.5403	23.0205	22.2657	22.057	21.9465	22.2395	23.0701	22.4544	22.7651	22.5285	21.9712	22.4564	22.4593	22.8892	21.9281	22.7368	22.4861	22.607	21.4692	6	6	6	1	6	6	0.413625	Q96MZ0	Q96MZ0	Ganglioside-induced differentiation-associated protein 1-like 1	GDAP1L1
NaN	23.2683	22.8693	22.4407	22.5069	21.7345	22.7992	22.2713	21.9904	23.0453	22.1776	22.7089	23.1673	23.0695	21.8741	NaN	21.661	22.1206	22.8964	22.7187	3	3	3	1	3	3	0.414765	Q8NCW5	Q8NCW5	NAD(P)H-hydrate epimerase	APOA1BP
NaN	18.2176	NaN	18.5921	21.153	18.3426	NaN	NaN	NaN	NaN	NaN	18.4459	18.51	18.0598	NaN	NaN	NaN	NaN	NaN	NaN	1	1	1	1	1	1	0.416133	P00966	P00966	Argininosuccinate synthase	ASS1
21.5447	21.5719	21.9327	21.3379	21.0449	22.0749	22.3647	21.9791	19.878	22.2115	21.8554	22.0764	22.4746	22.3236	21.8856	22.5315	22.3432	22.6448	22.4032	21.2632	5	5	5	1	5	5	0.416679	Q96P47	Q96P47	Arf-GAP with GTPase, ANK repeat and PH domain-containing protein 3	AGAP3
21.9991	22.6432	23.2049	22.747	23.1479	22.8513	22.9549	23.5615	22.3767	22.6573	22.9061	22.7435	22.7213	23.5798	22.794	23.7169	22.9956	22.7749	23.6212	22.8174	NaN	NaN	NaN	2	8	5	0.417219	Q9HCM2;O75051	Q9HCM2	Plexin-A4	PLXNA4
NaN	23.3753	23.149	22.9798	23.1632	22.8734	22.5402	22.7256	21.8976	22.5732	23.2417	22.3812	22.8078	22.9767	21.9396	NaN	23.4152	23.5176	22.741	22.4108	4	3	3	1	3	3	0.419228	Q96E17	Q96E17	Ras-related protein Rab-3C	RAB3C
27.8529	27.6734	28.0333	28.0815	27.9128	28.0772	27.7891	28.0089	28.1619	27.9929	27.9807	28.0387	27.9557	27.9277	28.4181	27.3484	28.3519	28.2887	28.2937	27.9072	15	15	15	1	15	15	0.419585	Q99623	Q99623	Prohibitin-2	PHB2
25.0006	22.757	23.3013	23.8831	24.5	22.9509	24.7358	22.7467	24.0527	23.9001	24.9132	21.3102	23.1511	22.2937	23.8924	22.6505	24.3439	23.923	23.3188	23.5372	9	9	9	1	9	9	0.42047	Q6UWR7	Q6UWR7	Ectonucleotide pyrophosphatase/phosphodiesterase family member 6	ENPP6
16.6867	NaN	NaN	NaN	NaN	NaN	17.013	NaN	NaN	NaN	NaN	NaN	18.199	NaN	NaN	16.1299	NaN	19.314	18.6014	NaN	2	2	2	1	2	2	0.420492	Q8N6M0	Q8N6M0	OTU domain-containing protein 6B	OTUD6B
25.5793	21.0156	20.393	20.8044	22.0352	22.4201	21.6838	20.2185	22.041	25.1002	20.8959	22.089	22.359	21.5962	21.7627	NaN	NaN	23.3122	NaN	25.271	6	6	6	1	6	6	0.420588	P02679	P02679	Fibrinogen gamma chain	FGG
NaN	NaN	NaN	NaN	NaN	17.2713	18.2788	NaN	NaN	NaN	NaN	17.6009	17.8903	17.9371	NaN	NaN	17.4245	18.9924	19.1441	NaN	2	2	2	1	2	2	0.421261	P62841	P62841	40S ribosomal protein S15	RPS15
29.4883	29.0036	29.343	29.5472	29.5657	29.687	29.5483	29.559	29.3143	29.637	29.7406	29.7959	29.4325	29.2285	29.3883	29.4881	29.8258	29.7409	29.9007	29.3835	34	34	24	1	34	24	0.421743	Q01814	Q01814	Plasma membrane calcium-transporting ATPase 2	ATP2B2
NaN	21.4418	21.8451	21.0024	21.6744	21.7954	20.9452	21.9404	20.6751	21.2807	21.8927	21.4779	21.4091	21.2275	21.6602	NaN	22.1468	21.5289	NaN	NaN	3	3	3	1	3	3	0.422177	O75896	O75896	Tumor suppressor candidate 2	TUSC2
22.9075	25.1174	23.6606	23.5218	20.1079	24.5949	23.8066	22.4041	24.209	23.782	24.1687	23.778	23.1399	24.3024	23.2185	23.8243	NaN	22.8471	21.8089	22.2074	NaN	NaN	NaN	3	7	7	0.422181	P63241;Q9GZV4;Q6IS14	P63241	Eukaryotic translation initiation factor 5A-1	EIF5A
25.0946	24.3832	23.9531	25.0439	25.1294	24.0537	24.438	24.0836	25.5431	24.3577	24.3802	23.9176	24.3624	23.1928	23.8014	24.2751	24.3496	24.6059	24.1013	24.2678	13	13	13	1	13	13	0.422252	Q13740	Q13740	CD166 antigen	ALCAM
NaN	NaN	NaN	NaN	NaN	NaN	NaN	19.7843	18.4824	18.3204	NaN	NaN	NaN	NaN	18.7769	NaN	NaN	NaN	NaN	20.6552	1	1	1	1	1	1	0.42226	P25789	P25789	Proteasome subunit alpha type-4	PSMA4
NaN	23.3927	23.34	22.2822	NaN	23.7212	22.826	22.9018	19.4187	23.2141	23.3019	23.4751	19.0134	22.4925	22.9762	22.3165	NaN	23.673	23.3978	20.5702	3	3	3	1	3	3	0.422493	P17152	P17152	Transmembrane protein 11, mitochondrial	TMEM11
24.67	24.351	24.5038	24.4765	24.3166	24.277	24.7748	24.5373	24.1724	24.5652	24.9268	24.6543	24.7989	24.3068	24.1857	24.5962	24.4928	24.6056	24.4593	24.0196	10	10	10	1	10	10	0.423154	O75061	O75061	Putative tyrosine-protein phosphatase auxilin	DNAJC6
NaN	NaN	22.2607	21.2756	23.1354	22.5108	21.1618	20.8995	NaN	22.4257	NaN	22.2933	22.107	NaN	21.832	20.6368	22.0881	21.3666	NaN	21.49	2	2	2	1	2	2	0.424779	Q15714	Q15714	TSC22 domain family protein 1	TSC22D1
NaN	19.9145	19.7718	NaN	NaN	NaN	NaN	20.6045	20.6301	19.8654	NaN	NaN	NaN	NaN	19.9756	NaN	NaN	NaN	20.9744	NaN	3	3	3	1	3	3	0.425005	P61009	P61009	Signal peptidase complex subunit 3	SPCS3
21.5136	21.2091	21.071	20.4226	21.5468	21.2266	21.4184	20.2413	21.0716	20.5615	20.6012	21.4342	20.7498	21.6764	20.855	21.179	NaN	NaN	NaN	21.518	4	2	2	1	2	2	0.425246	P48426	P48426	Phosphatidylinositol 5-phosphate 4-kinase type-2 alpha	PIP4K2A
NaN	23.1137	20.7719	22.5922	23.4438	22.2085	21.954	NaN	21.3184	21.3963	22.3043	NaN	22.3507	22.3623	NaN	NaN	NaN	NaN	NaN	NaN	2	2	2	1	2	2	0.42565	O14907	O14907	Tax1-binding protein 3	TAX1BP3
NaN	26.9449	28.4958	28.0333	28.0554	27.673	27.5033	28.5283	28.5132	28.435	27.9296	27.2709	27.5748	27.3565	28.7678	28.4255	27.7623	27.6927	28.1575	28.236	9	9	9	1	9	9	0.426988	O75964	O75964	ATP synthase subunit g, mitochondrial	ATP5L
22.5511	23.7279	23.1316	24.0328	23.9712	23.2258	23.3671	23.7853	23.6476	23.7053	23.9377	23.5074	23.2171	23.0184	23.8362	23.1758	23.7058	23.7268	24.1535	23.7807	8	8	8	1	8	8	0.427086	Q15631	Q15631	Translin	TSN
21.7457	23.2784	23.6478	23.5354	22.9296	22.6132	21.4251	23.4963	23.1211	23.4825	23.0278	22.3413	21.9948	21.9172	23.5644	22.0961	23.6373	23.6049	23.7662	22.7692	11	11	11	1	11	11	0.427701	Q9NVH1	Q9NVH1	DnaJ homolog subfamily C member 11	DNAJC11
NaN	18.449	NaN	NaN	NaN	18.8471	18.8712	18.6862	NaN	18.7751	19.1959	NaN	NaN	NaN	18.7808	NaN	18.7891	18.4338	18.6078	NaN	1	1	1	1	1	1	0.427867	Q8IWB7	Q8IWB7	WD repeat and FYVE domain-containing protein 1	WDFY1
27.0023	27.525	28.1035	27.866	27.7872	27.8639	28.2372	28.1025	27.9051	28.1279	28.0957	28.0598	28.0299	27.8569	28.0859	27.3865	28.2364	28.2807	28.4667	27.2707	27	27	27	1	27	27	0.428211	Q16891	Q16891	MICOS complex subunit MIC60	IMMT
26.3011	27.0827	26.268	26.4985	27.0203	26.6745	25.9174	26.5786	26.6253	26.428	26.3842	26.4719	26.3054	26.1454	26.2986	27.0712	26.551	26.5771	26.7717	26.5938	23	23	23	1	23	23	0.428764	P40939	P40939	Trifunctional enzyme subunit alpha, mitochondrial;Long-chain enoyl-CoA hydratase;Long chain 3-hydroxyacyl-CoA dehydrogenase	HADHA
22.6029	22.973	22.494	20.7751	23.0633	22.8978	22.6482	22.4863	22.1971	21.0861	21.8945	22.0226	22.3094	22.6672	22.6022	NaN	22.2467	21.6705	21.8037	NaN	3	3	3	1	3	3	0.429413	Q9NRV9	Q9NRV9	Heme-binding protein 1	HEBP1
26.1242	25.1251	25.2572	24.7315	25.2271	25.1557	24.6783	25.5879	25.4647	25.6207	24.9871	25.8358	25.1289	25.0786	25.0251	25.4607	25.5857	25.6122	25.4004	25.5079	12	12	11	1	12	11	0.43003	Q9Y6R1	Q9Y6R1	Electrogenic sodium bicarbonate cotransporter 1	SLC4A4
22.8426	24.7667	25.0098	23.569	23.7004	23.0985	24.1675	24.483	25.2325	24.6139	23.6166	23.8773	23.9807	23.8025	24.1582	23.6385	23.533	23.8862	24.5323	22.7839	12	10	10	1	10	10	0.430097	P21397	P21397	Amine oxidase [flavin-containing] A	MAOA
NaN	24.4074	23.2814	23.6649	24.0662	23.6897	22.8622	23.0614	23.3419	24.334	23.033	23.3709	23.407	24.5207	22.3922	24.7361	22.2181	21.7456	21.4439	25.1936	3	3	3	1	3	3	0.430195	P04271	P04271	Protein S100-B	S100B
23.4621	24.1681	23.9933	24.8281	23.1265	23.9169	23.3968	24.8438	23.2465	24.1765	23.5171	23.2088	24.6492	23.0679	23.78	22.7188	24.3498	23.3335	23.4441	22.847	10	10	9	1	10	9	0.430197	P10915	P10915	Hyaluronan and proteoglycan link protein 1	HAPLN1
NaN	20.6128	19.9135	18.6655	19.9237	NaN	NaN	19.6717	NaN	18.8879	19.3454	NaN	NaN	18.9913	19.6088	NaN	NaN	19.6535	NaN	NaN	2	2	2	1	2	2	0.430198	Q9BXM9	Q9BXM9	FSD1-like protein	FSD1L
22.3418	NaN	22.2671	22.6362	21.2675	21.4183	22.9753	20.4177	22.2372	21.3212	22.675	22.1051	21.36	21.2521	21.2069	21.9498	22.5219	20.2758	21.9435	22.2797	6	6	6	1	6	6	0.430371	Q15233	Q15233	Non-POU domain-containing octamer-binding protein	NONO
22.0405	21.5138	22.3441	NaN	22.2318	NaN	22.0014	NaN	NaN	19.9405	22.422	NaN	22.0517	NaN	NaN	22.7065	23.1327	22.6472	21.7257	21.1531	3	3	3	1	3	3	0.430473	P19634	P19634	Sodium/hydrogen exchanger 1	SLC9A1
25.0907	24.5646	24.4962	24.5258	24.8926	24.5975	24.868	25.0738	24.9868	24.431	24.3449	24.5645	24.695	24.6506	25.113	25.5924	24.5013	24.4858	24.2232	25.914	16	16	16	1	16	16	0.431279	P52306	P52306	Rap1 GTPase-GDP dissociation stimulator 1	RAP1GDS1
NaN	20.2051	20.1461	NaN	20.3141	20.1372	20.3044	NaN	20.3493	NaN	20.2453	NaN	20.4967	21.106	NaN	NaN	20.8098	19.561	NaN	NaN	NaN	NaN	NaN	2	2	2	0.431557	H3BU86;O14662	H3BU86;O14662	Syntaxin-16	STX16-NPEPL1;STX16
21.2852	20.6001	21.3242	20.6901	21.2745	21.0675	21.5257	21.2603	20.8496	21.2554	21.2804	21.106	20.7192	21.1073	20.9591	21.6349	21.1643	21.3953	21.0833	21.4114	NaN	NaN	NaN	4	2	2	0.431605	I3L4J1;Q9UN37;O75351;Q6PIW4	I3L4J1;Q9UN37;O75351;Q6PIW4	Vacuolar protein sorting-associated protein 4A;Vacuolar protein sorting-associated protein 4B;Fidgetin-like protein 1	VPS4A;VPS4B;FIGNL1
NaN	22.4699	20.9559	NaN	20.1806	NaN	NaN	20.9596	20.607	20.6098	19.7787	20.6053	NaN	NaN	NaN	NaN	NaN	19.6131	21.034	NaN	5	5	5	1	5	5	0.432777	P36871	P36871	Phosphoglucomutase-1	PGM1
25.2571	24.2894	24.6074	25.7946	25.832	24.8658	25.5233	25.7248	25.063	25.1749	26.0052	24.8469	25.6877	25.1953	25.0101	25.8487	26.1245	25.6885	25.7947	24.806	9	9	9	1	9	9	0.433076	Q8N126	Q8N126	Cell adhesion molecule 3	CADM3
18.0805	22.0754	21.1323	20.6158	20.4415	21.3859	21.7017	21.9054	20.947	21.347	20.9756	21.4695	20.5029	NaN	21.508	NaN	19.9274	19.5597	20.3797	NaN	3	3	3	1	3	3	0.433572	Q04446	Q04446	1,4-alpha-glucan-branching enzyme	GBE1
NaN	20.7708	21.9732	21.6669	21.0684	20.4232	20.335	21.2021	22.132	20.8623	21.6097	21.1735	21.5001	20.8947	20.9478	20.9266	21.8609	21.4159	21.4401	21.8733	1	1	1	1	1	1	0.433878	P60602	P60602	Reactive oxygen species modulator 1	ROMO1
NaN	18.4767	20.8511	NaN	NaN	19.5956	NaN	20.4748	20.8007	20.6216	NaN	NaN	NaN	NaN	20.3549	21.0234	NaN	19.1833	NaN	NaN	1	1	1	1	1	1	0.43405	Q8N0U8	Q8N0U8	Vitamin K epoxide reductase complex subunit 1-like protein 1	VKORC1L1
22.2785	24.0018	23.8608	23.4559	23.5793	23.7837	23.4275	23.7295	23.876	23.6061	23.5789	23.3934	24.143	23.9755	23.2569	23.7057	23.8818	23.664	24.1329	NaN	NaN	NaN	NaN	2	10	10	0.435168	O00410;O60518	O00410	Importin-5	IPO5
24.2235	23.1236	24.5035	23.3177	22.9086	23.378	23.9652	24.4727	23.4504	24.1461	24.0453	23.0583	23.3758	23.2992	24.3345	24.1407	23.8069	23.5837	23.5674	24.5305	10	10	6	1	10	6	0.435366	Q8IU85	Q8IU85	Calcium/calmodulin-dependent protein kinase type 1D	CAMK1D
26.6476	26.298	25.4825	25.7236	25.6735	25.3726	25.3912	26.6674	25.8486	26.4062	25.4612	25.9243	26.1998	26.3767	25.234	26.5148	24.7087	25.5612	25.4184	26.9303	11	11	11	1	11	11	0.435489	P04075	P04075	Fructose-bisphosphate aldolase A	ALDOA
NaN	20.5445	20.6946	20.2968	NaN	NaN	22.1042	21.6686	NaN	21.1542	20.7695	21.8291	20.9264	20.601	21.618	NaN	21.1949	21.181	21.7749	NaN	7	7	7	1	7	7	0.435561	P54136	P54136	Arginine--tRNA ligase, cytoplasmic	RARS
20.9583	22.1835	22.567	21.7732	22.628	22.173	22.4937	22.2777	21.5593	21.8072	22.8408	22.7202	22.5527	22.6316	22.1198	20.2235	22.0638	22.7693	22.1075	21.9018	6	6	6	1	6	6	0.436081	Q8TBX8	Q8TBX8	Phosphatidylinositol 5-phosphate 4-kinase type-2 gamma	PIP4K2C
NaN	NaN	NaN	21.2366	NaN	NaN	20.0987	21.0836	20.0046	19.6255	20.1343	19.5685	NaN	NaN	20.065	NaN	19.8945	20.3206	20.2802	NaN	NaN	NaN	NaN	2	2	2	0.436108	P78537;F8W036	P78537;F8W036	Biogenesis of lysosome-related organelles complex 1 subunit 1	BLOC1S1
22.902	23.0235	21.8208	22.6053	22.856	22.6399	22.6668	22.7332	23.0084	22.4726	22.7756	23.1884	23.1876	22.4238	23.0432	23.1448	23.1496	22.1573	22.4368	23.8934	9	9	9	1	9	9	0.436331	P07384	P07384	Calpain-1 catalytic subunit	CAPN1
22.0185	20.1238	20.8085	19.4704	20.452	20.6811	21.4529	NaN	20.1448	NaN	20.293	21.0595	21.394	19.848	NaN	20.7874	20.5925	20.9527	20.5279	23.7085	3	3	3	1	3	3	0.436712	P60900	P60900	Proteasome subunit alpha type-6	PSMA6
NaN	22.673	24.3654	24.802	NaN	NaN	NaN	NaN	23.6504	24.3631	NaN	NaN	NaN	24.8644	NaN	NaN	24.8006	NaN	25.1782	NaN	1	1	1	1	1	1	0.4368	Q32M84	Q32M84	BTB/POZ domain-containing protein 16	BTBD16
NaN	NaN	NaN	20.1984	21.0544	20.2376	20.6992	NaN	19.4203	21.0086	20.9087	NaN	20.9886	21.6621	NaN	19.6679	NaN	20.4246	NaN	NaN	3	3	3	1	3	3	0.436966	A0AVT1	A0AVT1	Ubiquitin-like modifier-activating enzyme 6	UBA6
NaN	NaN	NaN	22.614	22.9735	NaN	22.149	20.3175	NaN	NaN	22.2956	21.8332	22.1596	22.6765	NaN	NaN	22.1181	22.1496	NaN	NaN	NaN	NaN	NaN	2	3	3	0.43714	Q9UIW2;P51805	Q9UIW2;P51805	Plexin-A1;Plexin-A3	PLXNA1;PLXNA3
24.4198	23.6624	23.1427	23.6041	24.1009	23.8946	23.0242	22.748	23.0791	23.4041	23.2929	23.5653	23.4225	23.4929	21.7022	24.9642	NaN	21.9019	22.4776	24.3762	10	10	10	1	10	10	0.437446	P41250	P41250	Glycine--tRNA ligase	GARS
21.6324	22.3648	21.5054	22.137	21.8356	21.5171	22.1839	20.8607	23.7157	21.4813	20.631	21.1717	20.6849	21.3241	21.1247	22.3425	21.3598	20.4201	21.6638	NaN	10	10	10	1	10	10	0.437841	P11182	P11182	Lipoamide acyltransferase component of branched-chain alpha-keto acid dehydrogenase complex, mitochondrial	DBT
21.0861	24.8633	26.6713	26.5563	26.8344	26.4826	26.4812	26.7085	26.6725	25.9911	26.8189	26.4575	26.6694	26.4428	26.8803	26.1153	26.8137	26.7187	24.0304	25.9648	4	4	4	1	4	4	0.438196	Q96IX5	Q96IX5	Up-regulated during skeletal muscle growth protein 5	USMG5
22.5525	25.8486	27.743	27.6463	26.4967	26.6017	26.224	27.3444	28.0997	27.4972	26.9301	26.8366	26.3988	25.8724	27.8131	27.2065	27.1854	26.4411	27.1928	24.9948	4	4	4	1	4	4	0.438337	O00483	O00483	Cytochrome c oxidase subunit NDUFA4	NDUFA4
25.3599	25.4031	24.7921	24.8043	25.2095	25.238	24.8581	23.9712	24.6266	24.6518	24.5113	25.3013	25.3194	25.7492	23.4337	25.2397	23.9532	24.8562	23.9573	26.1648	6	6	6	1	6	6	0.438487	P59998	P59998	Actin-related protein 2/3 complex subunit 4	ARPC4
21.9643	22.3035	22.9703	22.3908	22.5688	22.882	23.2714	22.958	22.4546	22.4119	23.0764	22.7121	22.6765	22.5406	22.6355	23.3943	21.9192	20.3976	22.1552	22.9714	5	5	5	1	5	5	0.438686	Q9NP79	Q9NP79	Vacuolar protein sorting-associated protein VTA1 homolog	VTA1
29.7172	29.6075	29.8568	29.7358	29.0143	29.1907	29.2219	30.0134	30.1731	29.9217	29.42	29.2587	29.0192	29.1197	30.7103	29.5908	29.7353	29.2387	29.6662	29.7722	22	22	22	1	22	22	0.438888	P21796	P21796	Voltage-dependent anion-selective channel protein 1	VDAC1
NaN	NaN	22.2961	22.5279	NaN	21.6206	22.7033	21.9003	20.5263	21.2006	22.7073	22.5029	22.497	21.845	20.4781	NaN	23.0502	23.5116	23.642	NaN	2	2	2	1	2	2	0.439331	Q8N4V1	Q8N4V1	Membrane magnesium transporter 1	MMGT1
33.4337	33.161	33.4135	33.7342	33.2155	33.1561	33.2878	33.4391	33.5654	33.328	33.441	33.3076	33.3517	33.017	33.5814	33.3565	33.523	33.3659	33.4623	33.4274	NaN	NaN	NaN	2	29	0	0.439452	P68363;Q9H853	P68363	Tubulin alpha-1B chain	TUBA1B
27.0639	27.3747	27.637	27.4927	27.389	27.8142	27.5692	27.9748	28.0471	27.7603	27.5032	27.6682	27.2025	27.1268	27.9075	28.3429	27.6918	27.4385	27.6505	27.2547	14	5	5	1	5	5	0.440603	P12235	P12235	ADP/ATP translocase 1	SLC25A4
NaN	20.3271	20.1706	NaN	21.6799	20.7111	21.8045	NaN	20.8514	NaN	21.4689	20.6089	20.9304	20.3768	NaN	NaN	NaN	20.6368	19.9252	NaN	3	3	3	1	3	3	0.441713	Q96PU8	Q96PU8	Protein quaking	QKI
27.0645	26.8735	26.5331	27.3746	26.3746	26.4986	26.1847	25.316	26.8259	25.7298	26.3535	26.6707	26.4111	26.8938	25.4321	27.2727	26.445	26.3242	26.3805	27.0342	14	8	5	1	8	5	0.441811	P62879	P62879	Guanine nucleotide-binding protein G(I)/G(S)/G(T) subunit beta-2	GNB2
NaN	19.1202	NaN	NaN	21.6798	NaN	NaN	19.5908	19.7773	19.2511	NaN	NaN	NaN	NaN	NaN	NaN	NaN	NaN	NaN	NaN	1	1	1	1	1	1	0.442309	O95183	O95183	Vesicle-associated membrane protein 5	VAMP5
NaN	22.6192	22.2141	22.2713	22.862	21.6034	22.1023	22.464	22.6315	22.2609	22.3656	21.9231	22.8935	22.2897	21.7142	22.0664	22.4685	22.2415	22.1945	NaN	7	7	7	1	7	7	0.44236	P43490	P43490	Nicotinamide phosphoribosyltransferase	NAMPT
26.0703	25.5226	26.1949	26.4137	26.4231	26.1889	26.2569	25.2201	25.9774	26.4123	26.5581	26.3198	26.1813	25.5697	25.5987	25.9529	25.7099	25.8394	26.2429	25.9961	18	18	9	1	18	9	0.442791	Q14240	Q14240	Eukaryotic initiation factor 4A-II	EIF4A2
22.6182	22.4467	23.0664	22.4862	22.6879	22.6304	22.2399	22.5171	22.8324	21.8456	23.0916	22.8306	22.5309	22.6313	22.2555	23.0053	22.8976	22.8749	23.1183	NaN	6	6	6	1	6	6	0.443645	Q13505	Q13505	Metaxin-1	MTX1
NaN	20.9026	20.4488	20.3651	20.2619	21.4215	21.7698	22.0842	19.4905	18.9629	20.6379	21.8591	22.0741	20.389	21.4282	NaN	21.4998	21.7959	21.2851	NaN	NaN	NaN	NaN	3	4	4	0.444688	P53779;P45984;P45983	P53779;P45984;P45983	Mitogen-activated protein kinase 10;Mitogen-activated protein kinase 9;Mitogen-activated protein kinase 8	MAPK10;MAPK9;MAPK8
25.1054	24.2727	24.1491	24.0969	24.1707	24.6123	24.8224	24.4991	24.0921	24.4746	24.1973	24.3789	24.5818	24.4601	25.0351	24.4692	24.1266	24.4549	24.3548	25.4273	13	13	13	1	13	13	0.445061	P78371	P78371	T-complex protein 1 subunit beta	CCT2
NaN	22.5429	22.1111	NaN	20.5987	21.1101	20.7734	22.6009	21.9036	20.8968	22.5665	22.097	21.463	22.5347	22.717	NaN	21.6237	20.7142	21.8938	NaN	1	1	1	1	1	1	0.445144	Q9HCI5	Q9HCI5	Melanoma-associated antigen E1	MAGEE1
28.3545	28.1696	28.7045	28.2754	28.3813	28.1581	28.7472	28.9095	28.5346	28.6425	28.5419	28.367	28.4282	28.1358	29.0417	28.9891	28.7125	28.1166	28.3498	28.4156	35	35	33	1	35	33	0.445366	O43301	O43301	Heat shock 70 kDa protein 12A	HSPA12A
NaN	19.068	20.1624	NaN	19.8933	20.0317	NaN	20.6698	19.7201	19.8393	NaN	19.6307	NaN	20.2085	NaN	NaN	NaN	19.55	19.5528	NaN	2	2	2	1	2	2	0.445479	P51809	P51809	Vesicle-associated membrane protein 7	VAMP7
19.139	24.4972	20.1376	24.3269	23.0501	23.7039	21.3586	21.1465	NaN	19.4568	20.4526	23.307	NaN	22.7356	NaN	21.8936	NaN	NaN	NaN	NaN	2	2	2	1	2	2	0.445611	Q13642	Q13642	Four and a half LIM domains protein 1	FHL1
25.1649	23.8935	24.2557	24.1715	24.0902	24.0182	24.5008	24.5086	24.2835	24.0925	24.126	24.2544	23.4409	24.2388	24.4289	24.4171	23.6405	23.7403	23.834	NaN	2	2	2	1	2	2	0.446115	O75915	O75915	PRA1 family protein 3	ARL6IP5
22.5176	25.4327	25.669	25.8917	24.6412	25.5824	25.7241	25.7934	25.7928	25.8296	25.8023	25.8149	25.1917	25.4216	26.1358	25.0184	25.5076	25.8825	25.5386	23.6693	11	11	9	1	11	9	0.44661	O60493	O60493	Sorting nexin-3	SNX3
NaN	NaN	20.6349	20.4886	NaN	NaN	19.773	20.7883	21.0031	20.678	NaN	20.4034	NaN	20.2552	20.4127	NaN	NaN	NaN	20.5002	NaN	1	1	1	1	1	1	0.446964	Q92903	Q92903	Phosphatidate cytidylyltransferase 1	CDS1
22.9703	21.3521	22.4292	21.3826	21.53	NaN	20.5928	21.951	22.8327	22.1761	21.9644	21.5113	21.9382	NaN	22.6212	23.0666	21.5124	21.1446	22.1066	22.9816	1	1	1	1	1	1	0.447158	P57088	P57088	Transmembrane protein 33	TMEM33
NaN	NaN	21.9072	NaN	NaN	NaN	20.9548	21.3549	21.7032	NaN	19.4134	20.8367	21.3069	NaN	20.4189	22.8816	22.2865	21.4289	21.327	NaN	9	9	9	1	9	9	0.448041	Q9P2J5	Q9P2J5	Leucine--tRNA ligase, cytoplasmic	LARS
NaN	NaN	21.7831	24.6565	NaN	21.8568	22.4043	22.6303	23.6651	22.5638	23.1336	23.107	22.6497	22.7775	22.2555	23.9293	23.4669	23.5608	23.5199	NaN	1	1	1	1	1	1	0.448307	P03897	P03897	NADH-ubiquinone oxidoreductase chain 3	MT-ND3
27.9904	27.3427	27.648	28.0074	26.9965	28.083	27.6511	28.2632	29.0965	28.5344	27.8774	27.543	27.1778	26.3534	28.0845	26.6514	28.38	28.8891	28.508	28.6568	NaN	NaN	NaN	10	5	2	0.448515	Q99880;Q99879;Q99877;Q93079;Q5QNW6;P62807;P58876;P57053;O60814;Q96A08	Q99880;Q99879;Q99877;Q93079;Q5QNW6;P62807;P58876;P57053;O60814	Histone H2B type 1-L;Histone H2B type 1-M;Histone H2B type 1-N;Histone H2B type 1-H;Histone H2B type 2-F;Histone H2B type 1-C/E/F/G/I;Histone H2B type 1-D;Histone H2B type F-S;Histone H2B type 1-K	HIST1H2BL;HIST1H2BM;HIST1H2BN;HIST1H2BH;HIST2H2BF;HIST1H2BC;HIST1H2BD;H2BFS;HIST1H2BK
22.3464	NaN	NaN	NaN	NaN	NaN	NaN	22.433	NaN	19.8729	20.7207	NaN	21.8172	NaN	NaN	22.6966	20.386	NaN	21.0096	23.9737	4	4	4	1	4	4	0.448686	O76070	O76070	Gamma-synuclein	SNCG
21.7438	20.078	20.3623	20.8098	20.7269	20.5518	20.3389	20.493	19.6946	21.1903	20.6855	20.4	20.4522	20.1637	20.5009	21.7986	20.2745	20.8018	20.5208	20.9298	NaN	NaN	NaN	3	2	2	0.448828	Q99418;O43739;Q15438	Q99418;O43739;Q15438	Cytohesin-2;Cytohesin-3;Cytohesin-1	CYTH2;CYTH3;CYTH1
NaN	17.4139	20.2337	18.2052	NaN	NaN	NaN	19.1526	NaN	19.2262	NaN	18.7976	18.4043	17.1464	20.7336	17.9307	19.543	NaN	19.6783	NaN	1	1	1	1	1	1	0.449121	Q5SV17	Q5SV17	Transmembrane protein 240	TMEM240
NaN	20.9474	21.2104	20.7099	21.1679	21.0171	21.0695	22.9744	NaN	20.9731	21.621	20.9925	21.3232	20.5136	21.4819	21.2132	21.5468	21.2657	21.1239	NaN	5	5	5	1	5	5	0.449386	O00303	O00303	Eukaryotic translation initiation factor 3 subunit F	EIF3F
25.669	26.8777	27.1061	27.2149	27.0255	27.1131	27.1797	26.8585	27.1484	27.1237	26.881	27.5785	27.1027	26.9795	26.6906	26.2631	27.1911	27.3081	27.1894	25.9623	16	16	16	1	16	16	0.449496	P10515	P10515	Dihydrolipoyllysine-residue acetyltransferase component of pyruvate dehydrogenase complex, mitochondrial	DLAT
NaN	20.9213	21.5035	23.1054	22.3374	21.6963	22.3157	22.2817	22.7188	21.2081	22.43	22.0684	22.4448	21.9523	22.3428	22.6162	23.6307	22.4018	22.7861	21.1482	4	4	4	1	4	4	0.44992	O00468	O00468	Agrin;Agrin N-terminal 110 kDa subunit;Agrin C-terminal 110 kDa subunit;Agrin C-terminal 90 kDa fragment;Agrin C-terminal 22 kDa fragment	AGRN
NaN	22.253	24.8079	24.6713	25.1819	24.5548	24.6539	24.389	23.8785	24.7668	25.6383	24.16	25.3841	25.2572	24.1181	25.1164	25.1417	25.3487	24.9064	24.6797	3	3	3	1	3	3	0.449973	P59768	P59768	Guanine nucleotide-binding protein G(I)/G(S)/G(O) subunit gamma-2	GNG2
NaN	NaN	20.2069	NaN	20.0906	20.1573	20.4341	20.5044	NaN	NaN	20.2075	20.2508	20.4022	20.497	NaN	20.8124	NaN	NaN	20.1003	NaN	2	2	2	1	2	2	0.450789	Q8N0X7	Q8N0X7	Spartin	SPG20
27.2157	26.3221	26.1231	26.002	26.16	26.9369	26.2613	26.674	26.3709	26.5372	26.3714	25.6992	26.3674	26.9149	26.04	27.6673	26.002	26.9708	26.1448	27.9467	20	20	20	1	20	20	0.451001	P49418	P49418	Amphiphysin	AMPH
NaN	23.4008	22.734	21.9282	23.2473	22.9652	22.0109	22.569	21.7342	22.8264	21.8318	22.4285	22.6248	23.1157	22.4721	NaN	22.2777	23.0266	22.4574	20.8429	6	6	6	1	6	6	0.451018	O15498	O15498	Synaptobrevin homolog YKT6	YKT6
NaN	NaN	19.9615	NaN	NaN	21.023	20.7651	NaN	20.259	21.4172	NaN	20.8535	NaN	21.0847	NaN	NaN	NaN	NaN	NaN	20.4756	3	3	3	1	3	3	0.452586	Q93009	Q93009	Ubiquitin carboxyl-terminal hydrolase 7	USP7
27.3801	26.7308	27.1441	27.1143	26.6106	26.7764	26.8075	27.1804	26.3546	27.3325	27.1529	26.8246	26.8976	26.8651	27.125	27.0376	27.1885	27.315	26.8707	27.1069	24	21	20	1	21	20	0.453091	Q9H4G0	Q9H4G0	Band 4.1-like protein 1	EPB41L1
21.0523	21.6951	21.3204	22.3803	22.1518	21.1941	22.0142	21.4765	NaN	21.4286	22.1006	21.83	21.0475	21.1067	21.1466	22.5623	22.0391	22.0693	22.6877	20.9686	5	5	5	1	5	5	0.453331	P11310	P11310	Medium-chain specific acyl-CoA dehydrogenase, mitochondrial	ACADM
NaN	NaN	24.2263	NaN	NaN	24.1976	NaN	23.7177	NaN	22.1623	NaN	24.2373	NaN	NaN	24.293	NaN	NaN	23.4078	24.7579	NaN	2	2	2	1	2	2	0.453826	Q7Z5P9	Q7Z5P9	Mucin-19	MUC19
NaN	19.8905	21.1825	19.8782	NaN	19.5309	20.4682	20.7173	NaN	20.8829	20.5726	20.2189	20.5222	20.4182	20.9342	20.8737	20.5919	20.045	19.8308	NaN	1	1	1	1	1	1	0.453909	Q14155	Q14155	Rho guanine nucleotide exchange factor 7	ARHGEF7
NaN	21.8319	20.7364	21.0371	21.1774	20.0274	20.1258	22.3652	21.1324	20.8731	19.5853	21.1104	20.3134	19.7805	22.1132	NaN	21.5598	21.4179	22.1999	19.6107	5	5	5	1	5	5	0.454353	Q8WVC6	Q8WVC6	Dephospho-CoA kinase domain-containing protein	DCAKD
NaN	22.9192	22.8449	21.9048	20.2653	22.5827	22.2604	22.6326	22.9354	22.7537	22.1512	22.3506	22.5233	22.2291	22.9506	21.9353	22.7474	22.7163	23.072	21.9554	3	3	3	1	3	3	0.454907	P51571	P51571	Translocon-associated protein subunit delta	SSR4
24.6213	23.4273	24.345	22.1872	21.2492	23.9142	22.3494	23.4012	24.1743	23.2506	22.2346	23.1929	22.4864	23.1117	23.674	22.9164	24.0414	23.6806	24.6042	23.2708	NaN	NaN	NaN	2	5	5	0.455133	P0CG30;P0CG29	P0CG30;P0CG29	Glutathione S-transferase theta-2B;Glutathione S-transferase theta-2	GSTT2B;GSTT2
27.7724	27.9856	26.423	26.7442	26.1777	26.4465	26.0562	27.1948	26.6802	26.9238	26.4459	25.6854	26.4572	27.5941	26.4663	25.8085	26.1238	26.1652	26.2468	27.3331	21	21	21	1	21	21	0.455244	P08758	P08758	Annexin A5	ANXA5
23.1999	23.4962	22.0739	23.6611	23.8834	23.7694	23.4625	24.2846	22.3422	23.3859	23.7286	23.3469	23.3381	23.5747	23.6883	23.2832	23.775	24.1483	23.7534	23.6659	2	2	2	1	2	2	0.455365	Q15286	Q15286	Ras-related protein Rab-35	RAB35
NaN	NaN	21.2915	21.1855	NaN	22.7046	22.4266	21.6364	NaN	22.0501	NaN	22.1105	23.2782	22.8479	21.4142	NaN	NaN	21.4202	22.5383	NaN	6	4	4	1	4	4	0.455404	Q9ULB1	Q9ULB1	Neurexin-1	NRXN1
NaN	NaN	NaN	NaN	19.4795	NaN	19.4064	NaN	21.495	19.9329	19.4839	19.5922	NaN	NaN	19.6659	NaN	19.6906	19.4696	NaN	NaN	1	1	1	1	1	1	0.456143	O15260	O15260	Surfeit locus protein 4	SURF4
22.7233	23.192	22.4007	23.4279	NaN	22.8814	23.0184	23.0682	22.9222	22.1926	22.9835	23.793	23.7552	23.9393	22.9696	23.0198	22.765	22.979	23.0122	23.2634	NaN	NaN	NaN	2	6	6	0.456611	P60983;O60234	P60983	Glia maturation factor beta	GMFB
30.4042	29.9211	30.1486	29.8584	30.472	30.0477	30.2816	29.8009	29.6686	29.9375	30.1104	30.2383	30.2439	30.0397	29.817	29.923	29.9866	29.8418	29.849	30.6456	157	157	157	1	157	157	0.45683	Q14204	Q14204	Cytoplasmic dynein 1 heavy chain 1	DYNC1H1
NaN	NaN	19.8842	NaN	NaN	NaN	NaN	20.2503	19.6616	19.861	NaN	NaN	NaN	NaN	20.0006	NaN	NaN	19.4082	19.7624	NaN	2	2	2	1	2	2	0.45711	Q15005	Q15005	Signal peptidase complex subunit 2	SPCS2
24.9049	25.6904	25.0155	25.8118	26.3016	26.1779	25.4089	25.7347	25.2309	25.5612	26.1611	25.485	25.9607	26.1438	25.7942	26.7534	25.8019	25.6648	26.1529	25.4723	6	6	5	1	6	5	0.457236	Q9P2U7	Q9P2U7	Vesicular glutamate transporter 1	SLC17A7
19.4575	18.9629	NaN	NaN	18.2919	19.6271	20.0152	NaN	20.4913	NaN	19.1893	19.4231	20.0182	19.5572	19.5568	NaN	19.3414	NaN	NaN	NaN	4	4	4	1	4	4	0.457346	Q8IVD9	Q8IVD9	NudC domain-containing protein 3	NUDCD3
NaN	20.6968	21.0489	NaN	NaN	19.8101	NaN	21.0461	NaN	20.1555	19.5916	19.1814	19.6586	NaN	20.5866	NaN	NaN	19.5387	19.4441	20.357	5	3	3	1	3	3	0.457355	Q01064	Q01064	Calcium/calmodulin-dependent 3,5-cyclic nucleotide phosphodiesterase 1B	PDE1B
NaN	20.3542	20.5464	20.4238	NaN	20.0354	20.3967	21.2857	21.2188	21.3171	NaN	20.1905	20.2833	NaN	21.0242	NaN	NaN	NaN	21.1282	18.6233	2	2	2	1	2	2	0.458482	P62280	P62280	40S ribosomal protein S11	RPS11
NaN	NaN	NaN	19.7921	19.9042	19.8347	19.9621	NaN	NaN	19.4277	19.8092	21.1289	21.2128	19.7237	NaN	NaN	NaN	NaN	20.103	21.0321	2	2	2	1	2	2	0.45865	P35270	P35270	Sepiapterin reductase	SPR
NaN	22.01	21.904	22.2228	22.3002	22.1617	22.2966	21.5574	22.5742	21.5021	22.233	22.1766	21.8089	21.6604	21.3902	NaN	NaN	22.2118	22.1201	NaN	4	4	4	1	4	4	0.459326	Q8TCS8	Q8TCS8	Polyribonucleotide nucleotidyltransferase 1, mitochondrial	PNPT1
NaN	NaN	NaN	NaN	NaN	NaN	NaN	19.0616	NaN	NaN	19.6772	NaN	NaN	NaN	NaN	NaN	NaN	19.2553	NaN	22.3549	NaN	NaN	NaN	2	2	2	0.459456	P25786;B4DEV8	P25786;B4DEV8	Proteasome subunit alpha type-1;Proteasome subunit alpha type	PSMA1
26.162	24.9472	25.6221	25.9533	25.6627	25.8036	26.1609	25.7218	25.5889	26.2476	26.0591	25.5098	25.8643	25.5922	25.6021	26.0669	24.8936	25.998	25.2641	25.4294	15	15	10	1	15	10	0.45988	Q02750	Q02750	Dual specificity mitogen-activated protein kinase kinase 1	MAP2K1
24.651	25.2774	24.5664	24.4746	24.5295	24.6603	24.084	24.8704	24.8856	24.301	23.59	24.5194	24.1972	23.9965	24.5429	23.2377	24.3974	24.6794	24.7374	24.3606	16	16	16	1	16	16	0.461668	P55084	P55084	Trifunctional enzyme subunit beta, mitochondrial;3-ketoacyl-CoA thiolase	HADHB
NaN	NaN	18.6078	NaN	NaN	NaN	NaN	NaN	19.3798	NaN	19.889	NaN	NaN	NaN	NaN	NaN	NaN	19.6445	NaN	18.4595	1	1	1	1	1	1	0.461825	Q07817	Q07817	Bcl-2-like protein 1	BCL2L1
23.9156	23.0767	22.9191	22.878	23.3543	21.6802	23.2257	23.428	23.0799	22.1385	23.2037	21.971	22.2858	21.8931	22.7513	23.7085	23.1681	21.9809	22.5303	22.6672	6	6	6	1	6	6	0.461949	P55011	P55011	Solute carrier family 12 member 2	SLC12A2
NaN	20.3225	20.2374	NaN	NaN	20.2265	21.0429	NaN	NaN	20.2852	21.1517	NaN	20.675	20.7848	NaN	NaN	20.9694	20.666	20.6062	NaN	2	2	2	1	2	2	0.462146	Q9NUJ3	Q9NUJ3	T-complex protein 11-like protein 1	TCP11L1
NaN	NaN	NaN	20.1336	NaN	19.8536	20.4263	20.6229	20.6606	20.0635	20.6308	20.2894	NaN	19.7627	20.6249	21.1278	20.7038	NaN	19.7646	NaN	NaN	NaN	NaN	3	3	3	0.463255	P32189;Q14409;Q14410	P32189;Q14409	Glycerol kinase;Putative glycerol kinase 3	GK;GK3P
21.9864	22.7875	23.433	24.753	24.1489	23.3213	24.0707	24.0054	23.8938	23.9265	24.5028	23.8513	23.8049	23.5388	23.7893	23.631	25.0122	24.8912	23.7888	22.6465	3	3	3	1	3	3	0.463438	P04156	P04156	Major prion protein	PRNP
22.1407	NaN	20.3723	NaN	20.3455	20.0228	20.312	20.7765	19.5098	20.5091	20.3142	20.0382	19.8792	20.5985	20.2668	20.3274	20.3951	20.6627	20.577	NaN	3	3	3	1	3	3	0.463567	Q9Y496	Q9Y496	Kinesin-like protein KIF3A	KIF3A
NaN	21.8619	21.7924	21.5037	NaN	20.5178	21.0764	21.4808	22.1688	21.483	21.1738	21.0307	21.063	20.6372	21.5257	21.719	19.6697	21.1971	21.5225	19.5974	3	2	2	1	2	2	0.463591	Q13636	Q13636	Ras-related protein Rab-31	RAB31
22.2625	21.9613	21.8167	22.5677	22.8286	22.835	23.0375	22.6674	21.5851	22.1093	22.8445	22.3128	23.233	22.871	22.6497	23.3953	23.2771	23.2326	22.2992	22.0643	9	4	4	1	4	4	0.463633	P61225	P61225	Ras-related protein Rap-2b	RAP2B
NaN	20.7115	21.3262	19.9068	NaN	19.7529	19.6658	21.2412	20.9985	21.2132	19.9942	NaN	NaN	NaN	21.4884	NaN	20.3694	20.1137	NaN	19.6971	NaN	NaN	NaN	2	2	2	0.463811	P62854;Q5JNZ5	P62854;Q5JNZ5	40S ribosomal protein S26;Putative 40S ribosomal protein S26-like 1	RPS26;RPS26P11
NaN	21.6602	20.9738	20.8875	NaN	20.688	20.1426	20.9978	22.7646	21.0989	19.8829	21.1722	20.6222	20.8734	20.8031	NaN	20.8474	21.8114	21.102	22.8903	4	4	4	1	4	4	0.46425	P62269	P62269	40S ribosomal protein S18	RPS18
NaN	21.5916	21.7119	21.9785	22.1481	21.8718	22.2027	21.623	21.5668	21.627	21.7221	22.1861	22.2416	21.8755	21.7852	21.6799	22.1098	22.2779	22.3219	NaN	8	8	8	1	8	8	0.464518	Q8N1B4	Q8N1B4	Vacuolar protein sorting-associated protein 52 homolog	VPS52
22.5749	24.0723	24.138	24.082	23.9228	23.6807	23.9031	24.8952	24.3044	24.6605	24.295	23.2426	24.1096	23.1544	24.8665	22.1161	23.5181	24.1517	24.3631	22.1501	6	6	6	1	6	6	0.465191	Q16774	Q16774	Guanylate kinase	GUK1
NaN	NaN	NaN	22.3522	22.0255	21.648	22.323	NaN	NaN	19.8617	NaN	21.4088	22.1148	21.9739	19.895	NaN	NaN	21.8997	22.2386	NaN	1	1	1	1	1	1	0.465977	P62877	P62877	E3 ubiquitin-protein ligase RBX1;E3 ubiquitin-protein ligase RBX1, N-terminally processed	RBX1
NaN	NaN	19.7445	NaN	19.8681	20.9888	NaN	NaN	NaN	NaN	NaN	19.7379	19.8115	NaN	NaN	NaN	NaN	NaN	19.4701	NaN	1	1	1	1	1	1	0.466413	Q9NNW7	Q9NNW7	Thioredoxin reductase 2, mitochondrial	TXNRD2
20.6469	21.2463	22.521	21.3855	NaN	21.952	22.0933	21.486	20.9047	21.9848	22.2594	22.4609	22.1656	21.388	21.9471	22.4975	21.8246	21.9384	22.0799	NaN	5	5	5	1	5	5	0.466438	Q13148	Q13148	TAR DNA-binding protein 43	TARDBP
NaN	NaN	20.3419	19.2932	NaN	19.5408	21.0806	18.9165	18.8848	18.7984	20.3012	21.66	21.3749	21.0597	20.709	22.0122	20.3026	NaN	20.5517	NaN	2	1	1	1	1	1	0.467072	O75145	O75145	Liprin-alpha-3	PPFIA3
20.7784	21.2337	21.8449	22.5576	22.0113	21.5081	21.4162	21.2211	20.9413	22.0917	21.9322	21.2865	21.1326	20.851	21.0506	22.0517	21.7944	21.408	21.8872	21.7447	4	4	4	1	4	4	0.467423	Q9BZV1	Q9BZV1	UBX domain-containing protein 6	UBXN6
23.1739	25.0104	25.9721	25.1327	24.5454	24.9276	25.1122	25.4357	24.4803	26.1463	25.7647	24.8798	25.4199	25.5178	25.0437	24.7843	25.7857	26.2736	25.2382	23.4383	17	17	17	1	17	17	0.468454	O14994	O14994	Synapsin-3	SYN3
21.5263	22.7261	23.8187	25.361	25.5655	25.5636	25.9183	24.8658	25.9386	24.4421	25.7488	26.3575	25.8623	24.6814	24.1435	22.1725	26.5999	26.644	26.6524	22.7185	5	5	5	1	5	5	0.468748	P17568	P17568	NADH dehydrogenase [ubiquinone] 1 beta subcomplex subunit 7	NDUFB7
21.2973	NaN	19.2933	19.8237	NaN	NaN	22.0571	21.781	19.3257	NaN	20.2341	21.7058	20.8252	21.3053	21.092	25.2474	19.9382	20.2635	20.6199	23.4533	7	7	7	1	7	7	0.46883	Q96JE9	Q96JE9	Microtubule-associated protein 6	MAP6
23.0928	22.5007	22.8781	23.1481	22.9429	22.6806	23.3885	22.9913	23.5886	22.6013	23.2856	23.0742	22.7011	22.6869	23.091	23.8906	23.2176	23.0723	22.9146	22.8655	7	7	7	1	7	7	0.471277	P62333	P62333	26S protease regulatory subunit 10B	PSMC6
NaN	19.6512	NaN	NaN	19.2892	19.3548	NaN	NaN	19.3628	NaN	19.9122	19.5756	19.9927	19.9319	NaN	NaN	NaN	19.0378	NaN	20.0419	2	2	2	1	2	2	0.471572	P21980	P21980	Protein-glutamine gamma-glutamyltransferase 2	TGM2
24.3183	25.2631	26.0287	25.4128	25.7147	25.7954	25.9489	26.0323	25.4259	25.6108	25.8572	25.6339	25.8685	25.7611	25.476	24.8712	25.7661	25.9369	25.7852	24.9546	15	15	15	1	15	15	0.472565	Q9UHC6	Q9UHC6	Contactin-associated protein-like 2	CNTNAP2
26.8199	26.6471	26.9001	27.7833	27.3178	27.6449	27.8806	26.7871	27.447	26.7866	27.8261	27.7791	27.7065	27.6835	26.7518	28.0597	27.0288	26.8347	27.1875	26.6846	13	10	10	1	10	10	0.472689	P27348	P27348	14-3-3 protein theta	YWHAQ
25.1757	24.807	25.8705	25.3942	25.3967	24.383	25.4354	25.9961	24.4634	25.7896	26.3403	24.3653	25.8895	25.358	25.5372	25.7351	26.3894	25.6094	25.4114	25.0121	4	4	4	1	4	4	0.472769	Q9H0Q3	Q9H0Q3	FXYD domain-containing ion transport regulator 6	FXYD6
NaN	21.0611	21.1782	21.4351	22.1146	21.0136	21.7035	NaN	20.408	20.7833	21.4642	21.541	21.6888	21.4197	NaN	20.8814	21.2452	20.8779	20.6706	21.714	4	4	4	1	4	4	0.473335	P15374	P15374	Ubiquitin carboxyl-terminal hydrolase isozyme L3	UCHL3
23.7296	24.4116	22.0306	21.9144	NaN	23.5077	22.8665	22.3144	22.4919	21.8473	NaN	23.7169	23.1506	24.2177	21.9041	22.8151	NaN	21.8708	22.731	22.9836	4	4	4	1	4	4	0.474307	O43181	O43181	NADH dehydrogenase [ubiquinone] iron-sulfur protein 4, mitochondrial	NDUFS4
28.449	27.654	26.421	26.6851	26.5711	27.052	26.6939	26.8853	26.7705	26.9613	26.64	26.8403	27.2614	27.6997	25.7955	27.421	25.3393	25.9724	26.4872	28.3918	NaN	NaN	NaN	2	17	17	0.475935	P09972;P05062	P09972	Fructose-bisphosphate aldolase C	ALDOC
20.7793	25.3314	24.6216	24.3641	23.7165	24.8713	23.4601	25.37	24.8262	25.1123	23.5378	24.8217	24.4818	24.5053	25.5239	23.4482	23.5308	24.6648	25.3195	21.1611	6	6	6	1	6	6	0.47664	P04179	P04179	Superoxide dismutase [Mn], mitochondrial	SOD2
21.6787	21.3605	21.4244	22.9954	22.6267	22.5326	22.2655	20.7901	21.4546	21.1461	21.9761	22.4194	22.2771	22.6099	NaN	NaN	21.2792	21.817	NaN	NaN	3	3	3	1	3	3	0.478335	Q14247	Q14247	Src substrate cortactin	CTTN
NaN	25.2264	26.6323	25.9784	23.6836	25.309	25.255	25.8542	25.9908	26.27	25.9748	25.2751	25.26	25.3429	25.8067	23.6698	25.7309	25.9573	25.5429	24.307	6	6	3	1	6	3	0.478591	Q96FJ2	Q96FJ2	Dynein light chain 2, cytoplasmic	DYNLL2
NaN	18.801	NaN	20.2088	NaN	19.6296	21.1355	NaN	NaN	NaN	21.1864	19.9511	20.2093	NaN	NaN	NaN	NaN	21.9908	NaN	NaN	1	1	1	1	1	1	0.479131	Q9NWU2	Q9NWU2	Glucose-induced degradation protein 8 homolog	GID8
22.1768	NaN	21.2094	21.7105	NaN	20.9626	20.6841	20.4573	21.7588	20.7719	21.0689	20.9987	21.5589	21.0663	21.2262	21.3031	22.1228	21.1699	21.3098	21.2389	2	2	2	1	2	2	0.480924	Q9UBS4	Q9UBS4	DnaJ homolog subfamily B member 11	DNAJB11
24.0281	21.7428	22.998	23.4804	21.1326	23.3411	23.5309	23.4054	22.8001	22.9799	23.602	23.7555	23.6134	23.8222	22.9865	23.7292	23.7689	23.4726	23.1998	21.5099	4	4	4	1	4	4	0.481048	O15145	O15145	Actin-related protein 2/3 complex subunit 3	ARPC3
22.0446	21.818	22.1938	21.7955	21.8403	22.1822	22.0081	21.838	21.3498	21.2886	22.2629	22.35	21.4388	21.4574	21.4972	23.1741	21.5956	21.5358	21.6461	22.4125	4	4	4	1	4	4	0.482092	P54709	P54709	Sodium/potassium-transporting ATPase subunit beta-3	ATP1B3
NaN	20.1784	20.228	NaN	NaN	20.6986	20.3596	20.3967	NaN	21.3801	20.7145	20.3144	20.422	20.0417	NaN	20.5169	20.9454	20.7258	20.8694	20.2668	4	2	2	1	2	2	0.482311	Q8IWQ3	Q8IWQ3	Serine/threonine-protein kinase BRSK2	BRSK2
NaN	20.1568	NaN	NaN	NaN	20.7389	19.8402	NaN	NaN	NaN	NaN	19.816	19.7056	20.4169	NaN	NaN	NaN	NaN	NaN	NaN	1	1	1	1	1	1	0.482424	Q9ULC4	Q9ULC4	Malignant T-cell-amplified sequence 1	MCTS1
22.9158	NaN	22.3618	22.5677	21.8985	22.4843	22.1448	22.0696	21.5113	21.452	22.183	22.5889	22.3715	22.7827	21.5784	22.473	22.5179	21.5857	21.8785	22.5794	NaN	NaN	NaN	7	6	5	0.483107	P54764;P29320;P54760;Q15375;P54753;Q9UF33;P54756	P54764	Ephrin type-A receptor 4	EPHA4
NaN	NaN	19.79	NaN	19.3418	NaN	19.7819	20.4382	NaN	19.9854	19.1722	19.2586	19.7008	NaN	20.3184	NaN	19.8727	19.6174	20.0692	19.8922	1	1	1	1	1	1	0.483213	Q9BZF1	Q9BZF1	Oxysterol-binding protein-related protein 8	OSBPL8
NaN	NaN	NaN	NaN	NaN	NaN	NaN	19.9459	19.6771	20.1664	19.4436	21.1186	20.378	NaN	19.9929	NaN	NaN	19.6027	22.1704	NaN	1	1	1	1	1	1	0.483479	Q9H0R3	Q9H0R3	Transmembrane protein 222	TMEM222
26.726	27.6397	27.9531	27.7923	27.2654	27.7905	27.6077	27.8427	27.6155	27.7456	27.8887	27.8535	27.7502	27.4856	27.9265	27.2957	27.9254	28.1417	27.8029	27.217	19	19	19	1	19	19	0.48416	Q9UBB6	Q9UBB6	Neurochondrin	NCDN
21.2292	21.5878	21.4998	21.3357	21.4966	20.9422	21.4786	21.3705	21.4166	NaN	21.0658	21.2733	21.2553	21.0804	21.1265	NaN	21.2652	21.3387	21.4536	NaN	10	7	7	1	7	7	0.4849	P16157	P16157	Ankyrin-1	ANK1
NaN	19.9117	19.6678	19.0937	19.1674	19.9168	19.0441	NaN	18.4574	19.2305	19.8332	19.4702	19.1147	18.9676	18.2524	19.7012	NaN	19.2865	NaN	NaN	1	1	1	1	1	1	0.485085	Q9BV23	Q9BV23	Monoacylglycerol lipase ABHD6	ABHD6
22.2722	20.4208	21.2915	21.4244	21.3907	21.2935	21.5914	20.9861	21.3215	21.2044	20.9278	20.6058	21.4508	21.0219	NaN	23.5575	20.7034	20.5115	20.9253	22.3265	2	2	2	1	2	2	0.485316	O75110	O75110	Probable phospholipid-transporting ATPase IIA	ATP9A
NaN	21.6372	23.2163	22.9394	NaN	22.2623	22.8655	22.497	23.258	23.9262	22.9923	22.4614	22.2753	23.0863	22.9623	NaN	22.0361	22.4407	22.8447	NaN	5	5	5	1	5	5	0.485443	P35244	P35244	Replication protein A 14 kDa subunit	RPA3
25.6996	26.2171	25.6822	27.0519	26.2425	26.0635	25.9322	26.2143	26.463	26.2371	25.8574	25.0478	25.1514	25.5019	26.8	25.3523	25.9839	25.9581	26.3139	25.3819	18	18	17	1	18	17	0.486083	Q96GW7	Q96GW7	Brevican core protein	BCAN
20.3644	21.2319	20.3557	20.9676	20.8563	20.8526	21.0011	20.9153	21.1796	20.0073	21.1596	20.8554	21.4039	20.8905	20.7349	21.5013	21.6962	21.4417	21.2125	20.1083	3	3	3	1	3	3	0.487189	Q7L5N1	Q7L5N1	COP9 signalosome complex subunit 6	COPS6
23.782	24.2623	25.3331	24.6017	23.9065	24.7214	24.5298	24.3119	24.7591	25.26	25.4643	24.994	24.5368	24.332	24.1545	24.1951	25.4636	25.8936	25.7642	23.6435	6	6	3	1	6	3	0.487719	O14910	O14910	Protein lin-7 homolog A	LIN7A
23.7289	23.4087	22.5486	22.5363	22.5543	22.5514	22.7627	22.5087	23.2673	21.9086	22.4604	22.41	22.9332	22.6692	22.4903	23.6441	NaN	NaN	NaN	22.6419	7	7	7	1	7	7	0.489398	P54578	P54578	Ubiquitin carboxyl-terminal hydrolase 14	USP14
24.3277	24.5187	25.6654	25.2378	25.5793	25.2263	24.6793	25.2139	25.1905	26.2568	25.5377	25.2508	24.4958	24.3901	26.0106	24.4057	25.6467	26.4683	25.3525	24.8826	12	12	12	1	12	12	0.491526	P51991	P51991	Heterogeneous nuclear ribonucleoprotein A3	HNRNPA3
22.2245	22.6126	21.9222	22.3668	22.6419	22.5053	22.851	22.096	21.6045	21.5889	22.8015	22.2895	22.8043	22.7362	22.4371	23.3149	22.1854	22.5031	22.5347	22.3673	NaN	NaN	NaN	2	6	5	0.491582	P61158;Q9C0K3	P61158	Actin-related protein 3	ACTR3
28.0414	28.8961	28.5729	31.0837	30.3669	28.8783	29.0038	29.1895	28.8634	28.7651	29.4612	28.6626	29.4949	29.3407	28.5443	27.4465	29.3453	29.4365	29.2814	28.3912	1	1	1	1	1	1	0.491811	P27449	P27449	V-type proton ATPase 16 kDa proteolipid subunit	ATP6V0C
NaN	21.48	21.1846	21.2176	20.7848	20.7353	20.5102	21.0861	21.3398	21.4688	20.9911	20.9652	21.1089	20.5899	20.9941	NaN	21.4878	21.1277	21.2871	NaN	7	7	7	1	7	7	0.491982	Q9Y262	Q9Y262	Eukaryotic translation initiation factor 3 subunit L	EIF3L
NaN	20.2172	20.2673	20.1396	20.329	20.9864	20.2809	20.1478	19.9408	20.0327	20.724	20.3509	20.6368	19.5737	19.8413	20.9112	20.6422	20.5273	20.3631	NaN	3	3	3	1	3	3	0.492464	O75382	O75382	Tripartite motif-containing protein 3	TRIM3
NaN	20.4293	NaN	19.4905	NaN	19.5054	19.593	18.9745	19.3845	19.1819	20.0807	NaN	NaN	20.0754	20.5489	NaN	NaN	19.5895	NaN	NaN	2	2	2	1	2	2	0.492654	Q9GZS3	Q9GZS3	WD repeat-containing protein 61;WD repeat-containing protein 61, N-terminally processed	WDR61
24.8927	25.3514	24.3142	24.316	24.5177	25.2711	24.1045	24.2943	23.8368	24.2024	23.9647	24.8336	24.4293	25.5267	24.2471	24.6734	24.0702	24.6612	25.1551	26.4709	NaN	NaN	NaN	2	12	12	0.492665	P08559;P29803	P08559	Pyruvate dehydrogenase E1 component subunit alpha, somatic form, mitochondrial	PDHA1
25.5506	26.4047	26.3017	26.3606	NaN	26.5494	26.5316	26.9518	26.599	25.7813	26.6378	26.4143	26.4405	26.2343	27.0209	25.3609	27.1952	26.4974	27.1892	26.5157	6	6	6	1	6	6	0.492855	P56556	P56556	NADH dehydrogenase [ubiquinone] 1 alpha subcomplex subunit 6	NDUFA6
21.8231	22.3692	21.215	21.2676	NaN	21.6675	21.1092	21.1959	20.939	21.258	21.5328	21.3459	21.2236	22.6085	21.2994	22.2886	19.9446	NaN	21.1653	20.944	4	4	4	1	4	4	0.493032	Q8N335	Q8N335	Glycerol-3-phosphate dehydrogenase 1-like protein	GPD1L
NaN	NaN	21.0347	19.9528	NaN	NaN	19.9861	NaN	20.2352	NaN	20.3229	NaN	NaN	21.5686	20.5975	NaN	19.5549	20.023	NaN	NaN	2	2	2	1	2	2	0.493225	P01040	P01040	Cystatin-A;Cystatin-A, N-terminally processed	CSTA
NaN	22.553	21.7845	22.4898	20.4678	23.3091	23.1318	23.2575	22.999	23.3295	23.3406	22.4169	22.3137	21.3332	23.5058	23.3948	23.9238	21.0962	24.0009	21.946	5	5	5	1	5	5	0.493946	Q9P032	Q9P032	NADH dehydrogenase [ubiquinone] 1 alpha subcomplex assembly factor 4	NDUFAF4
29.4581	29.0945	29.4931	29.3541	29.302	29.3049	29.3369	29.0345	29.0179	29.5551	29.2765	28.7571	29.5285	29.3379	29.0369	28.9851	29.5541	29.6829	29.3578	29.6434	NaN	NaN	NaN	3	25	22	0.494286	P08238;Q58FF7;Q58FG1	P08238	Heat shock protein HSP 90-beta	HSP90AB1
NaN	19.9748	19.8624	NaN	19.7845	NaN	NaN	19.0553	20.3716	18.8689	19.7818	19.1078	19.7937	19.1617	19.1419	NaN	NaN	NaN	20.3349	NaN	1	1	1	1	1	1	0.494617	Q9Y3A6	Q9Y3A6	Transmembrane emp24 domain-containing protein 5	TMED5
23.4942	26.1761	25.9377	26.7972	27.0593	26.3319	26.4046	26.3185	26.1954	25.9381	26.1932	26.5902	26.6737	26.5447	26.0459	22.3706	26.4995	26.6843	26.0363	NaN	23	23	20	1	23	20	0.495005	P35222	P35222	Catenin beta-1	CTNNB1
26.0343	25.8105	25.8698	26.0823	25.4251	25.5419	25.9381	26.2129	26.3025	25.8191	25.3053	25.4401	25.3923	25.5726	26.2078	25.7048	25.9434	25.9508	25.5953	26.1751	15	15	7	1	15	7	0.49544	P50148	P50148	Guanine nucleotide-binding protein G(q) subunit alpha	GNAQ
NaN	20.3643	22.426	22.1923	22.3424	21.87	21.7018	22.2262	22.0823	22.4493	22.2785	21.8768	21.9445	21.6042	21.4534	21.2905	21.4231	21.9267	21.7562	22.5186	NaN	NaN	NaN	2	2	2	0.495899	P42677;Q71UM5	P42677;Q71UM5	40S ribosomal protein S27;40S ribosomal protein S27-like	RPS27;RPS27L
NaN	NaN	21.5496	23.3947	22.6154	22.3431	22.174	19.8501	NaN	21.2646	NaN	NaN	22.771	20.3266	19.6098	21.3882	21.5832	19.8488	24.7156	25.1453	1	1	1	1	1	1	0.496059	Q86YS3	Q86YS3	Rab11 family-interacting protein 4	RAB11FIP4
NaN	NaN	21.4924	21.5488	NaN	22.0024	21.2807	NaN	20.7952	NaN	21.2555	21.1521	21.2964	22.2868	NaN	NaN	NaN	NaN	NaN	NaN	2	2	2	1	2	2	0.496129	P61960	P61960	Ubiquitin-fold modifier 1	UFM1
25.4747	25.3239	25.1342	25.4003	25.2277	25.3096	24.5931	25.0558	25.5621	25.1596	25.1979	24.8908	25.0472	24.4132	25.0224	25.6097	25.1784	24.7956	25.2565	25.6165	19	18	18	1	18	18	0.497672	Q9Y4W6	Q9Y4W6	AFG3-like protein 2	AFG3L2
NaN	19.7214	21.4235	21.2544	21.3121	21.7853	20.2558	20.6454	21.2479	18.9243	21.1374	20.7322	21.0659	20.1833	21.0973	NaN	20.1318	21.9716	21.248	NaN	4	4	4	1	4	4	0.497686	Q99807	Q99807	Ubiquinone biosynthesis protein COQ7 homolog	COQ7
24.1978	NaN	22.2594	21.7609	22.114	22.5253	23.5649	22.6361	20.2887	NaN	22.8918	22.8737	22.7098	21.4834	22.1875	23.005	25.48	23.059	21.2062	NaN	5	5	3	1	5	3	0.498105	P78356	P78356	Phosphatidylinositol 5-phosphate 4-kinase type-2 beta	PIP4K2B
22.7958	NaN	NaN	NaN	21.5677	21.0744	20.4324	22.5116	21.589	NaN	21.8883	21.1981	22.137	21.284	20.9508	23.8375	21.4992	22.0729	22.1733	22.1279	3	3	3	1	3	3	0.498147	P36578	P36578	60S ribosomal protein L4	RPL4
23.0791	22.8735	22.2576	21.2259	22.9088	23.1133	22.3694	22.8927	22.9056	21.8973	22.3251	22.848	23.2975	23.383	22.4575	22.3655	21.9282	21.199	22.6687	23.5165	7	7	7	1	7	7	0.498482	Q15084	Q15084	Protein disulfide-isomerase A6	PDIA6
22.7082	23.852	24.3497	23.8381	22.9534	23.9606	24.3891	23.8433	24.4106	23.3839	24.3667	24.3602	23.9299	24.0449	24.3473	23.5942	24.359	24.8768	24.5033	22.7885	5	5	5	1	5	5	0.499645	P31942	P31942	Heterogeneous nuclear ribonucleoprotein H3	HNRNPH3
21.357	20.1203	19.8255	19.5298	20.5049	19.9767	20.5799	20.088	20.4002	20.3658	19.7766	20.4897	20.5412	19.5261	20.5396	NaN	19.3569	19.6068	NaN	NaN	2	2	2	1	2	2	0.499824	P05155	P05155	Plasma protease C1 inhibitor	SERPING1
NaN	19.7385	20.1196	20.0478	NaN	19.6414	19.4659	19.4834	19.4392	19.8199	20.0851	20.1641	20.1211	19.3966	19.5941	NaN	19.844	19.3956	19.524	NaN	2	2	2	1	2	2	0.500983	Q13131	Q13131	5-AMP-activated protein kinase catalytic subunit alpha-1	PRKAA1
22.5518	20.2028	20.5929	22.2613	21.1635	20.6806	21.8351	21.9178	22.5114	NaN	20.6874	22.1957	21.5527	21.5786	19.8228	21.2434	21.0873	21.7177	20.713	22.5434	3	3	3	1	3	3	0.501684	Q9UM22	Q9UM22	Mammalian ependymin-related protein 1	EPDR1
NaN	21.5575	22.0741	21.6135	22.1297	21.5802	22.377	21.9785	22.0361	22.1333	21.9861	23.5628	22.4694	21.7169	22.3518	NaN	20.8012	22.0374	22.7111	NaN	5	5	5	1	5	5	0.502218	P26196	P26196	Probable ATP-dependent RNA helicase DDX6	DDX6
23.113	25.5432	25.7246	24.9387	25.049	25.2486	25.1188	25.0915	24.8916	24.5631	24.3166	25.1275	24.8633	25.0551	25.037	23.1963	24.9907	25.1733	25.038	23.5307	14	6	5	1	6	5	0.50264	P29992	P29992	Guanine nucleotide-binding protein subunit alpha-11	GNA11
24.1353	25.3873	24.394	NaN	24.8657	24.5004	23.8393	24.6648	25.9273	24.0057	24.5118	24.1932	24.2622	24.0876	25.9346	24.496	25.0111	24.9781	24.5742	24.2799	3	3	3	1	3	3	0.50325	Q96Q89	Q96Q89	Kinesin-like protein KIF20B	KIF20B
NaN	NaN	21.4113	21.1704	21.2044	21.3309	21.8663	21.2522	NaN	21.7576	21.9724	21.4047	22.6808	22.2568	22.9108	20.916	22.1759	21.3918	19.6434	NaN	16	6	5	1	6	5	0.503862	P35609	P35609	Alpha-actinin-2	ACTN2
NaN	NaN	NaN	NaN	21.847	20.9995	22.0615	NaN	NaN	NaN	NaN	21.5625	21.0268	21.5125	NaN	NaN	NaN	NaN	20.4102	NaN	2	2	2	1	2	2	0.503983	P00915	P00915	Carbonic anhydrase 1	CA1
NaN	24.2831	22.8662	22.8481	23.3911	22.8533	21.806	23.2741	23.1846	23.9448	22.1253	22.0551	22.7039	22.5618	22.9328	22.4249	22.4457	22.4979	22.668	22.5129	3	3	3	1	3	3	0.504203	P10620	P10620	Microsomal glutathione S-transferase 1	MGST1
NaN	20.8317	21.0081	20.4256	NaN	20.8908	NaN	19.6469	NaN	20.3178	20.5079	20.3072	21.2664	21.3077	19.7625	20.8073	NaN	NaN	19.0163	21.238	2	2	2	1	2	2	0.505598	Q9UNE7	Q9UNE7	E3 ubiquitin-protein ligase CHIP	STUB1
22.0224	23.1024	23.2758	20.627	21.4876	22.9757	22.3119	23.6888	23.0928	23.4239	21.9025	21.4186	21.7019	22.7838	23.7046	22.537	23.3098	22.7203	22.9249	21.7581	13	13	13	1	13	13	0.505888	P05165	P05165	Propionyl-CoA carboxylase alpha chain, mitochondrial	PCCA
25.4112	23.7769	22.7393	23.1124	24.1448	24.1562	24.1198	23.3113	23.3598	22.1673	23.7082	24.1004	24.2345	24.3159	23.4962	25.1017	23.8866	23.4793	23.4745	25.4232	8	8	8	1	8	8	0.505916	Q99747	Q99747	Gamma-soluble NSF attachment protein	NAPG
NaN	20.7511	22.4925	21.709	21.0015	22.2671	22.2765	21.9952	21.0592	22.574	22.2956	22.2114	23.2974	21.8901	21.9411	22.6787	22.241	22.3235	22.5661	20.8579	4	4	4	1	4	4	0.50632	P47736	P47736	Rap1 GTPase-activating protein 1	RAP1GAP
27.3949	27.8872	27.4524	27.0645	27.1897	27.2169	27.2993	27.268	27.2742	27.4327	26.9675	26.9445	26.9907	27.3014	27.3128	27.7184	26.9548	26.6891	26.748	27.7386	20	20	20	1	20	20	0.507468	P38646	P38646	Stress-70 protein, mitochondrial	HSPA9
NaN	NaN	19.6181	NaN	NaN	NaN	20.8298	20.9171	NaN	NaN	20.5786	NaN	NaN	NaN	20.9178	20.59	NaN	NaN	NaN	20.5774	2	2	2	1	2	2	0.50762	Q9Y2K9	Q9Y2K9	Syntaxin-binding protein 5-like	STXBP5L
24.4575	22.8954	23.8723	23.6556	23.5186	23.8581	24.1236	22.2222	23.3328	22.5156	23.4717	24.0418	24.0378	24.1519	21.6733	24.0267	23.0584	23.1858	23.0977	24.6871	NaN	NaN	NaN	2	6	5	0.507636	P67775;P62714	P67775;P62714	Serine/threonine-protein phosphatase 2A catalytic subunit alpha isoform;Serine/threonine-protein phosphatase 2A catalytic subunit beta isoform	PPP2CA;PPP2CB
NaN	NaN	NaN	20.7363	NaN	20.2395	NaN	NaN	NaN	NaN	NaN	NaN	20.4427	20.0014	NaN	21.248	NaN	NaN	NaN	NaN	1	1	1	1	1	1	0.507646	Q04323	Q04323	UBX domain-containing protein 1	UBXN1
22.2434	19.9989	19.6986	20.6984	20.4423	20.5194	20.782	21.1368	20.6958	20.8297	19.3358	19.3729	20.5205	20.2352	21.0313	20.4352	20.9057	20.274	20.1421	21.7641	3	3	3	1	3	3	0.507801	Q96DB2	Q96DB2	Histone deacetylase 11	HDAC11
NaN	25.5423	26.9733	26.2844	23.4284	26.2895	25.8608	27.001	26.5064	26.6887	26.2676	26.2458	26.2839	25.7306	26.9187	26.2151	21.6214	25.895	26.7213	26.0763	2	2	2	1	2	2	0.507939	Q9UDW1	Q9UDW1	Cytochrome b-c1 complex subunit 9	UQCR10
NaN	NaN	19.355	NaN	NaN	16.9541	NaN	NaN	NaN	NaN	NaN	NaN	NaN	NaN	NaN	NaN	17.1648	17.226	NaN	NaN	1	1	1	1	1	1	0.50821	Q14498	Q14498	RNA-binding protein 39	RBM39
21.2741	20.4343	21.9681	21.1662	21.6189	21.4118	21.5112	20.9638	21.1221	21.563	21.0295	21.6849	21.2722	21.4596	20.7192	20.9559	21.6887	21.3263	20.7014	21.2005	4	4	4	1	4	4	0.508375	P55010	P55010	Eukaryotic translation initiation factor 5	EIF5
20.3922	NaN	NaN	20.6919	22.5139	NaN	20.7771	NaN	18.8605	20.0323	20.6176	21.7327	21.2752	20.307	NaN	20.2341	20.1805	20.5578	21.5685	19.7755	NaN	NaN	NaN	2	5	5	0.50964	Q86TX2;P49753	Q86TX2;P49753	Acyl-coenzyme A thioesterase 1;Acyl-coenzyme A thioesterase 2, mitochondrial	ACOT1;ACOT2
23.3014	21.6388	21.3999	21.9595	21.4205	21.9522	21.4928	21.8864	21.1662	21.4255	21.8405	21.7409	22.1755	22.2556	21.1141	23.0969	21.6691	21.5548	22.0658	24.0649	6	6	6	1	6	6	0.509855	P30040	P30040	Endoplasmic reticulum resident protein 29	ERP29
NaN	25.2064	27.3381	26.8018	26.87	26.3011	26.4452	27.1893	27.1966	27.34	26.9705	26.5874	26.6927	26.3765	27.3812	25.6833	27.2318	27.0036	27.3024	25.8704	7	7	7	1	7	7	0.510138	O14548	O14548	Cytochrome c oxidase subunit 7A-related protein, mitochondrial	COX7A2L
NaN	NaN	NaN	NaN	NaN	NaN	NaN	NaN	19.9333	NaN	19.8255	NaN	NaN	NaN	19.6786	NaN	19.7404	20.4354	21.6778	NaN	1	1	1	1	1	1	0.510172	Q8N983	Q8N983	39S ribosomal protein L43, mitochondrial	MRPL43
28.1144	28.7416	28.7467	29.1438	28.7397	28.4894	28.3635	28.9709	28.6679	28.5448	28.3142	27.8821	28.4727	28.6591	29.1013	27.6805	28.4686	28.5252	28.4271	27.9881	24	24	24	1	24	24	0.510324	P13591	P13591	Neural cell adhesion molecule 1	NCAM1
NaN	19.5267	20.0348	NaN	NaN	18.6025	18.5547	21.8049	NaN	NaN	18.7652	NaN	NaN	18.9419	21.8285	NaN	NaN	NaN	NaN	NaN	1	1	1	1	1	1	0.510646	Q9GZY4	Q9GZY4	Cytochrome c oxidase assembly factor 1 homolog	COA1
25.369	24.5113	25.2052	25.6431	25.8209	24.9191	25.7364	25.355	25.3136	25.0589	26.1183	25.8295	25.6427	24.801	25.5001	25.4168	25.7094	25.9487	25.6214	25.3085	21	21	21	1	21	21	0.510853	P12956	P12956	X-ray repair cross-complementing protein 6	XRCC6
25.8589	25.4572	25.1676	26.0459	26.3907	25.6849	25.7957	25.1124	25.2834	25.5972	25.7476	25.7855	25.5322	25.5288	24.65	25.9226	25.8766	26.2213	25.956	25.3903	11	7	7	1	7	7	0.511209	P18085	P18085	ADP-ribosylation factor 4	ARF4
27.498	26.9944	27.6695	28.328	27.8697	26.4849	26.1575	26.3941	28.1185	27.1779	28.2201	26.2745	25.9484	27.27	27.2866	28.2892	27.7089	27.5035	27.3569	27.1177	NaN	NaN	NaN	18	29	23	0.511532	P35908;CON__P35908;CON__Q5XKE5;Q5XKE5;Q01546;CON__Q01546;CON__Q14CN4-1;CON__Q6IME9;CON__Q3SY84;CON__P07744;CON__Q7RTS7;CON__Q9NSB2;CON__Q6ISB0;Q14CN4;Q3SY84;Q7RTS7;Q9NSB2;CON__Q9H552	P35908;CON__P35908	Keratin, type II cytoskeletal 2 epidermal	KRT2
22.8987	24.5079	25.1528	24.4804	24.1951	24.8831	24.9163	24.2539	25.1236	24.8592	25.2297	25.2475	25.4339	24.8717	24.5036	24.8833	25.354	25.3891	25.4052	21.338	17	17	17	1	17	17	0.511683	P07099	P07099	Epoxide hydrolase 1	EPHX1
24.6319	23.5741	24.2954	23.8663	23.9209	24.0755	24.3031	24.0239	24.2231	24.3998	24.25	24.0705	24.4321	23.9506	24.35	24.1859	24.2846	24.373	24.261	24.0565	NaN	NaN	NaN	2	12	12	0.511697	P68400;Q8NEV1	P68400;Q8NEV1	Casein kinase II subunit alpha;Casein kinase II subunit alpha 3	CSNK2A1;CSNK2A3
NaN	21.4212	21.3402	21.1424	21.866	20.973	21.4003	21.9577	20.9701	21.7364	21.5806	21.0469	20.6733	20.7892	21.3923	22.2584	21.6655	21.3039	21.0829	21.444	8	8	8	1	8	8	0.512116	Q9UPT5	Q9UPT5	Exocyst complex component 7	EXOC7
20.6964	21.9887	20.8273	21.5235	21.9265	21.9222	22.4702	22.1755	21.5187	21.7513	21.9787	22.1274	22.51	21.721	22.5531	NaN	22.5003	21.7207	22.1228	20.7087	5	5	5	1	5	5	0.512179	Q9UL25	Q9UL25	Ras-related protein Rab-21	RAB21
NaN	21.0317	20.8132	20.567	NaN	21.061	20.792	21.1425	21.0544	21.1514	20.5648	20.6579	20.3629	NaN	20.9685	NaN	20.2788	21.1266	22.341	NaN	3	3	3	1	3	3	0.512287	Q9BUB7	Q9BUB7	Transmembrane protein 70, mitochondrial	TMEM70
25.0659	24.3139	24.7707	24.794	24.7272	24.505	25.0561	25.2617	24.8805	24.786	24.9233	24.9145	24.9675	24.5401	24.9424	24.7437	25.0703	24.7005	24.8659	24.2613	NaN	NaN	NaN	3	15	15	0.512799	Q7L099;Q8WXA3;Q96T51	Q7L099	Protein RUFY3	RUFY3
NaN	20.7965	20.616	20.2532	NaN	20.6637	NaN	21.7842	NaN	20.7489	20.3006	20.3585	21.1641	19.2189	20.4755	NaN	20.6271	20.7761	20.9705	22.5528	2	2	2	1	2	2	0.513012	P62847	P62847	40S ribosomal protein S24	RPS24
NaN	20.3807	20.63	21.2587	20.7038	NaN	NaN	20.5964	NaN	20.3958	21.3066	NaN	20.5823	21.1833	NaN	NaN	20.6588	NaN	21.7456	NaN	2	2	2	1	2	2	0.514179	P21359	P21359	Neurofibromin;Neurofibromin truncated	NF1
NaN	NaN	20.7183	NaN	21.0401	NaN	NaN	21.0528	21.4261	NaN	20.8396	21.1748	20.8266	19.7534	21.168	NaN	21.2883	21.0037	21.2559	NaN	4	4	4	1	4	4	0.514719	O00165	O00165	HCLS1-associated protein X-1	HAX1
NaN	NaN	20.5528	NaN	NaN	20.9494	NaN	20.8066	NaN	20.6237	NaN	NaN	NaN	20.0676	NaN	NaN	20.9584	20.8377	20.557	NaN	1	1	1	1	1	1	0.51497	Q92859	Q92859	Neogenin	NEO1
NaN	18.9737	20.1489	19.3557	19.2286	19.9953	19.6533	18.7616	19.2039	20.0159	19.4675	19.8587	20.023	20.2633	NaN	NaN	NaN	19.3431	19.0528	NaN	1	1	1	1	1	1	0.51522	P53805	P53805	Calcipressin-1	RCAN1
NaN	NaN	NaN	20.3796	20.0069	20.382	NaN	NaN	NaN	NaN	NaN	NaN	19.9659	20.2602	NaN	NaN	NaN	NaN	NaN	NaN	2	2	2	1	2	2	0.515555	O14737	O14737	Programmed cell death protein 5	PDCD5
NaN	20.2622	19.9403	19.826	NaN	NaN	NaN	NaN	20.1182	19.7629	NaN	19.7517	20.0645	19.9064	NaN	NaN	19.8872	19.963	20.0147	20.5997	2	2	2	1	2	2	0.515947	Q7LG56	Q7LG56	Ribonucleoside-diphosphate reductase subunit M2 B	RRM2B
26.1804	27.9357	27.9792	27.7439	26.8166	27.5186	27.2407	28.0082	27.6124	27.8875	27.5758	27.0746	27.6336	27.3549	27.645	26.373	27.2945	28.0922	27.7383	26.0332	8	8	5	1	8	5	0.516397	P20336	P20336	Ras-related protein Rab-3A	RAB3A
NaN	NaN	NaN	19.7854	NaN	20.2014	19.0065	NaN	NaN	NaN	NaN	19.0871	NaN	19.5352	NaN	NaN	NaN	19.3978	NaN	NaN	2	1	1	1	1	1	0.516686	Q68DU8	Q68DU8	BTB/POZ domain-containing protein KCTD16	KCTD16
26.952	25.6344	25.7664	27	26.3953	26.8103	26.794	26.68	25.9402	26.3038	26.8443	26.8491	26.6163	26.9776	26.8107	26.8006	26.8379	27.0672	26.4428	26.5507	13	13	13	1	13	13	0.516723	O75947	O75947	ATP synthase subunit d, mitochondrial	ATP5H
22.9833	22.8608	23.3246	NaN	22.7162	23.9379	23.618	21.5439	23.5014	22.8935	23.025	23.5613	22.8066	23.1308	22.7954	23.105	23.11	22.8466	23.2577	24.6546	6	6	6	1	6	6	0.517156	O75880	O75880	Protein SCO1 homolog, mitochondrial	SCO1
NaN	20.857	20.6649	20.7702	20.6339	NaN	20.4265	20.6555	NaN	NaN	20.801	20.5736	NaN	20.2068	NaN	NaN	20.6201	NaN	20.3381	NaN	NaN	NaN	NaN	2	5	5	0.517241	Q93008;O00507	Q93008;O00507	Probable ubiquitin carboxyl-terminal hydrolase FAF-X;Probable ubiquitin carboxyl-terminal hydrolase FAF-Y	USP9X;USP9Y
NaN	19.666	NaN	18.6371	NaN	NaN	NaN	19.5081	NaN	19.5999	NaN	NaN	NaN	NaN	NaN	NaN	NaN	NaN	NaN	NaN	2	2	2	1	2	2	0.517441	Q5EB52	Q5EB52	Mesoderm-specific transcript homolog protein	MEST
NaN	20.9631	20.9125	19.865	20.6707	20.8832	20.6789	20.1324	21.1843	20.76	20.3775	20.3368	NaN	20.2494	19.9416	NaN	NaN	NaN	NaN	NaN	3	3	3	1	3	3	0.517745	Q5VWZ2	Q5VWZ2	Lysophospholipase-like protein 1	LYPLAL1
NaN	20.2442	20.0763	NaN	NaN	20.1087	NaN	20.2241	20.3884	21.1277	NaN	20.0635	19.6542	NaN	20.3847	NaN	NaN	NaN	20.8351	NaN	4	4	4	1	4	4	0.519495	Q969Z0	Q969Z0	Protein TBRG4	TBRG4
26.1178	26.7432	28.3886	28.7182	29.0031	28.1628	28.4656	29.181	28.1063	28.7058	28.5788	28.2166	28.5925	28.1785	29.0065	26.851	28.4996	28.7317	29.1208	26.362	8	8	8	1	8	8	0.519498	Q9NZ45	Q9NZ45	CDGSH iron-sulfur domain-containing protein 1	CISD1
NaN	24.2116	26.0166	NaN	26.7019	25.5013	25.3365	25.3797	26.6178	25.5693	24.4335	NaN	NaN	25.3057	25.4272	NaN	25.7932	25.0707	23.0692	NaN	1	1	1	1	1	1	0.520496	O00168	O00168	Phospholemman	FXYD1
NaN	20.3503	19.5734	NaN	NaN	NaN	NaN	19.8651	19.2246	19.3009	NaN	NaN	NaN	NaN	19.8423	20.2667	NaN	NaN	NaN	19.2323	3	3	3	1	3	3	0.521042	O95747	O95747	Serine/threonine-protein kinase OSR1	OXSR1
NaN	22.642	22.3829	22.2191	22.7934	22.033	22.7218	22.7224	22.9655	21.6721	22.459	22.7677	22.724	22.511	22.1898	22.3685	23.1001	22.8162	23.2151	NaN	6	6	6	1	6	6	0.521261	Q9Y394	Q9Y394	Dehydrogenase/reductase SDR family member 7	DHRS7
26.7904	26.5701	27.0222	28.1699	27.3857	27.3356	27.4961	27.0261	27.3186	27.1895	27.5223	27.0026	27.3762	27.3376	27.5544	26.9191	27.7427	27.9402	27.2781	27.394	NaN	NaN	NaN	4	14	14	0.522607	P78324;H3BML4;Q9P1W8;O00241	P78324	Tyrosine-protein phosphatase non-receptor type substrate 1	SIRPA
NaN	23.2877	23.6408	23.1898	23.6546	23.1731	22.6787	23.7138	23.2914	23.4643	23.1696	22.8304	23.2943	23.6877	23.0063	22.731	23.4833	23.07	23.3584	NaN	9	8	8	1	8	8	0.5227	Q8N608	Q8N608	Inactive dipeptidyl peptidase 10	DPP10
23.9434	23.1641	23.1759	22.6135	23.7945	23.4851	24.3245	24.0384	23.6626	23.0595	23.6457	23.947	24.0859	23.9186	24.1107	23.6131	23.7087	23.9814	23.9554	22.9808	9	9	9	1	9	9	0.522929	Q13200	Q13200	26S proteasome non-ATPase regulatory subunit 2	PSMD2
NaN	21.0223	21.0876	20.0118	20.3415	20.8311	20.9549	20.4367	21.0568	20.6454	21.2112	20.6918	20.9606	20.1141	20.8264	20.9767	21.2445	21.2062	21.5903	20.0215	4	4	4	1	4	4	0.523354	Q9Y276	Q9Y276	Mitochondrial chaperone BCS1	BCS1L
NaN	NaN	NaN	NaN	NaN	18.1991	20.7618	19.6248	NaN	19.2989	19.6076	19.013	20.4551	NaN	19.5076	20.5294	19.5384	20.6621	20.2977	NaN	5	5	5	1	5	5	0.523537	O94979	O94979	Protein transport protein Sec31A	SEC31A
NaN	19.3807	21.3456	20.5286	NaN	20.1598	21.157	22.1362	NaN	21.0842	20.2544	NaN	19.9916	NaN	21.5947	22.0066	20.5425	20.2223	20.6818	21.4413	4	4	4	1	4	4	0.523585	Q9UBW8	Q9UBW8	COP9 signalosome complex subunit 7a	COPS7A
20.4152	20.6229	21.5115	20.926	21.2239	20.609	20.9546	21.4211	20.2172	20.9572	20.7693	20.8323	21.3347	20.9443	20.8362	NaN	21.1127	21.2915	20.8752	21.5365	5	1	1	1	1	1	0.524613	Q92930	Q92930	Ras-related protein Rab-8B	RAB8B
NaN	NaN	20.6169	NaN	NaN	19.9877	20.381	NaN	NaN	NaN	20.0625	21.0054	NaN	NaN	20.5228	NaN	NaN	20.4845	20.5857	23.1008	3	3	3	1	3	3	0.524858	O43809	O43809	Cleavage and polyadenylation specificity factor subunit 5	NUDT21
NaN	21.3956	21.1885	21.6367	21.2299	22.0055	21.2771	21.6259	21.3826	21.6767	21.2681	21.9251	21.1959	21.5955	21.663	21.6692	21.3668	20.8802	21.0013	NaN	NaN	NaN	NaN	3	2	2	0.524861	P35498;Q9UQD0;Q14524	P35498	Sodium channel protein type 1 subunit alpha	SCN1A
18.9449	25.2355	26.0413	26.3764	25.7666	25.5723	25.1155	25.6441	25.5283	25.5661	26.1154	25.8666	25.7096	25.4355	25.8848	25.0985	26.8132	26.7389	26.8087	22.6752	21	21	19	1	21	19	0.525214	P78352	P78352	Disks large homolog 4	DLG4
NaN	NaN	NaN	NaN	22.2223	NaN	NaN	NaN	NaN	NaN	22.6437	NaN	22.2025	21.4746	NaN	22.82	22.3924	NaN	21.8768	22.3349	2	2	2	1	2	2	0.525544	Q96B49	Q96B49	Mitochondrial import receptor subunit TOM6 homolog	TOMM6
23.2065	23.4215	23.451	22.5782	22.954	23.183	22.7375	22.5752	23.3232	23.115	22.6172	22.7843	22.867	22.6657	22.8138	21.5005	23.0351	23.2286	23.3918	NaN	8	8	8	1	8	8	0.526648	Q92614	Q92614	Unconventional myosin-XVIIIa	MYO18A
22.8804	24.2578	22.8632	23.6902	23.6416	23.8902	22.616	23.0173	23.1349	23.103	23.0826	23.3617	23.2192	23.6262	22.5428	23.0439	22.5416	23.3849	24.0224	23.0291	7	7	7	1	7	7	0.528309	Q9UIJ7	Q9UIJ7	GTP:AMP phosphotransferase AK3, mitochondrial	AK3
22.7313	23.5779	24.3406	23.9471	24.0151	24.1087	24.6588	24.7604	23.7379	24.024	24.8309	23.6285	24.3838	24.1593	24.5823	24.8431	24.4819	23.7816	23.5476	23.8589	8	8	2	1	8	2	0.528414	P01112	P01112	GTPase HRas;GTPase HRas, N-terminally processed	HRAS
23.77	22.942	22.5773	23.2034	23.2368	22.8656	22.5005	22.3943	22.6672	22.8073	23.0635	22.7153	22.9075	23.4826	21.312	24.1009	22.8704	23.3597	23.2863	25.1499	5	5	4	1	5	4	0.529183	P63208	P63208	S-phase kinase-associated protein 1	SKP1
NaN	22.9763	21.6785	22.8372	22.2147	22.453	24.318	23.2982	22.4954	23.8902	22.7353	22.2586	24.477	23.9408	25.0108	22.2677	23.3739	22.4194	23.2117	NaN	24	1	1	1	1	1	0.529294	P60709	P60709	Actin, cytoplasmic 1;Actin, cytoplasmic 1, N-terminally processed	ACTB
21.8926	NaN	19.0239	NaN	19.3537	NaN	NaN	NaN	NaN	NaN	19.5259	NaN	NaN	NaN	NaN	21.4221	NaN	NaN	20.3491	20.4878	2	2	2	1	2	2	0.530635	P10155	P10155	60 kDa SS-A/Ro ribonucleoprotein	TROVE2
23.4385	22.9385	23.0134	22.7764	22.9169	22.8384	22.6852	22.85	22.7252	23.0603	22.8357	22.7868	22.7906	22.5506	22.9071	23.5566	23.2114	22.9131	23.3009	22.0901	7	7	7	1	7	7	0.531438	O43615	O43615	Mitochondrial import inner membrane translocase subunit TIM44	TIMM44
NaN	21.729	19.1733	18.9817	18.6137	18.8871	NaN	18.9288	19.0046	18.9322	NaN	19.3285	NaN	NaN	18.9074	NaN	NaN	NaN	NaN	NaN	1	1	1	1	1	1	0.532018	Q8NE62	Q8NE62	Choline dehydrogenase, mitochondrial	CHDH
NaN	NaN	NaN	NaN	22.9325	22.7856	23.3443	22.7767	NaN	NaN	NaN	23.2684	23.419	23.2432	NaN	NaN	22.9405	NaN	23.2208	23.9644	4	4	4	1	4	4	0.532092	Q16531	Q16531	DNA damage-binding protein 1	DDB1
NaN	NaN	22.4264	22.0726	NaN	NaN	22.2344	22.4637	22.7578	21.8592	23.018	NaN	22.4951	21.2728	22.521	23.6238	22.6426	22.2789	22.033	22.5988	2	2	2	1	2	2	0.533771	Q9NPD7	Q9NPD7	Neuritin	NRN1
26.0256	25.8393	25.6614	25.3961	25.047	25.6991	25.87	25.5785	24.9506	25.5979	25.3451	25.1394	25.4042	25.7553	25.401	26.4646	25.0586	24.9565	25.3128	26.1376	8	8	8	1	8	8	0.534724	Q9UI15	Q9UI15	Transgelin-3	TAGLN3
NaN	NaN	20.815	NaN	NaN	20.8433	20.6093	20.9507	22.4623	20.5425	20.5481	20.4053	20.5701	20.8341	20.0717	21.1631	20.4498	20.0406	20.8361	NaN	3	3	3	1	3	3	0.53491	O14578	O14578	Citron Rho-interacting kinase	CIT
NaN	20.9801	19.8005	20.9942	20.8183	20.9144	20.7488	21.0894	NaN	18.7453	20.997	20.4857	21.3143	NaN	20.613	NaN	20.8992	21.7282	21.0313	NaN	3	3	1	1	3	1	0.535068	O75334	O75334	Liprin-alpha-2	PPFIA2
NaN	22.0882	22.7836	NaN	22.5079	22.5221	22.8227	22.894	21.9178	22.7012	22.6762	22.1359	22.7296	22.2378	22.2868	23.4749	22.8002	23.0232	22.2737	22.4334	9	9	9	1	9	9	0.535511	Q14008	Q14008	Cytoskeleton-associated protein 5	CKAP5
23.441	22.7999	22.1064	23.7539	23.8778	22.3715	23.0285	22.4147	23.0191	22.851	23.1406	22.6853	23.2452	23.2968	22.0685	23.0787	22.6594	23.1484	22.5805	22.9301	8	8	8	1	8	8	0.535658	Q8IWA5	Q8IWA5	Choline transporter-like protein 2	SLC44A2
NaN	21.7267	22.5357	21.839	22.5256	22.989	22.2193	21.9289	22.3178	22.953	22.748	22.5866	22.2797	22.8028	21.9974	NaN	22.2592	22.0235	22.788	NaN	5	5	5	1	5	5	0.536208	Q16620	Q16620	BDNF/NT-3 growth factors receptor	NTRK2
23.8714	23.9768	24.2105	24.2227	24.1695	24.4748	24.2143	24.2534	23.848	24.242	23.9673	24.1431	24.0298	24.5317	24.4217	24.1064	24.3946	24.2765	24.2169	24.1334	9	9	9	1	9	9	0.53623	Q02338	Q02338	D-beta-hydroxybutyrate dehydrogenase, mitochondrial	BDH1
21.5065	20.2789	19.8746	NaN	20.3034	20.2432	19.9422	NaN	NaN	NaN	20.0152	NaN	19.7043	20.0875	NaN	20.947	19.7984	19.8103	20.2332	NaN	2	2	2	1	2	2	0.536859	P37837	P37837	Transaldolase	TALDO1
24.7119	23.5617	24.0981	23.9659	24.0395	23.7684	24.2669	24.2104	23.7106	23.6122	24.2207	23.8797	24.2929	24.4922	24.0967	24.411	24.3948	24.5155	23.9984	23.9985	6	6	6	1	6	6	0.536916	Q86Y82	Q86Y82	Syntaxin-12	STX12
NaN	NaN	19.3332	NaN	20.3583	NaN	NaN	20.7063	NaN	NaN	20.8058	NaN	NaN	NaN	NaN	NaN	21.3839	NaN	NaN	19.779	1	1	1	1	1	1	0.537095	P22059	P22059	Oxysterol-binding protein 1	OSBP
28.6065	29.7034	30.1712	29.6922	29.4939	30.2438	30.6087	29.8088	29.4754	29.8884	30.4629	30.073	30.4345	30.2914	30.4906	29.6874	29.8766	29.6082	30.0488	29.0072	17	13	11	1	13	11	0.538494	P61981	P61981	14-3-3 protein gamma;14-3-3 protein gamma, N-terminally processed	YWHAG
NaN	21.4835	21.8463	23.1925	NaN	22.3466	21.6726	22.363	22.5359	22.3939	21.6139	21.3762	21.138	21.3059	22.1521	NaN	NaN	21.6371	23.1016	NaN	3	3	3	1	3	3	0.53861	P18077	P18077	60S ribosomal protein L35a	RPL35A
20.4834	19.8579	19.5695	20.3842	20.3768	19.7878	20.4212	19.8713	19.1071	20.1666	19.8676	19.8225	20.0519	20.0778	20.3233	20.8022	19.7187	NaN	19.192	NaN	2	2	2	1	2	2	0.538951	Q16773	Q16773	Kynurenine--oxoglutarate transaminase 1	CCBL1
27.8406	27.0672	27.4908	27.0561	26.9613	26.6315	27.4086	27.6959	27.937	27.6774	27.2592	26.8442	26.7095	26.6356	27.6249	28.4861	27.0826	26.7201	27.2149	27.9745	5	5	5	1	5	5	0.540865	Q08722	Q08722	Leukocyte surface antigen CD47	CD47
NaN	23.3668	23.4065	23.492	23.8377	24.0952	24.1291	23.3619	23.2021	22.8227	23.9443	23.929	23.7557	23.5268	23.8854	23.3795	23.9125	23.6603	23.1507	23.1684	5	5	5	1	5	5	0.541115	O75935	O75935	Dynactin subunit 3	DCTN3
20.8549	20.5543	20.4909	20.5717	21.9657	NaN	20.179	20.8307	21.1032	20.2001	19.9769	21.6458	21.5312	22.248	20.4668	NaN	20.1041	20.4245	21.4368	NaN	5	5	5	1	5	5	0.541143	P21399	P21399	Cytoplasmic aconitate hydratase	ACO1
NaN	21.3442	21.4303	21.6895	21.3736	21.2456	21.8355	21.4542	21.4755	21.3259	21.3277	22.0575	21.9585	NaN	21.2453	20.7765	21.6968	22.5114	21.9782	22.4918	6	6	6	1	6	6	0.541643	O00487	O00487	26S proteasome non-ATPase regulatory subunit 14	PSMD14
22.059	24.797	25.0676	25.2277	24.9857	24.6632	25.1212	25.2278	25.1684	25.142	25.074	25.2499	24.9483	24.4907	24.6956	24.3611	25.2257	25.2105	25.4378	22.5738	NaN	NaN	NaN	2	14	8	0.54191	Q9NVI7;Q5T2N8	Q9NVI7;Q5T2N8	ATPase family AAA domain-containing protein 3A;ATPase family AAA domain-containing protein 3C	ATAD3A;ATAD3C
20.9458	20.6718	NaN	NaN	NaN	NaN	20.3012	NaN	20.4793	20.2294	NaN	24.8693	NaN	20.471	NaN	NaN	NaN	NaN	NaN	21.3157	NaN	NaN	NaN	5	4	4	0.542183	P10412;P16403;P16402;P22492;Q02539	P10412;P16403;P16402	Histone H1.4;Histone H1.2;Histone H1.3	HIST1H1E;HIST1H1C;HIST1H1D
24.775	22.1021	21.4079	22.971	23.7961	22.4004	22.7332	21.757	22.4575	22.8328	22.7307	22.5559	23.3754	23.0883	21.5225	24.0703	23.3906	23.4551	22.6737	24.4412	7	7	7	1	7	7	0.542734	Q92597	Q92597	Protein NDRG1	NDRG1
25.5816	24.9389	24.7653	25.0251	24.8583	24.7709	24.8303	24.7695	24.6587	25.1393	24.6232	24.7886	25.0787	25.0173	24.9536	25.4855	24.7579	24.8588	24.5155	25.9975	16	13	13	1	13	13	0.54435	P54920	P54920	Alpha-soluble NSF attachment protein	NAPA
NaN	NaN	NaN	NaN	NaN	18.2484	NaN	21.3502	NaN	NaN	20.1894	19.8485	19.9428	NaN	NaN	NaN	20.6895	20.8307	20.3109	NaN	5	5	3	1	5	3	0.547237	Q8TDC3	Q8TDC3	Serine/threonine-protein kinase BRSK1	BRSK1
NaN	22.8571	23.9657	24.6906	25.465	23.9833	24.107	24.2242	23.9746	24.2002	24.6176	24.8431	24.7026	24.3157	24.1472	24.2238	24.1273	24.0173	23.8414	NaN	5	5	5	1	5	5	0.548043	Q6GMV3	Q6GMV3	Putative peptidyl-tRNA hydrolase PTRHD1	PTRHD1
NaN	19.9866	19.7971	20.0971	20.1842	20.187	20.0642	NaN	NaN	19.7893	19.7343	19.7859	20.0589	20.264	20.1799	NaN	19.5476	20.0025	NaN	NaN	3	3	3	1	3	3	0.54926	O43741	O43741	5-AMP-activated protein kinase subunit beta-2	PRKAB2
NaN	21.8898	20.6011	20.295	21.6381	20.0331	20.588	21.2266	21.7339	NaN	20.0911	20.5994	20.8321	NaN	NaN	NaN	21.4658	21.403	NaN	NaN	1	1	1	1	1	1	0.549441	Q9Y3Q8	Q9Y3Q8	TSC22 domain family protein 4	TSC22D4
NaN	21.1241	20.9285	20.0348	NaN	20.6139	19.8446	20.4473	20.9576	21.2564	NaN	NaN	20.6069	NaN	20.8384	NaN	NaN	NaN	19.91	NaN	3	3	3	1	3	3	0.54993	Q9Y5R8	Q9Y5R8	Trafficking protein particle complex subunit 1	TRAPPC1
23.6837	18.3218	NaN	19.1338	NaN	NaN	NaN	21.5373	NaN	NaN	NaN	NaN	19.963	NaN	19.5285	23.6687	NaN	NaN	NaN	24.9759	2	2	2	1	2	2	0.550202	O14810	O14810	Complexin-1	CPLX1
NaN	NaN	NaN	20.2435	20.7026	20.3516	NaN	NaN	19.7926	NaN	NaN	NaN	NaN	20.6029	NaN	NaN	NaN	NaN	NaN	21.3939	1	1	1	1	1	1	0.55138	O00399	O00399	Dynactin subunit 6	DCTN6
21.8634	23.531	23.2567	22.647	22.7629	22.7567	23.2687	24.1052	23.1288	23.4931	22.6992	22.9109	23.298	23.1791	23.8828	22.4366	23.2657	24.3465	22.5165	21.9458	7	7	7	1	7	7	0.552929	Q6IAA8	Q6IAA8	Ragulator complex protein LAMTOR1	LAMTOR1
22.0956	21.464	20.8922	22.4083	NaN	22.6737	22.3979	20.9163	21.0769	21.6092	21.9178	21.6632	22.4467	22.5998	NaN	22.8987	NaN	22.2387	21.4596	22.129	5	3	3	1	3	3	0.553501	Q9UM19	Q9UM19	Hippocalcin-like protein 4	HPCAL4
23.8131	25.0196	23.9903	NaN	24.1061	23.8466	21.7059	23.3101	24.5659	22.6203	23.8155	23.3669	22.8535	24.2266	23.1105	NaN	NaN	22.7596	23.3889	NaN	7	7	7	1	7	7	0.554202	Q7Z3D6	Q7Z3D6	UPF0317 protein C14orf159, mitochondrial	C14orf159
25.3492	25.9599	25.941	25.7026	22.6845	25.948	25.0552	25.8825	25.2373	25.9945	25.5613	25.4596	25.7651	25.8893	25.6613	26.024	25.4128	26.0373	25.5898	24.5186	11	11	4	1	11	4	0.556411	Q9NVJ2	Q9NVJ2	ADP-ribosylation factor-like protein 8B	ARL8B
21.956	NaN	20.557	21.1513	21.4206	22.1134	21.5803	20.6016	21.3352	21.155	21.3046	21.9685	21.8856	21.826	NaN	21.4717	20.8263	20.8659	21.3984	NaN	4	4	4	1	4	4	0.557222	Q13085	Q13085	Acetyl-CoA carboxylase 1;Biotin carboxylase	ACACA
28.0108	27.882	28.0837	28.1088	27.8983	27.9734	27.8714	28.0757	27.5026	28.1239	28.3085	27.9265	27.9241	27.9217	27.8834	27.9858	28.2999	28.2923	27.865	28.1199	30	20	15	1	20	15	0.558274	P20020	P20020	Plasma membrane calcium-transporting ATPase 1	ATP2B1
NaN	19.6776	19.8324	20.1024	NaN	NaN	NaN	19.4053	20.058	19.9516	NaN	19.5311	NaN	NaN	NaN	NaN	NaN	NaN	NaN	NaN	1	1	1	1	1	1	0.55859	P17655	P17655	Calpain-2 catalytic subunit	CAPN2
30.6417	30.2089	29.5388	29.3396	29.5049	29.814	29.7079	29.6667	29.2528	29.3064	29.2347	29.3252	29.8581	30.2578	29.3479	30.2265	29.5143	29.5414	29.211	30.5559	29	29	21	1	29	21	0.559338	P11142	P11142	Heat shock cognate 71 kDa protein	HSPA8
22.2681	23.0939	22.3613	21.4389	23.0668	21.0653	23.3888	23.2832	22.2828	21.2409	21.2207	22.1634	23.3754	21.4511	20.5348	22.447	21.8682	22.495	21.7808	NaN	NaN	NaN	NaN	3	3	2	0.560569	Q31612;P01891;P13747	Q31612;P01891	HLA class I histocompatibility antigen, B-73 alpha chain;HLA class I histocompatibility antigen, A-68 alpha chain	HLA-B;HLA-A
21.2587	19.5182	NaN	18.9516	19.2233	18.4834	NaN	19.4015	NaN	18.2507	NaN	NaN	17.8086	NaN	18.3405	20.9027	NaN	17.4163	NaN	20.4469	2	2	2	1	2	2	0.560948	Q9H0R4	Q9H0R4	Haloacid dehalogenase-like hydrolase domain-containing protein 2	HDHD2
21.4633	21.2728	22.0857	20.8196	21.1057	20.5367	NaN	22.0236	21.3876	21.5029	20.8623	20.8442	20.9904	20.8915	21.5463	21.2006	21.6231	21.7267	21.234	NaN	6	6	6	1	6	6	0.561015	P16435	P16435	NADPH--cytochrome P450 reductase	POR
25.0703	24.1036	24.1531	24.5811	24.6432	24.7139	24.8686	22.8624	24.6925	23.6084	24.1329	25.5814	24.4974	24.9886	23.1886	25.159	23.4759	23.4517	23.8936	25.522	6	6	6	1	6	6	0.561083	Q9BPW8	Q9BPW8	Protein NipSnap homolog 1	NIPSNAP1
20.2011	18.9595	19.1312	NaN	19.6447	19.2932	NaN	23.7329	NaN	19.3181	19.3634	19.6631	20.1579	19.3016	NaN	NaN	19.1608	19.6281	20.0518	21.0207	2	2	2	1	2	2	0.561196	P25787	P25787	Proteasome subunit alpha type-2	PSMA2
NaN	20.2002	20.4638	20.8622	21.391	19.4878	20.2068	20.133	20.7924	NaN	20.3832	20.0847	NaN	20.0985	20.309	20.1526	20.903	20.9491	20.843	NaN	NaN	NaN	NaN	3	2	2	0.561281	Q9NZJ9;Q96G61;Q8NFP7	Q9NZJ9;Q96G61;Q8NFP7	Diphosphoinositol polyphosphate phosphohydrolase 2;Diphosphoinositol polyphosphate phosphohydrolase 3-beta;Diphosphoinositol polyphosphate phosphohydrolase 3-alpha	NUDT4;NUDT11;NUDT10
22.6216	23.5187	23.4301	22.1283	22.4702	21.2981	21.9401	23.4179	23.5244	22.8149	22.3512	21.1897	21.1043	21.4358	22.745	20.9003	22.3812	22.5048	21.7033	21.5392	23	11	11	1	11	11	0.561953	Q9H4M9	Q9H4M9	EH domain-containing protein 1	EHD1
NaN	21.1218	20.4903	20.5908	21.5506	22.0318	21.9059	19.4262	19.9862	20.9106	20.8426	21.6057	21.4971	21.6737	NaN	21.6367	20.6127	21.3898	20.3593	21.9056	NaN	NaN	NaN	2	2	2	0.561979	B4DLN1;P52815	B4DLN1;P52815	39S ribosomal protein L12, mitochondrial	MRPL12
26.419	25.1985	24.4854	24.3938	24.0043	24.5558	24.0043	23.9278	23.452	24.29	23.987	23.9896	24.0259	25.3336	23.5153	25.9144	23.8016	23.8789	22.7695	26.4439	15	15	7	1	15	7	0.562376	Q9NVA2	Q9NVA2	Septin-11	2016-09-11
23.7987	21.6705	22.4508	22.4468	23.3475	23.2378	23.2381	23.2604	23.2605	23.2736	22.9833	23.2273	23.5497	23.4919	23.233	24.6812	23.2283	23.3369	22.5303	21.6526	NaN	NaN	NaN	2	3	3	0.563255	Q8TDB8;P11169	Q8TDB8;P11169	Solute carrier family 2, facilitated glucose transporter member 14;Solute carrier family 2, facilitated glucose transporter member 3	SLC2A14;SLC2A3
NaN	NaN	20.0163	NaN	18.7004	NaN	19.4022	NaN	NaN	19.5996	19.2178	NaN	NaN	NaN	19.5204	NaN	19.6905	20.134	NaN	NaN	2	2	2	1	2	2	0.564519	Q13586	Q13586	Stromal interaction molecule 1	STIM1
NaN	21.5811	NaN	20.1064	20.8075	20.5677	20.681	NaN	NaN	21.0205	NaN	20.7011	NaN	20.8307	20.4442	21.2388	20.6302	19.2234	NaN	NaN	2	2	2	1	2	2	0.564657	Q86T65	Q86T65	Disheveled-associated activator of morphogenesis 2	DAAM2
NaN	NaN	NaN	NaN	19.6075	19.867	NaN	NaN	NaN	NaN	19.847	NaN	19.9888	NaN	19.7613	NaN	19.9281	19.4119	NaN	NaN	NaN	NaN	NaN	2	1	1	0.564786	P54762;P29323	P54762;P29323	Ephrin type-B receptor 1;Ephrin type-B receptor 2	EPHB1;EPHB2
22.016	NaN	NaN	22.5655	23.032	19.9268	20.8623	19.7309	19.1148	NaN	22.4071	22.045	22.1602	19.2611	NaN	NaN	22.8172	22.7753	19.5504	NaN	1	1	1	1	1	1	0.565472	Q9Y442	Q9Y442	Uncharacterized protein C22orf24	C22orf24
29.2654	29.2331	29.1597	29.8543	29.4326	29.1351	28.8274	28.9764	29.9404	29.3669	28.872	29.2611	29.2054	29.3837	29.1344	30.2277	29.491	29.2966	29.5803	29.0859	NaN	NaN	NaN	2	9	9	0.56548	P43003;P48664	P43003	Excitatory amino acid transporter 1	SLC1A3
23.1798	23.6885	24.2193	24.1964	23.6778	24.1424	24.3789	23.5129	23.4054	24.1279	24.1071	24.2526	24.179	23.3116	24.1542	24.3331	23.7829	23.5248	23.1756	22.956	15	15	15	1	15	15	0.566245	Q9NSD9	Q9NSD9	Phenylalanine--tRNA ligase beta subunit	FARSB
NaN	21.0113	19.9304	19.8689	21.7521	20.5186	21.2394	NaN	17.3318	NaN	20.6497	20.2956	21.406	NaN	NaN	NaN	20.4545	19.7056	NaN	NaN	1	1	1	1	1	1	0.566645	Q8N7J2	Q8N7J2	APC membrane recruitment protein 2	AMER2
25.4666	27.157	26.8219	26.99	26.9245	26.6185	26.7515	27.3221	27.7318	27.1527	26.9007	26.8209	26.8916	26.3027	27.3099	26.1834	26.9896	27.3871	27.2756	25.2355	21	21	21	1	21	21	0.56712	P27824	P27824	Calnexin	CANX
NaN	23.42	20.8081	20.4755	22.591	NaN	NaN	21.2475	21.8167	21.0823	20.3329	NaN	NaN	22.4243	20.5025	NaN	NaN	NaN	NaN	NaN	7	6	6	1	6	6	0.567257	O95741	O95741	Copine-6	CPNE6
20.2507	20.049	19.2058	20.6777	20.0701	20.4562	19.7386	19.1105	19.2641	20.1191	19.7356	20.0262	20.311	20.3123	19.501	20.3289	19.4127	19.511	20.2252	NaN	2	2	2	1	2	2	0.567666	O76041	O76041	Nebulette	NEBL
24.8531	25.296	25.1828	25.4253	25.2028	25.8881	25.1006	25.3699	24.9003	25.2835	25.2484	25.6033	25.3064	25.3598	25.3915	25.6576	25.2372	25.1233	25.1958	23.7841	11	11	11	1	11	11	0.568151	Q7L0J3	Q7L0J3	Synaptic vesicle glycoprotein 2A	SV2A
26.1265	24.6191	24.5118	25.8545	25.6205	25.3224	25.8895	25.084	24.7631	25.6338	25.792	25.2479	25.0991	25.489	24.8825	26.2429	25.6971	25.6947	25.5612	25.5076	NaN	NaN	NaN	2	10	10	0.568229	Q5JWF2;P38405	Q5JWF2	Guanine nucleotide-binding protein G(s) subunit alpha isoforms XLas	GNAS
NaN	NaN	20.9001	20.7614	21.0619	20.4519	NaN	20.4357	20.827	20.3205	21.2624	20.6087	NaN	20.1331	20.0398	NaN	20.5315	20.9163	NaN	NaN	2	2	2	1	2	2	0.569017	P50151	P50151	Guanine nucleotide-binding protein G(I)/G(S)/G(O) subunit gamma-10	GNG10
25.295	24.675	22.9264	23.24	23.6392	22.86	22.6216	24.0674	23.0656	24.1605	22.8796	23.9184	23.4241	23.8833	22.6345	25.1797	22.2163	22.4525	23.6194	22.7642	11	11	11	1	11	11	0.569084	P30041	P30041	Peroxiredoxin-6	PRDX6
22.2285	26.2368	22.9288	25.3844	24.7006	26.1056	22.1122	22.21	20.4576	25.3454	22.4365	25.6438	24.7686	23.157	24.9343	NaN	25.7633	23.5789	23.5237	NaN	NaN	NaN	NaN	2	7	2	0.569894	P09488;Q03013	P09488;Q03013	Glutathione S-transferase Mu 1;Glutathione S-transferase Mu 4	GSTM1;GSTM4
21.466	20.0207	NaN	NaN	19.3307	18.7161	NaN	20.6647	18.6231	18.8686	18.267	NaN	NaN	NaN	18.7582	19.9131	19.3801	19.1508	18.9129	21.0733	1	1	1	1	1	1	0.570191	P35237	P35237	Serpin B6	SERPINB6
22.6541	22.9013	22.1937	23.6612	24.1212	23.5321	24.1853	23.188	22.9622	22.6304	24.0585	23.2475	23.9713	23.3384	23.4733	23.238	23.2603	24.0646	24.2301	23.5791	4	4	4	1	4	4	0.570288	P14324	P14324	Farnesyl pyrophosphate synthase	FDPS
25.0403	25.1308	25.5783	25.7776	24.5206	25.4216	24.8308	25.2329	25.3752	25.2728	24.9669	25.1815	24.9241	24.536	25.3563	24.9051	24.7809	25.0149	24.8141	25.0653	11	11	11	1	11	11	0.57046	P26641	P26641	Elongation factor 1-gamma	EEF1G
21.194	18.1701	NaN	NaN	NaN	NaN	18.2557	NaN	NaN	19.1276	18.1066	18.4744	18.5205	NaN	NaN	20.3051	19.1416	18.2342	NaN	19.5874	1	1	1	1	1	1	0.570543	Q08257	Q08257	Quinone oxidoreductase	CRYZ
27.1256	26.3502	26.8935	27.0088	26.8865	27.1541	26.09	26.5487	26.9498	27.3975	26.8244	27.0451	27.1215	26.751	26.9475	27.3562	26.7314	26.6572	26.7927	27.2905	36	36	20	1	36	20	0.570594	O43707	O43707	Alpha-actinin-4	ACTN4
22.9232	21.7492	NaN	21.8217	NaN	21.768	22.3164	22.8233	21.4445	21.8281	22.6409	22.0104	22.1792	NaN	22.2147	NaN	23.2746	22.0374	22.3274	NaN	4	4	4	1	4	4	0.573799	Q9Y5M8	Q9Y5M8	Signal recognition particle receptor subunit beta	SRPRB
24.7495	25.6736	26.0624	25.8696	26.1464	26.1797	26.1954	25.4539	25.8511	25.8795	26.0052	26.3634	25.9616	25.6635	25.6804	25.8098	25.5443	25.5159	26.1452	25.2905	30	23	23	1	23	23	0.575454	Q9ULD0	Q9ULD0	2-oxoglutarate dehydrogenase-like, mitochondrial	OGDHL
22.5138	24.3151	24.6596	24.4317	24.3346	24.2606	24.7227	24.2598	24.3402	24.718	24.5596	24.0783	24.5858	24.4248	24.6597	24.1223	24.2713	24.2541	23.9291	23.8283	6	6	6	1	6	6	0.576253	Q15370	Q15370	Transcription elongation factor B polypeptide 2	TCEB2
NaN	21.8924	20.9474	21.151	21.7195	20.6041	20.7364	21.2724	NaN	21.3931	20.8263	21.1263	20.8225	21.0835	20.2746	20.2893	21.5313	21.3016	NaN	NaN	3	3	3	1	3	3	0.576722	A1L0T0	A1L0T0	Acetolactate synthase-like protein	ILVBL
NaN	NaN	21.5679	22.0784	NaN	NaN	20.6877	20.9832	21.9351	21.9524	21.3871	21.3258	20.3228	20.9397	21.6689	NaN	21.6705	21.7376	21.3887	NaN	4	4	4	1	4	4	0.577111	Q96AX2	Q96AX2	Ras-related protein Rab-37	RAB37
NaN	NaN	20.3169	20.449	NaN	NaN	NaN	NaN	19.9069	NaN	20.2954	NaN	NaN	NaN	NaN	19.9091	20.3051	21.099	NaN	20.6846	2	2	2	1	2	2	0.577935	Q96MC5	Q96MC5	Uncharacterized protein C16orf45	C16orf45
24.4059	24.1185	23.9186	24.1974	24.1633	24.1367	24.4318	25.1683	24.6288	23.7661	24.4659	23.4095	25.0146	24.1358	24.3184	23.4712	24.975	24.8531	24.9459	24.3803	7	7	7	1	7	7	0.578336	Q15904	Q15904	V-type proton ATPase subunit S1	ATP6AP1
25.1975	25.2096	25.3061	25.8204	25.8728	25.6693	25.5233	25.7476	26.3006	25.3698	25.4577	25.8378	25.5639	25.7685	25.6315	24.7942	26.0247	26.1283	25.7125	25.1381	15	15	13	1	15	13	0.578733	P19022	P19022	Cadherin-2	CDH2
NaN	22.0901	20.742	NaN	NaN	19.7611	NaN	20.2394	NaN	NaN	NaN	20.4047	NaN	NaN	NaN	NaN	NaN	20.0885	NaN	NaN	2	2	2	1	2	2	0.578733	Q5EBL8	Q5EBL8	PDZ domain-containing protein 11	PDZD11
25.6762	26.5586	22.9866	23.8446	24.9731	26.2034	24.1038	22.948	23.4606	22.7476	22.7923	24.0159	25.1051	26.5557	NaN	24.971	21.4837	NaN	23.4682	27.6413	13	12	12	1	12	12	0.57961	P09104	P09104	Gamma-enolase	ENO2
20.3466	26.3083	26.1212	26.1686	26.2715	25.4529	25.7041	26.8275	25.6779	26.5421	25.6136	25.7922	25.5992	25.9079	26.7385	24.3573	26.033	26.4259	25.8505	24.6536	7	7	7	1	7	7	0.580036	P53680	P53680	AP-2 complex subunit sigma	AP2S1
NaN	NaN	NaN	18.6727	17.6573	19.3775	NaN	NaN	NaN	NaN	NaN	NaN	20.1087	18.5229	19.9149	19.2948	NaN	18.7509	NaN	18.4583	1	1	1	1	1	1	0.580177	Q96CV9	Q96CV9	Optineurin	OPTN
NaN	21.947	21.7385	22.2915	NaN	21.7041	NaN	22.4129	21.9651	22.7578	21.0344	22.0387	21.5286	21.4936	22.0963	NaN	21.5652	22.1222	22.1131	23.0997	4	4	4	1	4	4	0.580484	P62851	P62851	40S ribosomal protein S25	RPS25
23.3117	22.2034	NaN	NaN	22.669	22.0532	21.2957	NaN	NaN	21.2078	21.9078	21.9502	21.8518	22.7416	NaN	22.7942	21.843	21.912	22.5307	22.0476	3	3	3	1	3	3	0.582016	Q15049	Q15049	Membrane protein MLC1	MLC1
NaN	NaN	20.5226	21.7332	NaN	20.2562	20.9117	21.4389	21.3539	20.4676	21.2085	20.3248	20.4377	20.1046	20.211	20.377	21.3501	21.8759	22.0616	NaN	13	4	4	1	4	4	0.582236	P60842	P60842	Eukaryotic initiation factor 4A-I	EIF4A1
NaN	NaN	19.3732	21.2424	20.9866	20.0274	NaN	NaN	20.312	NaN	21.3837	NaN	21.1101	20.3898	20.7525	NaN	NaN	20.81	21.0252	NaN	2	2	2	1	2	2	0.582271	Q9UI30	Q9UI30	Multifunctional methyltransferase subunit TRM112-like protein	TRMT112
NaN	23.1367	23.04	22.9703	23.5055	22.5852	22.81	22.6973	22.3259	22.8965	22.956	23.2636	21.9275	23.5005	22.7508	23.5951	22.5334	22.1844	22.5584	NaN	NaN	NaN	NaN	2	7	7	0.58237	O75116;Q13464	O75116	Rho-associated protein kinase 2	ROCK2
NaN	20.5523	21.4231	21.1286	NaN	22.8288	21.6233	20.6203	21.3588	19.5267	21.1091	22.3404	22.2041	23.3279	20.6323	NaN	NaN	NaN	20.6607	NaN	1	1	1	1	1	1	0.582578	Q9P1F3	Q9P1F3	Costars family protein ABRACL	ABRACL
23.3283	22.3287	21.7868	20.6909	21.5113	22.0283	21.2444	22.8833	20.2085	22.7163	20.6442	21.6105	22.0661	21.353	22.3889	24.5467	21.0869	22.2893	22.4792	20.7533	6	6	6	1	6	6	0.583174	Q99497	Q99497	Protein DJ-1	PARK7
23.2273	23.1775	22.4452	22.738	23.4656	22.3074	22.607	22.8017	22.7858	22.7071	21.9582	22.6683	22.8025	22.7107	23.203	23.168	22.5215	22.0913	22.8031	22.6459	10	10	10	1	10	10	0.585503	Q14344	Q14344	Guanine nucleotide-binding protein subunit alpha-13	GNA13
25.6958	24.8995	25.2204	25.8419	24.654	24.852	24.6172	26.236	26.034	25.3101	25.3788	24.7028	24.877	24.1894	25.7066	25.8474	25.4646	25.5487	24.8984	25.1494	10	10	10	1	10	10	0.585951	Q8N3J6	Q8N3J6	Cell adhesion molecule 2	CADM2
NaN	22.034	22.4289	21.809	NaN	NaN	22.2903	22.8363	22.0295	22.3244	NaN	21.3998	21.424	21.1027	22.8563	NaN	22.039	20.5453	20.9709	NaN	5	5	4	1	5	4	0.586083	Q9UL26	Q9UL26	Ras-related protein Rab-22A	RAB22A
NaN	20.6111	21.0867	21.0668	21.2701	21.4744	21.6543	21.1471	21.2006	20.9486	21.1919	21.1518	21.6589	21.5271	20.8351	NaN	21.3818	21.7952	21.6636	NaN	2	2	2	1	2	2	0.587605	Q9Y2I8	Q9Y2I8	WD repeat-containing protein 37	WDR37
27.8407	27.263	27.5648	27.3182	27.2379	27.3733	27.1726	27.6952	27.2023	27.5129	27.0227	27.3873	27.2395	27.5218	27.3081	27.6563	27.0238	27.0168	26.9784	27.552	NaN	NaN	NaN	2	30	30	0.587633	P55786;A6NEC2	P55786	Puromycin-sensitive aminopeptidase	NPEPPS
NaN	19.0285	21.3857	NaN	21.0572	21.2339	NaN	NaN	20.3429	20.7283	21.336	NaN	20.9705	21.2429	20.2051	NaN	20.6487	20.7006	20.2361	NaN	3	3	3	1	3	3	0.587799	Q9UKG1	Q9UKG1	DCC-interacting protein 13-alpha	APPL1
NaN	20.1466	NaN	NaN	19.7528	19.5085	19.8729	NaN	NaN	NaN	18.4818	19.4108	20.0542	19.7983	19.1569	NaN	NaN	20.1075	19.7088	NaN	NaN	NaN	NaN	2	3	1	0.588224	O95819;Q8N4C8	O95819;Q8N4C8	Mitogen-activated protein kinase kinase kinase kinase 4;Misshapen-like kinase 1	MAP4K4;MINK1
NaN	19.9624	19.7779	19.9076	20.136	19.6608	20.662	19.3912	20.4015	20.5289	20.0147	19.5826	20.0066	19.9734	19.7738	NaN	NaN	19.6458	NaN	NaN	3	3	3	1	3	3	0.588782	Q9HAB8	Q9HAB8	Phosphopantothenate--cysteine ligase	PPCS
NaN	18.7082	NaN	NaN	NaN	19.0103	NaN	NaN	NaN	18.6985	18.8238	NaN	20.1721	NaN	NaN	NaN	NaN	NaN	NaN	NaN	1	1	1	1	1	1	0.590233	Q8N9N8	Q8N9N8	Probable RNA-binding protein EIF1AD	EIF1AD
NaN	NaN	19.1046	NaN	NaN	18.76	NaN	19.3903	19.0037	19.2436	NaN	19.0016	19.1796	19.0124	18.6922	NaN	NaN	19.1113	18.6702	22.8709	2	2	2	1	2	2	0.591117	P20618	P20618	Proteasome subunit beta type-1	PSMB1
28.6914	29.7826	29.7605	29.8152	29.3908	29.6364	29.3882	29.9933	30.3566	29.9354	29.5699	29.7022	29.1899	28.98	29.9596	29.7181	29.8547	29.4223	29.6201	29.5623	11	11	11	1	11	11	0.591175	Q00325	Q00325	Phosphate carrier protein, mitochondrial	SLC25A3
NaN	22.5189	22.8806	23.2429	22.8096	23.0394	23.2411	23.26	23.3498	22.3847	23.1707	23.453	23.157	22.7672	23.5847	NaN	23.205	23.2038	23.7617	22.3072	6	6	6	1	6	6	0.591611	P43897	P43897	Elongation factor Ts, mitochondrial	TSFM
20.6848	19.7974	19.2372	19.2978	19.467	20.0185	19.9349	NaN	19.0766	NaN	19.2669	NaN	19.4198	20.1239	NaN	NaN	19.2408	19.403	19.4505	20.265	1	1	1	1	1	1	0.592431	Q8ND76	Q8ND76	Cyclin-Y	CCNY
NaN	23.5479	23.2607	22.2557	NaN	22.1088	22.8592	23.0749	23.1015	23.6537	23.0006	22.9797	23.3899	22.1166	23.9336	21.3275	23.8399	23.9593	23.7635	22.8323	NaN	NaN	NaN	2	4	4	0.593281	P0CW22;P08708	P0CW22;P08708	40S ribosomal protein S17-like;40S ribosomal protein S17	RPS17L;RPS17
NaN	21.6601	20.9015	20.3608	22.2421	20.3865	21.2774	21.1773	20.5971	18.6073	20.9164	21.228	21.2281	NaN	20.691	NaN	20.4651	21.7384	NaN	NaN	2	2	2	1	2	2	0.59343	Q07157	Q07157	Tight junction protein ZO-1	TJP1
23.3439	22.7309	22.8217	22.8381	23.1107	23.6187	23.1942	23.1143	22.2261	22.8736	22.7283	23.0162	23.3931	23.715	22.3974	23.2362	22.7753	23.2723	NaN	22.5702	7	7	7	1	7	7	0.594858	Q9Y2X7	Q9Y2X7	ARF GTPase-activating protein GIT1	GIT1
21.7872	21.3806	21.3235	21.579	21.4916	21.5657	21.7063	20.8	20.8221	21.2219	21.3074	21.9957	22.0455	21.4164	21.0369	21.8586	21.536	21.1813	21.2058	21.4697	5	5	5	1	5	5	0.594883	Q93034	Q93034	Cullin-5	CUL5
NaN	21.4445	21.2816	20.4416	19.7571	19.3463	22.3997	22.9203	20.5973	20.6974	20.4595	NaN	20.8308	NaN	21.2652	NaN	20.0397	20.6309	19.6473	NaN	NaN	NaN	NaN	2	4	4	0.595215	O15530;Q6A1A2	O15530;Q6A1A2	3-phosphoinositide-dependent protein kinase 1;Putative 3-phosphoinositide-dependent protein kinase 2	PDPK1;PDPK2
NaN	NaN	19.9278	20.0547	NaN	21.4253	19.65	NaN	20.669	20.9528	19.4232	19.2799	21.3746	21.9767	19.5426	NaN	NaN	NaN	NaN	NaN	5	2	2	1	2	2	0.595834	P41567	P41567	Eukaryotic translation initiation factor 1	EIF1
26.2829	26.3946	26.1252	25.7701	25.4366	25.9866	25.2614	25.7635	25.4063	25.6838	25.7198	25.826	25.7729	26.1555	25.7945	26.4304	25.7905	25.9437	25.3994	26.4062	12	12	12	1	12	12	0.596205	Q99719	Q99719	Septin-5	2016-09-05
26.1697	24.7127	24.7994	24.7697	NaN	23.6807	25.0092	24.2494	24.3033	24.0581	22.7627	24.7565	24.9742	23.8925	24.8353	26.9845	21.8989	24.3064	23.0573	27.5787	4	4	4	1	4	4	0.596458	Q9Y3D6	Q9Y3D6	Mitochondrial fission 1 protein	FIS1
NaN	21.7732	22.642	22.4344	22.4757	22.6149	21.8572	21.8525	22.4508	22.4424	22.8735	20.985	21.472	21.0284	22.1866	NaN	22.6977	22.5637	22.4855	20.2007	4	4	4	1	4	4	0.596528	Q9Y3B3	Q9Y3B3	Transmembrane emp24 domain-containing protein 7	TMED7
NaN	19.7607	19.3307	19.5918	19.6196	18.949	19.6364	19.0776	19.9838	NaN	19.0444	19.4222	19.3146	18.9999	19.2336	NaN	NaN	19.3368	NaN	NaN	2	2	2	1	2	2	0.596559	O00161	O00161	Synaptosomal-associated protein 23	SNAP23
22.2578	23.156	24.0787	NaN	NaN	23.7072	22.8982	23.8973	23.911	24.1313	23.2038	20.8252	21.805	23.9822	23.5212	22.5877	24.1729	23.3893	24.3572	23.8365	3	3	3	1	3	3	0.598019	Q9P0S9	Q9P0S9	Transmembrane protein 14C	TMEM14C
19.2656	19.829	18.9561	19.2488	19.0628	18.9684	NaN	NaN	NaN	NaN	18.7898	NaN	19.3471	NaN	NaN	NaN	NaN	NaN	18.7883	NaN	1	1	1	1	1	1	0.59877	Q9Y265	Q9Y265	RuvB-like 1	RUVBL1
27.8058	28.153	27.7197	28.3656	27.5396	27.2055	26.7149	28.2014	28.849	27.3719	27.048	27.958	27.344	26.9087	28.3142	27.393	28.3043	27.2416	27.6087	29.0158	NaN	NaN	NaN	3	3	1	0.599129	Q71U36;Q13748;Q6PEY2	Q71U36;Q13748;Q6PEY2	Tubulin alpha-1A chain;Tubulin alpha-3C/D chain;Tubulin alpha-3E chain	TUBA1A;TUBA3C;TUBA3E
24.1482	25.3655	25.1908	25.2336	25.6706	25.4281	25.2975	25.0551	25.436	25.3079	25.2155	25.3581	25.5943	25.1065	25.1581	24.0215	25.8163	25.358	25.6821	23.876	8	8	8	1	8	8	0.59938	P27144	P27144	Adenylate kinase 4, mitochondrial	AK4
NaN	NaN	20.7009	NaN	20.6946	NaN	21.9199	NaN	21.0322	22.0636	NaN	NaN	21.0374	21.2865	NaN	NaN	NaN	21.7642	NaN	NaN	4	4	4	1	4	4	0.599939	P02671	P02671	Fibrinogen alpha chain;Fibrinopeptide A;Fibrinogen alpha chain	FGA
NaN	18.8995	19.055	NaN	19.5906	18.9216	19.7113	NaN	18.8242	19.9105	19.7655	19.6353	19.3671	NaN	NaN	19.6818	18.9188	19.4599	NaN	NaN	1	1	1	1	1	1	0.6001	P50995	P50995	Annexin A11	ANXA11
24.4292	23.5434	23.7708	23.8904	24.1482	24.0764	24.1866	23.0051	23.6481	23.7077	24.234	24.161	24.3369	24.2413	22.6941	24.2528	23.9254	23.8542	23.7163	24.0667	12	10	10	1	10	10	0.600966	Q9H0Q0	Q9H0Q0	Protein FAM49A	FAM49A
26.5109	24.9351	24.8438	24.3381	23.6883	24.8292	24.9819	25.647	25.5874	25.3003	25.1357	25.5264	24.9882	24.9468	24.5077	26.8731	24.3995	24.0606	25.0997	26.1341	7	7	7	1	7	7	0.601148	P30048	P30048	Thioredoxin-dependent peroxide reductase, mitochondrial	PRDX3
21.2403	21.6588	22.2527	20.918	20.9935	20.3042	20.9928	22.3376	22.4537	22.1155	22.0626	20.3392	20.7534	20.8626	21.9176	21.1493	21.779	21.2374	21.0642	20.7324	7	5	3	1	5	3	0.601155	Q13177	Q13177	Serine/threonine-protein kinase PAK 2;PAK-2p27;PAK-2p34	PAK2
26.19	24.8719	25.552	25.6304	25.4614	25.378	25.8343	24.9689	25.1788	25.5194	25.8082	25.9298	25.7642	25.7824	24.9283	26.2546	25.8196	25.6855	25.8366	26.0675	13	13	11	1	13	11	0.602455	Q9NUQ9	Q9NUQ9	Protein FAM49B	FAM49B
25.3732	24.7823	24.5038	24.917	25.2483	24.9655	24.5412	24.8643	24.3874	24.7725	24.66	24.716	24.4858	25.2898	24.4601	24.8912	24.7733	24.8206	23.9431	25.4009	23	9	9	1	9	9	0.603071	P23634	P23634	Plasma membrane calcium-transporting ATPase 4	ATP2B4
26.6446	26.3161	26.2376	26.8374	25.122	27.1353	27.2106	26.5135	26.3782	26.6036	26.924	26.9859	26.8737	27.0648	26.5567	26.9972	26.7424	26.7842	26.5006	25.6248	NaN	NaN	NaN	2	8	4	0.603674	P63000;P15153	P63000;P15153	Ras-related C3 botulinum toxin substrate 1;Ras-related C3 botulinum toxin substrate 2	RAC1;RAC2
22.4705	20.2857	22.0418	20.7005	19.6738	NaN	NaN	22.522	20.6438	22.0907	NaN	20.0911	20.8309	20.1059	22.8921	23.2012	20.0624	20.1044	NaN	22.389	2	2	2	1	2	2	0.604708	P56589	P56589	Peroxisomal biogenesis factor 3	PEX3
NaN	NaN	NaN	NaN	19.0954	18.9903	NaN	NaN	NaN	NaN	NaN	NaN	18.963	19.3901	NaN	NaN	NaN	NaN	NaN	NaN	1	1	1	1	1	1	0.60495	Q86UY8	Q86UY8	5-nucleotidase domain-containing protein 3	NT5DC3
NaN	24.5202	24.987	24.4194	24.2657	24.0816	24.264	24.5839	24.5195	24.796	25.0129	24.3645	24.0819	22.479	24.5383	23.2784	24.9999	25.6587	24.9978	NaN	4	4	4	1	4	4	0.604997	Q13151	Q13151	Heterogeneous nuclear ribonucleoprotein A0	HNRNPA0
22.3406	24.2262	24.7154	24.9247	24.7651	24.5492	24.4682	24.3946	24.8517	24.6916	25.1744	24.9503	24.4562	23.6475	24.7928	21.5197	25.0063	24.9515	24.9477	22.9996	7	7	7	1	7	7	0.605259	Q9Y2Q3	Q9Y2Q3	Glutathione S-transferase kappa 1	GSTK1
NaN	20.3674	20.2872	20.0816	20.0149	20.1648	20.2287	20.6075	20.4797	20.4803	20.1726	20.3917	20.2548	19.8278	20.2444	NaN	19.9902	20.7634	NaN	NaN	4	4	4	1	4	4	0.605856	P19525	P19525	Interferon-induced, double-stranded RNA-activated protein kinase	EIF2AK2
NaN	21.5648	20.9475	21.2343	21.3032	20.9301	NaN	22.7994	23.0617	21.1769	20.8633	20.8817	20.0906	19.5045	21.6451	21.2913	21.8345	21.7407	21.8562	NaN	4	4	4	1	4	4	0.60618	P54098	P54098	DNA polymerase subunit gamma-1	POLG
NaN	20.6488	20.4816	NaN	20.6317	20.2824	20.3304	21.0678	20.9209	20.7945	20.1837	20.8639	20.3384	20.4304	20.6775	20.0011	20.6758	20.7816	20.4694	21.2706	3	3	3	1	3	3	0.606552	P47756	P47756	F-actin-capping protein subunit beta	CAPZB
22.5124	22.3432	22.36	21.8033	22.4162	22.7239	22.8262	22.0594	22.0658	21.5936	22.3685	22.5418	22.5605	22.2073	21.7963	22.4934	22.1333	21.868	22.1519	23.3596	12	12	12	1	12	12	0.606593	Q03001	Q03001	Dystonin	DST
NaN	21.8463	22.0811	NaN	21.47	21.3174	22.4668	20.8522	NaN	21.6213	21.6889	21.4622	22.2743	21.6886	NaN	NaN	21.212	21.8101	NaN	NaN	4	4	3	1	4	3	0.606847	Q92783	Q92783	Signal transducing adapter molecule 1	STAM
21.5357	22.2118	22.0675	22.9554	NaN	22.2469	21.5115	24.7733	21.3884	22.1823	22.5325	22.0077	22.226	22.334	21.5536	NaN	22.1587	22.5846	23.6739	22.7684	2	2	2	1	2	2	0.607123	O43617	O43617	Trafficking protein particle complex subunit 3	TRAPPC3
NaN	NaN	NaN	NaN	NaN	NaN	NaN	19.9755	NaN	20.3508	NaN	NaN	19.606	NaN	20.1368	NaN	20.0154	NaN	20.1422	NaN	2	2	2	1	2	2	0.610767	Q9Y5J5	Q9Y5J5	Pleckstrin homology-like domain family A member 3	PHLDA3
28.4677	28.8457	28.9382	29.7839	28.9079	29.1398	29.1805	28.4043	29.3669	28.5332	28.8805	28.8482	29.0749	29.2926	28.9966	28.4714	29.3161	29.1282	28.8995	28.0368	NaN	NaN	NaN	2	16	9	0.610787	P62873;P16520	P62873	Guanine nucleotide-binding protein G(I)/G(S)/G(T) subunit beta-1	GNB1
NaN	NaN	NaN	19.604	19.3403	19.5977	19.4983	NaN	18.8768	18.7802	NaN	19.7221	NaN	19.5627	NaN	19.8178	NaN	18.4069	NaN	NaN	1	1	1	1	1	1	0.611708	O95571	O95571	Persulfide dioxygenase ETHE1, mitochondrial	ETHE1
25.1037	25.6173	25.5062	26.3411	26.5653	26.3126	26.3267	25.5941	25.3871	25.7907	26.136	25.8593	25.908	26.3487	25.754	24.7283	26.147	26.3161	25.7655	25.4659	19	19	19	1	19	19	0.612064	O15394	O15394	Neural cell adhesion molecule 2	NCAM2
24.3841	25.5445	25.1318	25.6644	25.3541	25.1069	25.1352	26.2742	26.4839	24.8986	25.3231	24.8627	24.9267	24.6549	25.6239	24.3443	25.2308	25.651	25.1633	23.9615	10	10	10	1	10	10	0.612444	Q13449	Q13449	Limbic system-associated membrane protein	LSAMP
26.2784	25.9733	26.77	26.9265	26.2837	26.5328	26.5939	26.8347	26.9134	26.4825	26.4614	26.4724	26.4473	26.4281	26.923	26.1253	26.8995	26.2304	26.9453	26.7659	14	14	14	1	14	14	0.612983	Q9UI12	Q9UI12	V-type proton ATPase subunit H	ATP6V1H
NaN	23.539	23.4728	23.5492	22.7673	23.6193	23.802	23.3932	23.0766	22.9445	24.0899	23.6721	23.5857	23.4728	23.6895	21.2985	23.2179	23.9596	23.4659	NaN	6	4	4	1	4	4	0.613473	Q92561	Q92561	Phytanoyl-CoA hydroxylase-interacting protein	PHYHIP
NaN	22.632	NaN	NaN	NaN	20.7524	NaN	21.621	NaN	20.1365	NaN	20.5588	20.8264	22.8154	NaN	NaN	NaN	NaN	NaN	NaN	3	3	3	1	3	3	0.615065	P15559	P15559	NAD(P)H dehydrogenase [quinone] 1	NQO1
21.9985	NaN	NaN	NaN	NaN	NaN	NaN	NaN	NaN	21.4421	21.9424	NaN	NaN	NaN	NaN	22.4451	NaN	21.8816	NaN	21.4479	1	1	1	1	1	1	0.615641	O96005	O96005	Cleft lip and palate transmembrane protein 1	CLPTM1
19.5788	19.216	19.0278	18.749	NaN	19.2247	19.5705	18.3781	NaN	19.8399	18.8725	20.0259	19.1031	19.1414	NaN	NaN	19.9631	19.4411	19.1996	NaN	NaN	NaN	NaN	2	5	5	0.616276	P49674;P48730	P49674;P48730	Casein kinase I isoform epsilon;Casein kinase I isoform delta	CSNK1E;CSNK1D
25.9759	25.0038	25.5918	25.3841	23.7441	24.6909	24.8786	25.2395	24.8361	24.4102	24.8582	24.7719	24.7541	24.5334	25.0627	24.1886	25.0784	24.8769	24.5315	25.3736	10	6	6	1	6	6	0.616926	P20340	P20340	Ras-related protein Rab-6A	RAB6A
24.7901	24.5759	24.7289	24.394	24.4858	24.6494	24.7013	24.5479	24.4623	24.9774	24.8852	25.098	24.8787	24.6005	23.9363	24.8941	25.0568	24.8006	25.1312	24.3251	12	11	11	1	11	11	0.617334	Q9BWM7	Q9BWM7	Sideroflexin-3	SFXN3
NaN	22.6695	22.7923	23.1601	23.0607	23.3691	22.0116	23.3798	22.7072	22.7452	23.2349	22.8474	22.8405	22.4274	23.539	NaN	23.3975	23.4282	22.7461	22.3462	NaN	NaN	NaN	3	8	8	0.617494	P42263;P48058;P42261	P42263	Glutamate receptor 3	GRIA3
24.5848	24.3612	24.923	24.065	24.2117	24.0155	24.7524	24.6983	25.1853	24.6383	24.6378	24.6601	24.6259	24.4278	24.3859	23.952	25.1933	24.9714	25.7048	23.3471	6	6	6	1	6	6	0.617608	Q6PI78	Q6PI78	Transmembrane protein 65	TMEM65
21.5673	22.616	22.3597	22.9036	22.9427	22.0767	22.6635	22.0063	21.3473	22.2247	22.7156	22.3486	22.359	22.5807	22.6244	21.8612	22.5849	22.2834	NaN	21.9054	3	1	1	1	1	1	0.618557	P17540	P17540	Creatine kinase S-type, mitochondrial	CKMT2
25.0605	20.8567	NaN	21.3884	21.1015	20.2149	22.3626	21.2395	21.5582	20.9155	20.8538	21.7442	NaN	19.9163	20.4464	22.2136	20.3482	20.5067	NaN	23.8825	8	8	8	1	8	8	0.61937	P02647	P02647	Apolipoprotein A-I;Proapolipoprotein A-I;Truncated apolipoprotein A-I	APOA1
NaN	23.6091	22.423	25.4487	24.4478	24.2629	22.8638	NaN	23.4941	21.4843	NaN	23.732	24.0559	24.6583	NaN	NaN	NaN	NaN	NaN	NaN	4	4	4	1	4	4	0.620134	P49773	P49773	Histidine triad nucleotide-binding protein 1	HINT1
NaN	NaN	19.8336	19.7138	19.0479	NaN	NaN	20.0186	20.0544	NaN	NaN	19.3394	NaN	NaN	19.6892	NaN	19.7283	19.7632	NaN	NaN	1	1	1	1	1	1	0.620589	Q92896	Q92896	Golgi apparatus protein 1	GLG1
23.425	23.9599	23.1746	22.7959	22.9509	23.0325	21.8284	23.0176	23.0323	22.5069	23.0192	22.6128	22.6198	22.8346	23.1031	23.3733	22.4825	22.6426	22.9712	22.2816	7	7	6	1	7	6	0.62083	Q00169	Q00169	Phosphatidylinositol transfer protein alpha isoform	PITPNA
22.3935	23.2894	23.467	23.01	23.6064	23.3986	23.5777	22.9601	23.6992	23.0673	23.7502	23.4571	23.3637	23.204	23.0903	22.9212	23.4329	22.8775	23.4665	NaN	11	11	11	1	11	11	0.622657	Q9NSE4	Q9NSE4	Isoleucine--tRNA ligase, mitochondrial	IARS2
NaN	NaN	20.8412	21.2075	19.843	20.1446	19.7948	21.3627	NaN	21.3906	18.5513	20.9676	20.4281	21.8621	20.1668	24.9555	NaN	18.8738	18.0939	26.5805	NaN	NaN	NaN	2	4	4	0.624	P61604;S4R3N1	P61604;S4R3N1	10 kDa heat shock protein, mitochondrial	HSPE1;HSPE1-MOB4
NaN	18.7422	NaN	NaN	21.2289	NaN	NaN	NaN	NaN	NaN	NaN	NaN	20.3157	NaN	26.9348	19.7791	22.2666	NaN	19.2483	18.5761	NaN	NaN	NaN	2	32	5	0.624331	Q9UKX2;P11055	Q9UKX2	Myosin-2	MYH2
NaN	22.3971	22.9721	23.6261	23.2613	23.2524	23.9229	21.4294	24.7897	22.8181	24.2484	23.6819	24.0085	23.4275	22.4742	23.0155	23.0367	22.7549	23.8548	NaN	6	6	6	1	6	6	0.626094	Q9NU22	Q9NU22	Midasin	MDN1
NaN	19.1562	NaN	18.6106	NaN	NaN	NaN	19.0198	19.4433	18.7312	NaN	NaN	NaN	NaN	NaN	NaN	NaN	NaN	NaN	NaN	2	2	2	1	2	2	0.626362	P23229	P23229	Integrin alpha-6;Integrin alpha-6 heavy chain;Integrin alpha-6 light chain;Processed integrin alpha-6	ITGA6
26.066	25.5078	24.7985	25.0687	NaN	25.2506	26.1597	26.0585	25.8803	25.3792	25.9976	25.5991	25.205	26.0067	25.1482	26.9811	24.9366	24.3643	25.6597	25.4342	7	6	6	1	6	6	0.627225	P32119	P32119	Peroxiredoxin-2	PRDX2
NaN	22.5849	20.7848	20.7251	21.5699	NaN	NaN	22.0666	20.338	20.5178	21.0093	20.6158	21.0852	21.4633	21.3273	20.6847	NaN	NaN	NaN	NaN	9	8	8	1	8	8	0.628531	Q9NZW5	Q9NZW5	MAGUK p55 subfamily member 6	MPP6
25.315	NaN	NaN	NaN	NaN	21.3514	20.2206	NaN	NaN	NaN	NaN	20.6048	20.4002	22.9769	NaN	25.3331	NaN	NaN	19.5295	25.5982	NaN	NaN	NaN	3	4	4	0.628569	P50502;Q8IZP2;Q8NFI4	P50502;Q8IZP2;Q8NFI4	Hsc70-interacting protein;Putative protein FAM10A4;Putative protein FAM10A5	ST13;ST13P4;ST13P5
21.9727	NaN	22.1837	NaN	21.0325	20.7347	21.7976	21.6782	21.6614	21.2978	21.2587	20.9617	20.6509	21.7282	21.3286	NaN	21.7352	21.0511	21.8816	21.7261	4	4	4	1	4	4	0.62896	Q16537	Q16537	Serine/threonine-protein phosphatase 2A 56 kDa regulatory subunit epsilon isoform	PPP2R5E
21.2655	23.7855	22.4048	22.3621	22.4317	22.9627	22.7643	22.0963	23.1822	22.276	22.4811	22.7639	22.5957	22.9166	22.2528	NaN	22.3959	20.9804	23.248	NaN	7	7	7	1	7	7	0.629788	O14980	O14980	Exportin-1	XPO1
22.0663	22.4101	21.9759	22.3171	22.2641	22.2635	22.9793	22.8735	21.6934	22.2872	23.2408	22.8621	22.9167	22.1994	23.4003	21.5563	22.4208	22.6608	22.7007	21.0126	11	11	11	1	11	11	0.629874	O00231	O00231	26S proteasome non-ATPase regulatory subunit 11	PSMD11
25.0533	NaN	23.4535	23.7268	22.5652	24.6313	22.2091	21.7603	NaN	22.9781	23.0072	24.6826	23.7029	23.5418	NaN	27.0645	22.044	23.3294	23.7924	24.0819	3	3	3	1	3	3	0.630174	P53618	P53618	Coatomer subunit beta	COPB1
24.6171	25.9567	23.9481	25.6737	24.3695	25.9928	24.7999	24.0128	24.8952	24.4441	24.3317	25.5621	25.0175	25.266	24.0932	25.1755	25.0601	24.9013	24.6017	24.6378	4	4	4	1	4	4	0.630793	P06748	P06748	Nucleophosmin	NPM1
NaN	20.8773	NaN	20.854	21.0106	19.7091	20.5234	20.3299	21.1075	19.559	20.9649	20.1257	20.4565	20.4337	20.829	NaN	19.8512	20.0934	20.3056	NaN	1	1	1	1	1	1	0.631412	P18564	P18564	Integrin beta-6	ITGB6
27.4822	27.8628	28.01	28.0578	28.1766	28.044	28.1368	27.6753	28.0136	27.9373	28.2799	27.7806	28.0358	28.2667	27.7646	26.3478	28.1209	28.0782	28.3291	28.0254	26	2	1	1	2	1	0.633159	P68371	P68371	Tubulin beta-4B chain	TUBB4B
NaN	21.0891	20.5241	21.1847	21.495	20.8139	21.4065	NaN	21.5575	NaN	21.6588	21.3916	21.2004	NaN	18.8741	NaN	21.7669	22.5055	21.1211	20.2453	3	2	2	1	2	2	0.634851	O14979	O14979	Heterogeneous nuclear ribonucleoprotein D-like	HNRNPDL
NaN	22.5167	NaN	21.6454	21.4726	21.727	NaN	21.7003	NaN	NaN	NaN	22.0839	NaN	21.7757	NaN	NaN	NaN	22.0894	22.1548	NaN	6	6	6	1	6	6	0.635156	P11047	P11047	Laminin subunit gamma-1	LAMC1
NaN	21.8388	23.3233	23.8572	NaN	23.1443	23.1619	22.9117	22.7923	23.1467	23.9948	23.1191	23.3543	23.4378	23.1077	22.5698	23.8515	24.2279	23.7189	22.9675	3	3	3	1	3	3	0.635239	O75531	O75531	Barrier-to-autointegration factor;Barrier-to-autointegration factor, N-terminally processed	BANF1
32.3122	31.7553	31.6761	32.1284	32.5254	32.2331	32.0175	32.0459	31.9131	31.8405	32.1966	32.1688	31.9207	31.9267	31.8701	32.0393	32.3546	32.0258	32.1195	32.2356	NaN	NaN	NaN	2	40	23	0.636606	P13637;P20648	P13637	Sodium/potassium-transporting ATPase subunit alpha-3	ATP1A3
24.175	23.0695	22.4923	23.504	23.3935	23.4255	23.0512	22.515	22.8895	22.6147	23.1686	23.1777	23.7197	23.642	22.7423	23.4785	23.2601	23.3099	23.2784	23.8375	9	9	9	1	9	9	0.637864	Q9NQ48	Q9NQ48	Leucine zipper transcription factor-like protein 1	LZTFL1
22.4131	21.3182	22.2782	23.6072	22.4119	23.0539	22.7427	23.2082	22.3322	22.4057	22.9489	22.5335	23.9216	22.7202	22.639	22.1888	23.7009	24.0655	22.9005	21.7497	NaN	NaN	NaN	2	8	8	0.638088	Q96FE5;Q7L985	Q96FE5	Leucine-rich repeat and immunoglobulin-like domain-containing nogo receptor-interacting protein 1	LINGO1
NaN	20.4049	21.2864	20.0338	20.8751	21.1105	21.3376	20.2389	18.6403	19.9825	21.0349	21.571	21.1747	21.075	20.0462	20.7758	20.0066	NaN	NaN	20.806	5	5	4	1	5	4	0.638228	Q9UDT6	Q9UDT6	CAP-Gly domain-containing linker protein 2	CLIP2
NaN	22.0488	22.4386	21.7566	21.7404	22.3057	22.4231	21.9683	21.9279	22.2138	22.2206	22.6689	22.3277	22.4844	22.3873	NaN	22.004	21.9444	22.2506	NaN	4	4	4	1	4	4	0.63845	Q9UHY1	Q9UHY1	Nuclear receptor-binding protein	NRBP1
22.419	22.4329	23.8541	22.8594	21.9367	23.3612	22.7324	20.8881	22.3045	23.3024	23.6075	22.355	22.7471	22.0525	22.1632	22.895	22.6189	22.8585	22.5011	23.4133	6	6	6	1	6	6	0.638579	Q8WXF1	Q8WXF1	Paraspeckle component 1	PSPC1
NaN	NaN	18.8022	NaN	NaN	NaN	NaN	19.0471	NaN	19.6795	NaN	NaN	18.0267	NaN	NaN	NaN	NaN	18.2469	18.8952	NaN	1	1	1	1	1	1	0.639042	P55957	P55957	BH3-interacting domain death agonist;BH3-interacting domain death agonist p15;BH3-interacting domain death agonist p13;BH3-interacting domain death agonist p11	BID
25.8061	26.1795	25.9423	26.405	25.9057	25.9973	25.7265	25.9122	25.8204	26.0116	25.8176	26.0684	25.9111	25.2349	25.8219	26.1917	26.2489	25.8487	26.1358	24.5493	16	10	10	1	10	10	0.639713	Q8N9I0	Q8N9I0	Synaptotagmin-2	SYT2
NaN	23.6722	24.6157	23.0877	23.8089	23.69	24.3242	23.4505	23.2585	24.1764	24.5299	24.0381	23.8278	23.8961	24.072	22.4853	23.5299	24.1998	23.7257	NaN	9	9	9	1	9	9	0.641022	Q92499	Q92499	ATP-dependent RNA helicase DDX1	DDX1
23.196	23.3655	23.4969	23.7672	23.2667	23.359	23.1589	23.7582	23.6524	23.611	23.5261	23.396	23.5182	23.3673	23.2105	22.4694	23.5148	23.8319	23.9617	24.066	7	7	7	1	7	7	0.641075	O14617	O14617	AP-3 complex subunit delta-1	AP3D1
NaN	22.9456	22.2387	22.1634	NaN	22.4334	22.5478	22.5302	23.5939	22.5924	22.1042	22.6552	22.3454	22.4385	23.3288	23.6944	22.3312	22.2275	NaN	22.2821	NaN	NaN	NaN	2	4	4	0.641297	P22392;O60361	P22392	Nucleoside diphosphate kinase B	NME2
21.6758	19.3901	20.5076	NaN	NaN	20.2923	20.3799	NaN	21.509	20.9387	20.2148	20.1604	20.4242	20.285	NaN	21.9397	20.6867	20.7271	20.7676	20.1197	4	4	4	1	4	4	0.642337	Q5HYI7	Q5HYI7	Metaxin-3	MTX3
25.6864	25.5992	25.3075	25.0745	25.4454	25.1352	25.2915	25.2666	25.9926	25.3653	25.3327	24.48	24.9372	25.3508	25.5151	25.7289	24.9538	25.6145	24.9233	25.9381	14	14	14	1	14	14	0.642928	O00499	O00499	Myc box-dependent-interacting protein 1	BIN1
24.1245	22.7447	22.7785	23.133	22.6031	22.1197	23.8292	22.8363	23.2044	23.1845	23.3893	22.2275	22.94	22.2158	24.1211	NaN	23.1237	22.4058	23.2323	NaN	5	5	5	1	5	5	0.643608	Q9UF11	Q9UF11	Pleckstrin homology domain-containing family B member 1	PLEKHB1
NaN	22.308	NaN	22.7994	22.5939	22.0623	22.6007	22.572	23.0659	NaN	21.8017	NaN	21.9589	21.268	21.7227	22.6005	21.7481	22.4369	23.2175	NaN	5	5	5	1	5	5	0.643852	Q8NF91	Q8NF91	Nesprin-1	SYNE1
21.5715	NaN	20.8536	20.3849	NaN	20.2883	19.3646	20.5799	21.0839	20.8855	19.8265	20.0624	20.1211	19.8617	20.6806	19.979	19.8018	20.0376	20.2445	NaN	3	3	3	1	3	3	0.644093	Q9UPX0	Q9UPX0	Protein turtle homolog B	IGSF9B
28.2073	28.8131	29.1061	29.8134	29.9835	28.1963	28.4261	29.9366	30.1559	29.5867	29.3689	28.408	28.5141	27.9648	29.8911	28.9312	28.8394	29.9191	29.9278	28.4802	11	11	11	1	11	11	0.645301	P62805	P62805	Histone H4	HIST1H4A
NaN	19.7213	19.7358	19.8454	19.9424	19.6051	19.1991	20.179	19.6912	19.5126	20.0128	NaN	19.8311	19.5324	19.9556	NaN	NaN	19.5793	NaN	19.9195	2	2	2	1	2	2	0.64556	P48507	P48507	Glutamate--cysteine ligase regulatory subunit	GCLM
NaN	20.0406	20.3232	NaN	NaN	20.228	19.7768	19.859	19.7367	20.5262	18.8987	19.9993	NaN	20.0133	20.329	NaN	19.585	NaN	19.595	NaN	2	2	2	1	2	2	0.646422	Q9Y296	Q9Y296	Trafficking protein particle complex subunit 4	TRAPPC4
24.5609	23.5469	22.9334	22.2854	22.4195	23.307	22.782	NaN	21.1269	22.3105	22.3475	21.0457	22.892	24.7848	NaN	24.7807	20.6395	NaN	21.7551	24.4871	6	6	6	1	6	6	0.647493	P30084	P30084	Enoyl-CoA hydratase, mitochondrial	ECHS1
23.0231	22.7359	23.417	22.5154	22.0131	23.1404	23.3331	23.3026	22.9255	22.8121	22.8004	22.7786	23.0939	23.3232	23.1383	22.9799	22.8087	23.2694	22.6627	23.5892	5	5	5	1	5	5	0.648	Q9H0E2	Q9H0E2	Toll-interacting protein	TOLLIP
22.9448	21.7265	21.3814	21.8073	22.0066	20.9884	21.9586	21.7907	21.3419	22.0395	21.4943	21.9458	21.5898	21.2902	21.829	21.8572	21.5805	21.7167	21.702	22.2548	1	1	1	1	1	1	0.648193	Q16563	Q16563	Synaptophysin-like protein 1	SYPL1
20.8698	NaN	20.8623	21.7517	20.8492	21.2322	21.8898	20.474	20.914	20.0491	21.6465	21.5664	21.9556	21.0217	20.3668	21.0617	21.7277	22.2418	21.1721	21.9308	5	3	3	1	3	3	0.649134	P14649	P14649	Myosin light chain 6B	MYL6B
25.4651	23.5416	24.8893	24.8175	24.3515	23.1775	24.4053	23.3145	24.4713	24.9266	24.8468	24.0667	23.7509	22.862	23.7099	24.0425	24.1076	24.3927	24.4005	25.0349	11	11	11	1	11	11	0.649255	P19338	P19338	Nucleolin	NCL
NaN	NaN	18.8532	20.8982	NaN	NaN	NaN	18.7962	20.3872	18.9234	NaN	19.8184	19.6827	NaN	NaN	NaN	NaN	NaN	NaN	NaN	1	1	1	1	1	1	0.649484	P46782	P46782	40S ribosomal protein S5;40S ribosomal protein S5, N-terminally processed	RPS5
26.8406	27.0884	26.8651	27.1018	27.2273	26.867	27.2417	27.1773	26.8365	26.7156	27.094	26.9463	26.975	27.4348	26.8005	27.0279	26.8071	26.986	27.3448	26.5975	47	47	37	1	47	37	0.649627	P35580	P35580	Myosin-10	MYH10
NaN	22.4402	22.1702	22.446	21.8367	22.1247	22.9022	22.4272	22.4341	22.4032	22.4554	22.0051	21.8207	22.0666	22.8427	NaN	21.6294	22.1359	21.761	NaN	5	5	5	1	5	5	0.649668	Q15126	Q15126	Phosphomevalonate kinase	PMVK
22.604	24.577	21.8463	21.2183	21.8194	23.9523	22.5368	NaN	22.5113	19.2126	21.9028	20.0266	22.5552	25.0174	NaN	22.3096	NaN	NaN	NaN	21.4357	7	7	7	1	7	7	0.649889	Q04760	Q04760	Lactoylglutathione lyase	GLO1
NaN	NaN	NaN	20.1441	NaN	19.7188	19.6292	NaN	NaN	NaN	NaN	18.6952	20.017	20.078	NaN	NaN	NaN	NaN	NaN	NaN	1	1	1	1	1	1	0.650296	O60888	O60888	Protein CutA	CUTA
26.074	24.8347	24.4353	25.0724	25.0589	25.2702	25.1736	24.213	24.8812	24.8248	24.5545	25.1381	25.588	25.1691	24.7712	25.2133	24.5566	25.547	24.9082	25.1886	NaN	NaN	NaN	2	9	9	0.650927	P36543;Q96A05	P36543	V-type proton ATPase subunit E 1	ATP6V1E1
NaN	NaN	NaN	18.3175	NaN	NaN	19.2939	NaN	NaN	NaN	19.0375	17.9504	18.6083	NaN	NaN	NaN	NaN	NaN	NaN	NaN	NaN	NaN	NaN	2	2	2	0.651164	Q9Y6X5;Q6UWV6	Q9Y6X5;Q6UWV6	Bis(5-adenosyl)-triphosphatase ENPP4;Ectonucleotide pyrophosphatase/phosphodiesterase family member 7	ENPP4;ENPP7
NaN	22.0124	20.8231	24.0363	NaN	22.711	22.3082	23.6622	23.0772	22.9739	21.4937	23.8192	22.0123	22.8166	22.8619	22.501	NaN	22.2073	22.9406	23.2158	5	5	5	1	5	5	0.651172	O43920	O43920	NADH dehydrogenase [ubiquinone] iron-sulfur protein 5	NDUFS5
24.6321	22.4207	21.8164	19.9357	NaN	21.9977	21.483	21.7714	21.446	NaN	20.8396	22.1057	21.0326	21.7751	21.5336	23.321	21.2662	20.9992	21.5839	22.7086	6	6	6	1	6	6	0.65481	P24752	P24752	Acetyl-CoA acetyltransferase, mitochondrial	ACAT1
24.6964	24.9483	24.2752	24.4854	24.4832	23.7715	23.9549	24.6268	24.7078	24.1394	24.1547	24.0431	23.7647	23.6073	23.7059	23.4953	24.6377	24.746	24.7467	24.0296	NaN	NaN	NaN	2	10	10	0.655042	O94905;O75477	O94905	Erlin-2	ERLIN2
28.9082	25.8597	25.5745	26.6228	25.949	25.9148	26.7056	25.8947	25.4615	26.245	26.7657	25.942	26.1468	26.2767	25.5693	27.8066	25.8943	25.878	26.4852	26.9217	12	12	12	1	12	12	0.655406	P02794	P02794	Ferritin heavy chain;Ferritin heavy chain, N-terminally processed	FTH1
19.8442	19.5753	17.8336	18.1269	18.641	20.2002	21.3132	19.4543	17.9942	NaN	NaN	18.8435	20.8226	20.1388	21.6688	20.1848	18.6088	20.0332	19.7708	19.2692	3	3	3	1	3	3	0.655435	P26992	P26992	Ciliary neurotrophic factor receptor subunit alpha	CNTFR
NaN	NaN	21.7676	NaN	22.043	22.3188	22.5392	22.156	22.5047	22.0519	22.2208	22.7495	22.3001	NaN	22.2601	23.0343	22.824	21.6589	21.6386	23.4404	4	4	4	1	4	4	0.655792	P56192	P56192	Methionine--tRNA ligase, cytoplasmic	MARS
NaN	25.4217	27.3058	26.4527	25.8995	26.1598	26.1317	27.3483	26.799	26.8252	26.7054	26.3114	26.4469	25.6664	27.4139	25.7187	27.0242	26.4614	27.4	25.0476	5	5	5	1	5	5	0.656577	O14949	O14949	Cytochrome b-c1 complex subunit 8	UQCRQ
NaN	NaN	NaN	20.7332	20.6121	20.4465	20.2161	20.2682	20.76	20.6955	NaN	20.3674	20.1968	20.599	20.0478	NaN	NaN	20.0246	20.8532	NaN	4	4	4	1	4	4	0.656579	Q9HAR2	Q9HAR2	Latrophilin-3	LPHN3
27.5976	27.8447	27.9622	27.9031	27.9153	27.8466	27.7846	27.8575	27.6587	27.4951	27.7378	28.2321	27.8595	27.6605	27.984	27.7823	28.0466	27.8637	28.1855	27.4865	22	22	22	1	22	22	0.656945	P17174	P17174	Aspartate aminotransferase, cytoplasmic	GOT1
NaN	22.0577	23.0874	21.4384	22.8532	22.5792	21.7277	22.1579	21.684	22.1597	22.3769	21.7207	21.7646	22.3669	22.2721	20.2822	22.5768	22.3359	22.2962	NaN	3	3	3	1	3	3	0.657898	Q99643	Q99643	Succinate dehydrogenase cytochrome b560 subunit, mitochondrial	SDHC
21.6647	NaN	NaN	NaN	21.2196	22.3624	NaN	21.9014	20.5157	NaN	21.694	NaN	NaN	21.1057	21.3621	20.9605	20.0291	23.3527	22.1852	24.2059	9	6	4	1	6	4	0.658064	P67936	P67936	Tropomyosin alpha-4 chain	TPM4
23.1135	21.4074	22.3739	21.6283	22.026	20.8786	22.6747	22.8932	21.7196	22.3899	23.2225	NaN	22.0823	20.9035	22.8159	22.894	NaN	23.0854	22.7809	20.7855	3	3	3	1	3	3	0.658853	Q15388	Q15388	Mitochondrial import receptor subunit TOM20 homolog	TOMM20
21.9289	21.0402	22.0856	20.9042	21.2962	21.624	21.4477	22.1064	22.3433	21.926	21.2988	21.2739	20.9495	21.15	21.8555	21.8794	21.6294	21.4379	21.6437	21.7043	4	4	3	1	4	3	0.659458	Q8IXI2	Q8IXI2	Mitochondrial Rho GTPase 1	RHOT1
21.1482	20.3888	NaN	19.8118	19.7071	19.8902	20.2617	NaN	20.9599	20.0632	19.8446	NaN	20.7345	20.739	NaN	NaN	20.3795	NaN	NaN	20.0808	3	3	3	1	3	3	0.66022	Q5HYK3	Q5HYK3	2-methoxy-6-polyprenyl-1,4-benzoquinol methylase, mitochondrial	COQ5
23.6886	23.3158	23.9842	23.5497	NaN	23.8029	23.5875	23.7385	23.8027	23.9111	23.4962	23.9468	23.36	23.1743	24.2984	23.1066	23.9124	24.2551	24.2795	23.0755	2	2	2	1	2	2	0.66054	Q9BVC6	Q9BVC6	Transmembrane protein 109	TMEM109
NaN	19.6941	18.9136	NaN	NaN	NaN	NaN	NaN	NaN	NaN	NaN	18.9485	NaN	19.235	NaN	NaN	NaN	NaN	NaN	NaN	1	1	1	1	1	1	0.660625	Q06124	Q06124	Tyrosine-protein phosphatase non-receptor type 11	PTPN11
NaN	21.8413	22.0637	21.1028	NaN	21.5674	21.1749	21.9722	21.5948	22.1125	21.4303	21.8589	21.5786	21.3355	22.3075	NaN	21.139	21.7696	21.8992	NaN	NaN	NaN	NaN	2	4	4	0.660894	C9J1V9;O43324	C9J1V9;O43324	Eukaryotic translation elongation factor 1 epsilon-1	EEF1E1-BLOC1S5;EEF1E1
NaN	19.854	20.6845	NaN	NaN	NaN	19.9389	20.4434	20.1579	20.987	20.0048	NaN	NaN	NaN	20.7066	NaN	NaN	19.9855	20.7464	NaN	3	2	2	1	2	2	0.661046	Q07666	Q07666	KH domain-containing, RNA-binding, signal transduction-associated protein 1	KHDRBS1
NaN	20.2678	18.9201	NaN	NaN	20.0899	19.7822	19.0158	NaN	NaN	19.3542	NaN	NaN	20.0013	NaN	NaN	19.6747	19.0993	NaN	NaN	2	2	2	1	2	2	0.661723	P05413	P05413	Fatty acid-binding protein, heart	FABP3
NaN	21.1296	19.4628	21.0898	21.424	21.1663	21.2882	20.4557	21.7151	20.0332	20.7022	NaN	21.4487	20.699	20.1038	NaN	20.304	20.2074	21.5242	NaN	4	4	4	1	4	4	0.662815	Q14515	Q14515	SPARC-like protein 1	SPARCL1
25.8608	NaN	NaN	23.8823	24.5006	24.3147	25.768	NaN	20.812	NaN	24.3705	23.595	25.9846	24.5758	NaN	26.1773	24.4072	23.9436	21.2366	28.8583	9	9	9	1	9	9	0.662904	P80723	P80723	Brain acid soluble protein 1	BASP1
NaN	19.9567	19.8627	19.8529	20.6096	19.7934	NaN	NaN	NaN	NaN	NaN	NaN	19.8338	20.4783	NaN	NaN	NaN	NaN	NaN	NaN	2	2	2	1	2	2	0.663104	P34949	P34949	Mannose-6-phosphate isomerase	MPI
NaN	NaN	21.1057	NaN	20.0151	19.6902	20.2148	21.2202	20.2958	21.088	20.4183	19.431	19.9859	20.4743	21.1109	20.3655	NaN	NaN	20.9765	20.085	1	1	1	1	1	1	0.663936	Q9NSK7	Q9NSK7	Protein C19orf12	C19orf12
NaN	21.0385	21.0531	NaN	NaN	19.2292	NaN	22.2327	22.5976	19.7191	20.4351	21.7568	19.8224	20.6278	21.8339	NaN	20.9326	NaN	20.7078	NaN	3	2	2	1	2	2	0.664164	Q9ULJ8	Q9ULJ8	Neurabin-1	PPP1R9A
NaN	20.904	21.97	21.5286	21.5803	21.192	22.2944	21.066	21.1835	21.4955	22.3034	20.8167	21.4683	20.9856	21.0453	NaN	21.3346	22.2376	21.4428	NaN	4	2	1	1	2	1	0.66424	Q9UMX0	Q9UMX0	Ubiquilin-1	UBQLN1
23.7142	NaN	NaN	NaN	22.318	22.3403	21.427	20.6561	NaN	22.8012	21.4554	22.3673	21.917	NaN	20.7304	NaN	NaN	22.1604	NaN	23.3069	5	5	5	1	5	5	0.66468	P02675	P02675	Fibrinogen beta chain;Fibrinopeptide B;Fibrinogen beta chain	FGB
NaN	NaN	19.3477	NaN	NaN	20.3621	20.4496	19.9501	NaN	NaN	20.7092	20.7244	20.0463	20.4242	19.6966	21.2276	20.8985	20.4349	20.8187	19.4593	1	1	1	1	1	1	0.665175	Q9H019	Q9H019	Mitochondrial fission regulator 1-like	MTFR1L
19.7792	19.9191	20.1065	19.6897	NaN	20.3288	20.8976	19.8285	19.2285	19.4666	20.1296	20.7694	20.4613	19.755	19.5086	20.0251	20.2929	19.297	19.9036	20.245	2	2	2	1	2	2	0.665249	P28845	P28845	Corticosteroid 11-beta-dehydrogenase isozyme 1	HSD11B1
32.0037	30.7258	31.4169	32.1977	31.7594	31.4387	32.0319	31.4501	31.5522	31.5895	31.6662	31.5158	31.7261	30.8268	31.8761	31.2064	31.9453	31.8172	31.133	31.8614	51	51	48	1	51	48	0.6653	P07196	P07196	Neurofilament light polypeptide	NEFL
23.5701	22.2163	21.3156	NaN	20.6299	22.7914	22.3008	NaN	20.5217	21.8785	21.9805	21.7162	22.3883	23.5592	20.5655	21.5074	20.1178	NaN	NaN	23.6783	9	9	9	1	9	9	0.666603	Q15435	Q15435	Protein phosphatase 1 regulatory subunit 7	PPP1R7
20.6171	NaN	NaN	NaN	20.6354	20.3096	21.1873	NaN	NaN	NaN	NaN	20.5204	20.2552	NaN	21.1046	20.5334	NaN	20.073	20.815	NaN	NaN	NaN	NaN	2	2	2	0.667298	O14908;Q8TF64	O14908;Q8TF64	PDZ domain-containing protein GIPC1;PDZ domain-containing protein GIPC3	GIPC1;GIPC3
23.7974	21.662	21.2524	22.615	20.7583	22.6894	23.8081	22.0824	23.5907	21.5544	22.026	21.7234	22.5824	21.8294	22.1307	23.0002	22.7873	22.5818	22.5669	22.6633	3	3	3	1	3	3	0.667377	P27701	P27701	CD82 antigen	CD82
23.5823	24.6005	24.8081	23.8827	23.5411	24.1046	23.791	24.7438	25.5914	24.5979	24.2147	24.403	23.5587	23.3551	24.9302	24.3373	24.0201	24.3196	24.8117	23.0842	14	14	13	1	14	13	0.667809	Q14168	Q14168	MAGUK p55 subfamily member 2	MPP2
NaN	19.1237	NaN	NaN	NaN	19.0425	NaN	19.1493	20.2661	19.5079	NaN	18.8599	19.0763	18.7557	NaN	NaN	NaN	NaN	NaN	NaN	1	1	1	1	1	1	0.668313	P30533	P30533	Alpha-2-macroglobulin receptor-associated protein	LRPAP1
NaN	NaN	19.6168	NaN	19.5468	19.2522	19.726	18.7481	19.1679	19.0384	NaN	20.0323	NaN	19.7629	19.5555	NaN	19.4453	19.0683	19.1743	NaN	4	4	4	1	4	4	0.669895	Q9NVE7	Q9NVE7	Pantothenate kinase 4	PANK4
25.6715	24.1315	24.6705	24.5607	23.4811	24.9068	25.0029	24.5901	25.1264	24.7254	24.6867	24.4819	24.3556	23.9084	25.2714	25.3706	23.8193	24.5777	24.2725	25.8378	NaN	NaN	NaN	2	9	6	0.671061	Q15366;P57721	Q15366	Poly(rC)-binding protein 2	PCBP2
25.1795	23.8619	24.6684	24.276	24.4761	24.7995	24.5227	24.4009	24.9653	24.2299	24.5074	24.7706	24.3756	24.2557	24.0863	25.6002	24.5226	24.9186	24.6716	24.3841	7	7	7	1	7	7	0.67109	Q6PIU2	Q6PIU2	Neutral cholesterol ester hydrolase 1	NCEH1
21.4088	20.5427	NaN	NaN	20.2276	20.4623	NaN	18.5417	NaN	18.8372	20.9313	21.2644	20.347	20.2557	18.4111	21.2061	20.5389	19.1026	20.736	21.7726	4	4	4	1	4	4	0.672174	Q7Z4W1	Q7Z4W1	L-xylulose reductase	DCXR
NaN	18.8489	NaN	21.0472	20.0559	20.0587	NaN	20.0018	NaN	21.6424	20.7813	20.1376	20.1397	19.8825	19.8558	21.5644	19.4551	19.6177	20.3498	20.1245	3	3	3	1	3	3	0.672441	Q6YP21	Q6YP21	Kynurenine--oxoglutarate transaminase 3	CCBL2
20.4867	24.4506	19.9378	19.6422	21.3881	21.4428	NaN	21.7183	22.2854	20.558	21.1798	21.0203	20.7515	22.1285	22.8569	NaN	NaN	21.4318	NaN	NaN	11	11	11	1	11	11	0.673206	Q13424	Q13424	Alpha-1-syntrophin	SNTA1
21.1621	20.3147	20.357	NaN	19.759	19.8486	20.2726	NaN	19.8943	19.7832	19.5173	NaN	20.4799	20.4172	20.6938	20.5749	20.45	20.2203	19.0549	20.4534	2	2	2	1	2	2	0.673367	O95721	O95721	Synaptosomal-associated protein 29	SNAP29
23.8735	22.9611	22.2648	22.642	22.5926	22.9276	22.2785	22.9638	22.2305	23.5686	22.6907	23.3525	22.7937	22.9147	21.9251	24.6732	22.6289	22.772	22.7785	24.0396	8	8	8	1	8	8	0.674458	Q16851	Q16851	UTP--glucose-1-phosphate uridylyltransferase	UGP2
21.7246	23.245	24.0065	23.2473	23.572	23.5846	24.3938	23.4817	23.5305	23.9554	23.6432	23.6703	23.5731	23.7063	23.9502	23.3005	24.2125	23.6829	23.5699	22.9379	4	4	4	1	4	4	0.674538	Q96HU8	Q96HU8	GTP-binding protein Di-Ras2	DIRAS2
NaN	18.8126	19.2215	19.1264	19.0814	18.8982	19.0872	19.5824	NaN	19.1279	18.8311	19.539	18.688	19.0771	18.7204	19.7071	18.7005	18.6385	NaN	NaN	2	2	2	1	2	2	0.674634	Q9NXR7	Q9NXR7	BRCA1-A complex subunit BRE	BRE
NaN	NaN	21.6442	NaN	NaN	21.2286	20.6429	21.475	NaN	21.6293	20.1003	21.2736	20.0577	19.9793	21.7273	NaN	20.5775	19.9367	NaN	20.6673	1	1	1	1	1	1	0.675072	O14957	O14957	Cytochrome b-c1 complex subunit 10	UQCR11
31.4289	32.0804	31.9012	31.9585	32.306	32.1736	32.1815	32.2621	32.0715	31.9181	32.1993	32.0701	32.3277	32.2086	32.1249	31.4384	32.4578	32.3496	32.4066	31.4795	129	129	119	1	129	119	0.67569	Q01082	Q01082	Spectrin beta chain, non-erythrocytic 1	SPTBN1
NaN	22.6781	22.0781	21.9148	22.8778	23.128	22.6001	22.8938	21.8887	21.6176	22.1779	22.0392	23.1049	22.6894	21.4833	23.7857	22.2621	23.0158	NaN	22.7658	5	5	5	1	5	5	0.677259	O00533	O00533	Neural cell adhesion molecule L1-like protein;Processed neural cell adhesion molecule L1-like protein	CHL1
22.9517	22.5355	21.8528	21.9551	22.186	NaN	21.4996	22.0965	22.094	22.0146	22.3073	21.9351	21.6811	21.7832	NaN	21.8117	22.2082	21.6794	22.3855	22.108	5	5	5	1	5	5	0.677413	P53621	P53621	Coatomer subunit alpha;Xenin;Proxenin	COPA
NaN	20.821	21.098	21.6845	21.3447	21.5535	21.0779	21.6072	21.3301	21.0963	21.1917	21.5306	21.5739	21.1869	21.856	20.4639	21.6943	21.4086	21.93	NaN	2	2	2	1	2	2	0.679492	O94910	O94910	Latrophilin-1	LPHN1
24.513	27.0496	27.0972	26.0686	28.7324	27.4565	27.6349	26.7722	26.7804	25.9653	27.1879	27.2126	27.7575	27.7351	27.8333	25.3885	26.4721	26.9836	27.5356	25.0871	NaN	NaN	NaN	4	5	5	0.680651	P68133;P68032;P62736;P63267	P68133;P68032;P62736;P63267	Actin, alpha skeletal muscle;Actin, alpha cardiac muscle 1;Actin, aortic smooth muscle;Actin, gamma-enteric smooth muscle	ACTA1;ACTC1;ACTA2;ACTG2
NaN	22.1761	21.0688	21.4721	NaN	21.3312	20.7124	NaN	NaN	NaN	20.6915	20.9151	NaN	21.078	NaN	20.2802	22.5155	22.9207	NaN	20.2568	3	3	3	1	3	3	0.681609	Q15363	Q15363	Transmembrane emp24 domain-containing protein 2	TMED2
NaN	21.0637	20.608	23.0547	21.4712	21.0197	20.7607	NaN	23.0643	20.5818	20.6819	21.0214	20.6575	21.5899	NaN	NaN	20.8467	21.038	20.5597	NaN	2	2	2	1	2	2	0.68243	Q8TBG9	Q8TBG9	Synaptoporin	SYNPR
NaN	22.5963	23.3928	22.1084	22.3449	22.2241	22.0433	23.5497	22.6328	22.8007	21.9009	22.5533	22.8672	22.594	22.9183	21.4681	23.111	22.874	22.8497	22.7023	6	6	5	1	6	5	0.682524	Q96DA2	Q96DA2	Ras-related protein Rab-39B	RAB39B
21.0374	20.3791	20.3011	20.6324	20.0152	20.5553	NaN	20.3552	20.9038	20.7475	20.3789	20.2991	NaN	NaN	20.4249	21.9166	20.5308	20.4136	20.5333	20.3886	7	2	2	1	2	2	0.683881	Q09470	Q09470	Potassium voltage-gated channel subfamily A member 1	KCNA1
NaN	20.6303	20.7568	NaN	NaN	19.6859	21.6082	NaN	22.1801	NaN	20.5988	NaN	20.8022	NaN	21.3788	NaN	NaN	20.1437	21.0323	NaN	4	2	2	1	2	2	0.6851	Q14123	Q14123	Calcium/calmodulin-dependent 3,5-cyclic nucleotide phosphodiesterase 1C	PDE1C
22.4277	23.4898	23.2429	22.514	21.6497	22.4047	23.7891	23.6922	22.847	23.3317	22.858	22.5495	22.67	22.0565	23.5075	23.7677	23.2734	23.1924	23.3137	21.604	3	3	3	1	3	3	0.685617	Q9NZD2	Q9NZD2	Glycolipid transfer protein	GLTP
NaN	NaN	21.3251	21.2817	21.6948	20.8919	NaN	NaN	21.2856	21.4946	20.7867	21.1929	21.1721	21.3518	21.3632	NaN	20.9822	NaN	21.0139	NaN	2	2	2	1	2	2	0.685823	P26012	P26012	Integrin beta-8	ITGB8
26.1504	19.0682	20.2838	20.9071	19.7129	20.5714	20.5321	21.0712	19.8437	19.6531	20.1794	20.3102	20.2431	21.303	19.4987	NaN	20.6762	20.8735	20.4488	NaN	5	5	5	1	5	5	0.686363	Q16401	Q16401	26S proteasome non-ATPase regulatory subunit 5	PSMD5
NaN	19.0295	19.1044	20.8891	19.8991	19.8073	NaN	21.765	19.2822	19.996	19.4728	NaN	NaN	NaN	NaN	NaN	19.9866	20.6992	NaN	NaN	3	3	3	1	3	3	0.687421	Q8N1F7	Q8N1F7	Nuclear pore complex protein Nup93	NUP93
20.2832	23.0333	23.2808	22.006	22.2383	22.7538	22.4822	22.24	21.8377	22.2305	22.3398	23.1619	22.9092	22.9737	21.2035	23.1662	22.3952	22.0653	22.4745	21.7172	9	9	9	1	9	9	0.688188	P09960	P09960	Leukotriene A-4 hydrolase	LTA4H
NaN	20.056	20.8118	20.577	20.5307	21.497	NaN	20.7477	NaN	NaN	21.0968	NaN	20.4599	20.2785	20.4342	NaN	21.7843	21.3353	20.2896	NaN	4	4	4	1	4	4	0.68878	Q9UBS5	Q9UBS5	Gamma-aminobutyric acid type B receptor subunit 1	GABBR1
NaN	NaN	NaN	NaN	NaN	19.1383	20.0526	19.6921	NaN	NaN	NaN	19.1888	18.8425	19.2307	19.9202	NaN	19.1558	18.3091	NaN	NaN	2	2	2	1	2	2	0.689348	Q96EK5	Q96EK5	KIF1-binding protein	KIAA1279
NaN	NaN	19.9195	19.8463	NaN	20.1666	19.92	19.8014	NaN	20.1356	NaN	20.0207	19.2338	20.3828	19.5468	21.0537	20.3282	19.9651	19.7635	20.1264	3	3	3	1	3	3	0.689596	Q8N5V2	Q8N5V2	Ephexin-1	NGEF
NaN	22.0776	20.2832	21.5713	21.3415	22.9012	22.7699	22.7982	20.821	20.3705	20.8727	22.7725	23.3612	22.9044	21.9954	22.4093	21.8157	22.1858	22.6564	22.7229	5	5	5	1	5	5	0.689606	Q9UID3	Q9UID3	Vacuolar protein sorting-associated protein 51 homolog	VPS51
NaN	20.6326	20.1027	19.1823	NaN	21.0666	20.7684	NaN	19.9178	NaN	20.3987	20.7322	20.7138	20.7483	NaN	NaN	NaN	NaN	NaN	NaN	2	2	2	1	2	2	0.690807	P30405	P30405	Peptidyl-prolyl cis-trans isomerase F, mitochondrial	PPIF
NaN	21.2078	21.3052	NaN	NaN	NaN	19.8777	21.312	19.7527	20.7605	20.2391	20.0938	21.4085	19.8945	20.6884	NaN	20.3721	19.9742	NaN	NaN	7	4	4	1	4	4	0.690897	Q9H1K4	Q9H1K4	Mitochondrial glutamate carrier 2	SLC25A18
22.594	23.7532	18.985	19.9809	21.1904	21.5735	NaN	20.8458	20.4698	20.7771	NaN	20.5747	19.3726	22.0603	19.8444	21.9077	NaN	NaN	NaN	21.5033	NaN	NaN	NaN	3	5	5	0.691422	P26038;P35241;P15311	P26038;P35241;P15311	Moesin;Radixin;Ezrin	MSN;RDX;EZR
22.1941	NaN	NaN	21.4717	NaN	22.633	22.1082	NaN	21.8166	NaN	21.248	22.2645	22.6957	22.1623	22.2065	22.4234	20.3554	22.2382	NaN	21.5271	1	1	1	1	1	1	0.691454	Q8WY22	Q8WY22	BRI3-binding protein	BRI3BP
NaN	19.8433	19.7369	NaN	NaN	19.6719	18.7417	19.961	19.6204	NaN	NaN	19.5462	NaN	18.9036	NaN	19.6555	NaN	NaN	18.6267	NaN	1	1	1	1	1	1	0.692099	P52564	P52564	Dual specificity mitogen-activated protein kinase kinase 6	MAP2K6
NaN	24.7833	21.2697	23.1954	23.0936	21.2233	20.3833	24.0217	23.1375	23.7229	22.7168	21.4184	21.9212	23.0823	23.0483	NaN	NaN	21.2882	22.5343	NaN	5	5	5	1	5	5	0.693013	Q14019	Q14019	Coactosin-like protein	COTL1
21.7742	19.7681	20.7519	NaN	NaN	20.4359	NaN	21.1357	20.1296	20.5251	19.7057	20.255	NaN	NaN	21.0734	20.6173	20.1752	20.1365	20.2298	21.4918	3	3	3	1	3	3	0.693462	Q9P0I2	Q9P0I2	ER membrane protein complex subunit 3	EMC3
25.3738	24.7176	24.4894	25.2115	25.4441	25.4106	25.2096	24.0013	24.362	24.6572	25.1689	25.3515	25.5955	25.3623	23.9171	24.85	25.8313	25.838	25.7962	24.9727	NaN	NaN	NaN	3	8	8	0.693537	P19105;O14950;P24844	P19105;O14950;P24844	Myosin regulatory light chain 12A;Myosin regulatory light chain 12B;Myosin regulatory light polypeptide 9	MYL12A;MYL12B;MYL9
23.5176	23.0729	23.4672	23.0593	22.5915	23.1515	23.3875	23.2663	23.1368	23.1859	23.3786	23.2701	23.3716	23.264	23.3196	23.844	23.275	23.2704	23.536	22.6435	NaN	NaN	NaN	2	8	8	0.693851	Q14738;Q13362	Q14738	Serine/threonine-protein phosphatase 2A 56 kDa regulatory subunit delta isoform	PPP2R5D
NaN	24.2291	20.0276	NaN	19.312	20.2588	NaN	NaN	NaN	NaN	NaN	18.8001	NaN	21.539	NaN	NaN	NaN	NaN	NaN	NaN	6	6	6	1	6	6	0.694345	P40121	P40121	Macrophage-capping protein	CAPG
29.4459	26.1692	24.7932	24.8674	24.8102	23.4714	24.7383	26.2771	25.0848	25.6294	24.4803	25.8935	25.2488	24.19	24.7393	29.5468	24.3382	24.6909	24.9681	28.0172	25	25	24	1	25	24	0.697003	P14618	P14618	Pyruvate kinase PKM	PKM
NaN	19.1735	NaN	20.3033	20.1669	19.7492	NaN	19.8092	20.5049	NaN	18.6676	19.9509	19.4378	19.8223	NaN	NaN	18.4774	NaN	NaN	NaN	4	1	1	1	1	1	0.697792	P28472	P28472	Gamma-aminobutyric acid receptor subunit beta-3	GABRB3
NaN	23.4312	23.8999	24.148	23.9891	23.9065	24.5351	24.0761	24.1341	23.6839	24.2578	23.7404	23.3655	24.1438	22.7798	24.0873	24.2085	23.929	23.8555	NaN	NaN	NaN	NaN	2	7	7	0.698552	Q7L1I2;Q496J9	Q7L1I2	Synaptic vesicle glycoprotein 2B	SV2B
27.0356	25.6778	25.8488	26.4929	25.4948	26.0314	26.2127	27.011	26.9166	26.4805	26.374	25.9959	25.9866	25.344	26.9083	26.6259	25.9981	25.9494	25.2903	25.4514	6	6	6	1	6	6	0.699226	P21926	P21926	CD9 antigen	CD9
21.3348	22.6435	24.5416	25.3478	25.4735	25.9356	24.4089	24.2658	23.8291	24.1839	25.3128	25.503	25.2625	25.4804	24.104	23.5873	25.3396	25.4357	25.9399	22.1936	3	3	3	1	3	3	0.699288	P03928	P03928	ATP synthase protein 8	MT-ATP8
[truncated: 697 more rows]
